# Supplementary material for: Rarity of microbial species: In search of reliable associations
Source: PLoS One. 2019 Mar 15;14(3):e0200458. doi: 10.1371/journal.pone.0200458 (PMC6420159; doi:10.1371/journal.pone.0200458)
Supplement: S2 File — Code files, data files, and result files associated with each of the figures. Implementation of testability-based filtering in CoNet and via the graphical lasso method with clr transformation (SPIEC-EASI-like). (ZIP) [file pone.0200458.s007.zip]

Archive with 47 entries (44 files):
- S2_file/
- S2_file/1.conet_filter.R
- S2_file/2.glasso.clr_filter.R
- S2_file/data_fig/
- S2_file/data_fig/fig1D.csv
- S2_file/data_fig/fig1D_OU.csv
- S2_file/data_fig/fig1F.csv
- S2_file/data_fig/fig2ab_biom.csv
- S2_file/data_fig/fig2ab_biom_0.01.csv
- S2_file/data_fig/fig2ab_prev.csv
- S2_file/data_fig/fig2ab_prev_0.01.csv
- S2_file/data_fig/fig2c.csv
- S2_file/data_fig/fig2d.csv
- S2_file/data_fig/fig2e.csv
- S2_file/data_fig/fig2f.csv
- S2_file/data_fig/fig5b.csv
- S2_file/data_fig/fig6.csv
- S2_file/data_fig/measures_all2.csv
- S2_file/data_fig/res.fisher.txt
- S2_file/data_fig/tool.comp2.csv
- S2_file/FIG_1A.R
- S2_file/FIG_1B.R
- S2_file/FIG_1C.R
- S2_file/FIG_1D.R
- S2_file/FIG_1E.R
- S2_file/FIG_1F.R
- S2_file/FIG_2A.R
- S2_file/FIG_2B.R
- S2_file/FIG_2C.R
- S2_file/FIG_2D.R
- S2_file/FIG_3A.R
- S2_file/FIG_3B.R
- S2_file/FIG_4.R
- S2_file/FIG_5.R
- S2_file/FIG_6.R
- S2_file/magma.roc.R
- S2_file/Microbiota data sets/
- S2_file/Microbiota data sets/Arctic freshwater systems.biom
- S2_file/Microbiota data sets/Global sponge microbiome.biom
- S2_file/Microbiota data sets/HMP - Healthy human.biom
- S2_file/Microbiota data sets/Honeybees from Puerto Rico.biom
- S2_file/Microbiota data sets/Peruvian rainforest ant gut.biom
- S2_file/Microbiota data sets/Soil from California vineyards.biom
- S2_file/Microbiota data sets/TARA - Ocean systems.csv
- S2_file/Microbiota data sets/Tree leaves phyllosphere.biom
- S2_file/simulation_function_FIG_5.R
- S2_file/simulation_function_FIG_6.R
