# Supplementary material for: Rarity of microbial species: In search of reliable associations
Source: PLoS One. 2019 Mar 15;14(3):e0200458. doi: 10.1371/journal.pone.0200458 (PMC6420159; doi:10.1371/journal.pone.0200458)
Supplement: S2 File — Code files, data files, and result files associated with each of the figures. Implementation of testability-based filtering in CoNet and via the graphical lasso method with clr transformation (SPIEC-EASI-like). (ZIP) [file pone.0200458.s007.zip › S2_file/1.conet_filter.R]

#' @title Build Network
#' @description Build a network using Pearson, Spearman, Kullback-Leibler or Bray-Curtis
#'
#' @details Takes care of all steps of network construction, by also performing rarefication, normalization, permutation and bootstrapping.
#' If ReNorm and permutandboot are both set to TRUE, this is equal to the ReBoot procedure implemented in CoNet.
#' The original CoNet implementation is available at: http://psbweb05.psb.ugent.be/conet/
#'
#' @param mat user-provided matrix, can be left empty to generate one
#' @param method network construction method, values: "pearson", "spearman", "kld" or "bray"
#' @param T.up upper threshold for scores
#' @param T.down lower threshold for scores
#' @param shuffle.samples shuffle each sample before network construction
#' @param norm normalize matrix before network construction
#' @param rarefy if TRUE, rarefy matrix to the minimum total read count, if larger than 1, rarefy matrix to the given total read count
#' @param stand.rows standardize rows by dividing each entry by its corresponding row sum, applied after normalization and rarefaction and before network construction
#' @param pval.cor compute p-values of correlations with cor.test (cannot be selected together with permut, renorm and/or permutandboot or a method that is not a correlation)
#' @param permut compute p-values on edges with a simple permutation test
#' @param renorm compute p-values with a permutation test, using renormalization
#' @param permutandboot compute p-values from both permutation and bootstrap distribution
#' @param iters number of iterations for the permutation test
#' @param bh multiple-test-correct using Benjamini-Hochberg
#' @param min.occ only keep rows with at least the given number of non-zero values (carried out before network construction)
#' @param keep.filtered sum all filtered rows and add the sum vector as additional row
#' @param plot plot score or, if permut is true, p-value distribution
#' @param report.full in addition to positive edge percentage, return other output variables
#' @param verbose print the number of positive and negative edges and details of p-value computation
#' @return postive edge percentage and more statistics depending on report.full
#'
#' @importFrom stats cor.test p.adjust cor
#' @importFrom gdata lowerTriangle
#' @importFrom vegan vegdist
#' @importFrom graphics hist
#'
#' @export
getNetwork_filtered <- function(mat = matrix(), method="spearman", T.up=0.2, T.down=-0.2,
                       shuffle.samples=F, norm=FALSE, rarefy=0, stand.rows=FALSE, 
                       pval.cor=F, permut=F, renorm=F, permutandboot=F, iters=100, 
                       bh=F, min.occ=0, keep.filtered=F, plot=F, report.full=F, 
                       verbose=F, prefilter=T, prefilter.alpha=0.05){
  min.occ.default=1
  keep.indices = c()
  if(pval.cor == TRUE & (method == "kld" || method == "bray")){
    stop("P-value computation with cor.test is only possible for correlations!")
  }
  if(pval.cor == TRUE & (permut == TRUE || permutandboot == TRUE || renorm == TRUE)){
    stop("P-value computation with cor.test cannot be combined with permut, renorm or permutandboot!")
  }
  # remove rows consisting of zeros only
  if(min.occ > 0){
    min.occ.default = min.occ
    for(i in 1:nrow(mat)){
      occ = 0
      for(j in 1:ncol(mat)){
        if(mat[i,j] > 0){
          occ = occ + 1
        }
      }
      if(occ >= min.occ.default){
        keep.indices = c(keep.indices,i)
      }
    }
    if(length(keep.indices) == 0){
      stop("No rows left in matrix after rare taxon filtering!")
    }
    is.summed=FALSE
    summed.row=c()
    if(keep.filtered == TRUE){
      filtered.rows=mat[setdiff(c(1:nrow(mat)),keep.indices),]
      if(nrow(filtered.rows) > 0){
        is.summed=TRUE
        summed.row = filtered.rows[1,]
        if(nrow(filtered.rows) > 1){
          for(f.index in 2:nrow(filtered.rows)){
            summed.row=summed.row+filtered.rows[f.index,]
          }
        }
      }
    }
    mat = mat[keep.indices,]
    if(keep.filtered == TRUE & is.summed == TRUE){
      mat=rbind(mat,summed.row)
    }
  }
  if (prefilter){
    filter.mat <- filter_by_pair(t(mat), risk=prefilter.alpha)
  } else { filter.mat <- NULL}
  # if requested, rarefy matrix
  if(rarefy == TRUE){
    mat = seqtime::rarefyFilter(mat,min = 0)
  }else if(rarefy > 1){
    mat = seqtime::rarefyFilter(mat, min=rarefy)
  }
  # if requested, normalize matrix
  if(norm == TRUE){
    mat=seqtime::normalize(mat)
  }
  # normalize row-wise
  if(stand.rows == TRUE){
    mat = t(seqtime::normalize(t(mat)))
  }
  pvals = matrix(nrow=nrow(mat),ncol=nrow(mat))
  # compute p-values
  if(permut == TRUE || pval.cor == TRUE){
    if(iters < 1){
      stop("iters should be at least 1.")
    }
    
    if (is.null(filter.mat)){
      for(i in 2:nrow(mat)){
        for(j in 1:(i-1)){
          if(pval.cor == TRUE){
            pvals[i, j] = cor.test(mat[i,],mat[j,],method=method)$p.value
          }else{
            pvals[i, j] = getPval(mat, i, j, method=method, N.rand=iters, renorm=renorm, permutandboot=permutandboot, verbose=verbose)
          }
          pvals[j, i] = pvals[i, j]
        }
      }
    } else {
      for(i in 2:nrow(mat)){
        for(j in 1:(i-1)){
          if(filter.mat[i,j]==1){
            if(pval.cor == TRUE){
              pvals[i, j] = cor.test(mat[i,],mat[j,],method=method)$p.value
            }else{
              pvals[i, j] = getPval(mat, i, j, method=method, N.rand=iters, renorm=renorm, permutandboot=permutandboot, verbose=verbose)
            }
            pvals[j, i] = pvals[i, j]
          } else { pvals[j, i] <- pvals[i, j] <- 1 }
        }
      }
    }
    
    # if requested, carry out Benjamini-Hochberg correction
    if(bh == TRUE){
      pvec = pvals[lower.tri(pvals)]
      pvec=p.adjust(pvec,method="BH")
      # only lower triangle is used later on
      lowerTriangle(pvals)=pvec
    }
  }
  if(method == "spearman"){
    scores=cor(t(mat),method="spearman")
  }else if(method == "pearson"){
    scores=cor(t(mat),method="pearson")
  }else if(method == "bray"){
    scores = vegdist(mat, method="bray")
    scores=as.matrix(scores)
  }else if(method == "kld"){
    scores = computeKld(mat)
  }else{
    stop("Choose either spearman, pearson, kld or bray as a method.")
  }
  # if p-values were calculated, set all correlations with p-value above 0.05 to 0, set Bray Curtis scores to 0.5 and KLD scores to a value between the lower and upper threshold
  if(permut == TRUE || pval.cor == TRUE){
    FILTER=pvals>0.05
    if(method == "bray"){
      # Bray-Curtis dissimilarity of 0.5 is filtered out
      scores[FILTER]=0.5
    }else if(method == "kld"){
      # KLD value between the thresholds is filtered out
      scores[FILTER]=T.down+(T.up-T.down)/2
    }else{
      # correlation of zero is filtered out
      scores[FILTER]=0
    }
  }
  
  # get lower triangle of score matrix
  scores=scores[lower.tri(scores)]
  storage=scores
  # discard missing values
  scores=scores[!is.na(scores)]
  if(method == "bray" || method == "kld"){
    neg.edges=scores[scores>T.up]
    pos.edges=scores[scores<(T.down)]
  }else{
    pos.edges=scores[scores>T.up]
    neg.edges=scores[scores<(T.down)]
  }
  if(plot == T){
    values = scores
    what = "Score"
    if(permut == TRUE){
      values = pvals
      what = "P-value"
    }
    hist(values, main=paste(what," distribution for method ",method,sep=""), xlab=paste(what,"s",sep=""), ylab="Frequency")
  }
  num.pos=length(pos.edges)
  num.neg=length(neg.edges)
  total=num.pos+num.neg
  one.percent=total/100
  pos.percent=num.pos/one.percent
  neg.percent=num.neg/one.percent
  if(verbose == T){
    print(paste(num.pos,"positive edges",sep=" "))
    print(paste(num.neg,"negative edges",sep=" "))
    print(paste(pos.percent,"positive percent",sep=" "))
    print(paste(neg.percent,"negative percent",sep=" "))
  }
  if(report.full == TRUE){
    # append unfiltered score list
    out=list(pos.percent, neg.percent, num.pos, num.neg, total, storage, pvals)
    names(out)=c("pospercent", "negpercent","posnumber","negnumber","total","scores","pvalues")
    return(out)
  }else{
    return(pos.percent)
  }
}


#' @title Get p-value
#' @description Get permuation-based p-value for association between two vectors.
#'
#' @details # Compute the association between two vectors using the given method and
#' compute its p-value using a permutation test. This method was adapted from R code by Fah Sahtirapongsasuti.
#' This method was adapted from CCREPE: http://huttenhower.sph.harvard.edu/ccrepe.
#' Emma Schwager et al Detecting statistically significant associtations between sparse and high dimensional compositional data. (In progress).
#'
#' @param matrix input matrix
#' @param x.index index of first vector in the input matrix
#' @param y.index index of second vector in the input matrix
#' @param N.rand number of iterations used for the permutation test
#' @param method similarity measure (supported measures are: "pearson", "spearman", "bray" and "kld")
#' @param renorm renormalize after permutation
#' @param permutandboot compute a bootstrap distribution in addition to the permutation distribution and
#                 return the p-value as the mean of the permutation distribution under the bootstrap distribution
#' @param plot plot the histogram of the permutation and, if permutandboot is true, of the bootstrap distribution
#' @param verbose print distribution properties and p-value
#'
#' @return p-value of the association
#'
#' @importFrom stats cor na.omit pnorm sd
#' @importFrom grDevices rgb
#' @importFrom seqtime normalize
#' @importFrom vegan vegdist
#' @importFrom graphics hist abline legend
#'
#' @export
getPval = function(matrix, x.index, y.index, N.rand=1000, method="spearman", renorm=F, permutandboot=F, plot=F, verbose=F) {
  x = matrix[x.index,]
  y = matrix[y.index,]
  lower.tail = TRUE
  # bray and kld are dissimilarities, so one-sided p-value needs to be computed from the upper tail
  if(method == "bray" || method == "kld"){
    lower.tail = FALSE
  }
  if(method == "spearman"){
    this.sim = cor(x, y, use="complete.obs", method="spearman")
  }else if(method == "pearson"){
    this.sim = cor(x, y, use="complete.obs", method="pearson")
  }else if(method == "bray"){
    this.sim= vegdist(rbind(x,y),method="bray")
  }else if(method == "kld"){
    this.sim=get.kld(x,y)
  }else{
    stop("Select either spearman, pearson, kld or bray as method.")
  }
  rand.sim = rep(NA, N.rand)
  boot.sim = rep(NA, N.rand)
  for (i in 1:N.rand) {
    rand = sample(x, length(x))
    if(renorm == T){
      mat.copy=matrix
      mat.copy[x.index,]=rand
      mat.copy = normalize(mat.copy)
      rand = mat.copy[x.index,]
      y = mat.copy[y.index,]
    }
    if(method == "spearman"){
      rand.sim[i] = cor(rand, y, method="spearman", use="complete.obs")
    }else if(method == "pearson"){
      rand.sim[i] = cor(rand, y, method="pearson",use="complete.obs")
    }else if(method == "bray"){
      rand.sim[i] = vegdist(rbind(rand,y),method="bray")
    }else if(method == "kld"){
      rand.sim[i] = computeKld(rand,y)
    }
  }
  rand.sim = na.omit(rand.sim)
  if(plot == T){
    col1=rgb(0,0,1,1/3)
    col2=rgb(1,0,0,1/3)
    hist(rand.sim,col=col1)
    abline(v=mean(rand.sim),col="blue")
  }
  if(permutandboot){
    x=matrix[x.index,]
    y=matrix[y.index,]
    for (i in 1:N.rand) {
      rand.idx = sample(1:length(x),replace=TRUE)
      x.boot=x[rand.idx]
      y.boot=y[rand.idx]
      if(method == "spearman"){
        boot.sim[i] = cor(x.boot, y.boot, method="spearman", use="complete.obs")
      }else if(method == "pearson"){
        boot.sim[i] = cor(x.boot, y.boot, method="pearson",use="complete.obs")
      }else if(method == "bray"){
        boot.sim[i] = vegdist(rbind(x.boot,y.boot),method="bray")
      }else if(method == "kld"){
        boot.sim[i] = computeKld(x.boot,y.boot)
      }
    }
    boot.sim = na.omit(boot.sim)
    if(plot == T){
      hist(boot.sim,col=col2,add=T)
      abline(v=mean(boot.sim),col="red")
      legend(x="topleft", c("Permut","Boot"), bg="white",col=c(col1,col2),lty=rep(1,2),merge=T)
    }
    # if we got enough non-NA permutation and bootstrap values, compute p-value
    if(length(rand.sim) > round(N.rand/3) && length(boot.sim) > round(N.rand/3)){
      pval = pnorm(mean(rand.sim),mean=mean(boot.sim),sd=sd(boot.sim), lower.tail=lower.tail)
    }else{
      pval = 0.5
    }
  }else{
    # if we got enough non-NA permutation values, compute p-value
    if(length(rand.sim) > round(N.rand/3)){
      if (lower.tail) {
        pval = (sum(this.sim > rand.sim) / length(rand.sim))
      } else {
        pval = (sum(this.sim < rand.sim) / length(rand.sim))
      }
    }else{
      pval = 0.5
    }
  }
  # set missing value (from constant vector) to intermediate p-value (worst possible p-value in this context)
  if(is.na(pval)){
    pval = 0.5
  }
  # p-values are one-sided, so high p-values signal mutual exclusion and are converted into low ones
  if(pval > 0.5){
    pval = 1 - pval
  }
  if(verbose == T){
    print(paste("p-value =",pval))
    print(paste("original score",this.sim))
    print(paste("mean of null distrib",mean(rand.sim)))
    print(paste("sd of null distrib",sd(rand.sim)))
    if(permutandboot == T){
      print(paste("mean of boot distrib",mean(boot.sim)))
      print(paste("sd of boot distrib",sd(boot.sim)))
    }
  }
  pval
}
