# Supplementary material for: Rarity of microbial species: In search of reliable associations
Source: PLoS One. 2019 Mar 15;14(3):e0200458. doi: 10.1371/journal.pone.0200458 (PMC6420159; doi:10.1371/journal.pone.0200458)
Supplement: S2 File — Code files, data files, and result files associated with each of the figures. Implementation of testability-based filtering in CoNet and via the graphical lasso method with clr transformation (SPIEC-EASI-like). (ZIP) [file pone.0200458.s007.zip › S2_file/2.glasso.clr_filter.R]

glasso.clr_filter <- function(dat, prefilter=T, prefilter.alpha=0.05){
  
  # clr transformation with pseudo count
  dat_clr <- log(dat+1) - rowMeans(log(dat+1))
  
  # pearson correlation matrix
  Sigma.y=cor(dat_clr,method="pearson")
  
  # rho parameter vector
  d = dim(dat_clr)[2]
  rho.max = max(max(Sigma.y-diag(d)),-min(Sigma.y-diag(d)))
  rho.min = l_m_r*rho.max
  rho = exp(seq(log(rho.max), log(rho.min), length = n_lambda))
  
  if (prefilter){
    # pairwise filter
    filter.mat <- filter_by_pair(dat, risk=prefilter.alpha)
    forced_zero <- which(filter.mat==0, arr.ind=T)
    icov <- lapply(rho, function(i) (glasso::glasso(Sigma.y, zero=forced_zero, rho=i)$wi))
  } else {
    # no filter
    icov <- lapply(rho, function(i) (glasso::glasso(Sigma.y,rho=i)$wi))
  }
  
  return(icov)
}

  
