# Supplementary material for: Rarity of microbial species: In search of reliable associations
Source: PLoS One. 2019 Mar 15;14(3):e0200458. doi: 10.1371/journal.pone.0200458 (PMC6420159; doi:10.1371/journal.pone.0200458)
Supplement: S2 File — Code files, data files, and result files associated with each of the figures. Implementation of testability-based filtering in CoNet and via the graphical lasso method with clr transformation (SPIEC-EASI-like). (ZIP) [file pone.0200458.s007.zip › S2_file/data_fig/fig1D.csv]

N	variable	value
5	MC_AIRR	0,783941243219604
5,2	MC_AIRR	0,755760605836382
5,4	MC_AIRR	0,729555507738792
5,6	MC_AIRR	0,705129516246921
5,8	MC_AIRR	0,682304294691788
6	MC_AIRR	0,660931083053744
6,2	MC_AIRR	0,640875161176527
6,4	MC_AIRR	0,622018837719671
6,6	MC_AIRR	0,60425865713855
6,8	MC_AIRR	0,587501102209781
7	MC_AIRR	0,571662967649453
7,2	MC_AIRR	0,556667742694015
7,4	MC_AIRR	0,542455623803627
7,6	MC_AIRR	0,528963050678982
7,8	MC_AIRR	0,51613655101175
8	MC_AIRR	0,503927031117846
8,2	MC_AIRR	0,492289518811361
8,4	MC_AIRR	0,481189625988764
8,6	MC_AIRR	0,470585610885939
8,8	MC_AIRR	0,460445153293504
9	MC_AIRR	0,450742250560826
9,2	MC_AIRR	0,441443244576122
9,4	MC_AIRR	0,432528918281624
9,6	MC_AIRR	0,423970512727595
9,8	MC_AIRR	0,415751458349053
10	MC_AIRR	0,407847830114282
10,2	MC_AIRR	0,400244798528991
10,4	MC_AIRR	0,392923328292879
10,6	MC_AIRR	0,385868639157417
10,8	MC_AIRR	0,379060823168772
11	MC_AIRR	0,37246142547857
11,2	MC_AIRR	0,366166238771537
11,4	MC_AIRR	0,360026604416471
11,6	MC_AIRR	0,354125820821062
11,8	MC_AIRR	0,348401245450404
12	MC_AIRR	0,342856004132565
12,2	MC_AIRR	0,337496538717807
12,4	MC_AIRR	0,332299897898835
12,6	MC_AIRR	0,327261684746435
12,8	MC_AIRR	0,322375945627333
13	MC_AIRR	0,317635928328875
13,2	MC_AIRR	0,313034726167197
13,4	MC_AIRR	0,30856558319516
13,6	MC_AIRR	0,304224929965142
13,8	MC_AIRR	0,300000465331274
14	MC_AIRR	0,295897682165397
14,2	MC_AIRR	0,291898682954907
14,4	MC_AIRR	0,288015248725375
14,6	MC_AIRR	0,284245924929814
14,8	MC_AIRR	0,280564435997222
15	MC_AIRR	0,276977177107857
15,2	MC_AIRR	0,273480817458024
15,4	MC_AIRR	0,270049894700446
15,6	MC_AIRR	0,266728116241463
15,8	MC_AIRR	0,263508938733057
16	MC_AIRR	0,260345969391447
16,2	MC_AIRR	0,257254685929587
16,4	MC_AIRR	0,254240163905195
16,6	MC_AIRR	0,251296461703266
16,8	MC_AIRR	0,248422808531617
17	MC_AIRR	0,245612350307407
17,2	MC_AIRR	0,242865937223118
17,4	MC_AIRR	0,24018005480102
17,6	MC_AIRR	0,237553589643126
17,8	MC_AIRR	0,234983723453268
18	MC_AIRR	0,232469530955697
18,2	MC_AIRR	0,230009201716222
18,4	MC_AIRR	0,227599673074044
18,6	MC_AIRR	0,225241011500111
18,8	MC_AIRR	0,222924569490372
19	MC_AIRR	0,220662200589823
19,2	MC_AIRR	0,218445776802415
19,4	MC_AIRR	0,216273898394546
19,6	MC_AIRR	0,214148415586588
19,8	MC_AIRR	0,212060713051008
20	MC_AIRR	0,21001372177426
20,2	MC_AIRR	0,208006251223783
20,4	MC_AIRR	0,206037157250824
20,6	MC_AIRR	0,204107408909248
20,8	MC_AIRR	0,202210577577114
21	MC_AIRR	0,200349339456346
21,2	MC_AIRR	0,198522352243393
21,4	MC_AIRR	0,19672867114258
21,6	MC_AIRR	0,194967386068837
21,8	MC_AIRR	0,193237620056234
22	MC_AIRR	0,191538860077764
22,2	MC_AIRR	0,189869070505831
22,4	MC_AIRR	0,188228372213301
22,6	MC_AIRR	0,186616005730229
22,8	MC_AIRR	0,185031237986601
23	MC_AIRR	0,183473361167274
23,2	MC_AIRR	0,18194138162946
23,4	MC_AIRR	0,180434823103241
23,6	MC_AIRR	0,178953187270393
23,8	MC_AIRR	0,1774958564991
24	MC_AIRR	0,176061749779363
24,2	MC_AIRR	0,174651013160556
24,4	MC_AIRR	0,173262855412196
24,6	MC_AIRR	0,171896735261242
24,8	MC_AIRR	0,170542725694912
25	MC_AIRR	0,169219283527525
25,2	MC_AIRR	0,167916352290967
25,4	MC_AIRR	0,166633455919137
25,6	MC_AIRR	0,165370133052254
25,8	MC_AIRR	0,164125936470153
26	MC_AIRR	0,162900432551739
26,2	MC_AIRR	0,161693200759166
26,4	MC_AIRR	0,160503833145445
26,6	MC_AIRR	0,159331933884235
26,8	MC_AIRR	0,158179515448361
27	MC_AIRR	0,157040899929415
27,2	MC_AIRR	0,155918647927969
27,4	MC_AIRR	0,154812407348879
27,6	MC_AIRR	0,153721836178033
27,8	MC_AIRR	0,152646602122355
28	MC_AIRR	0,1515863822652
28,2	MC_AIRR	0,15054086273637
28,4	MC_AIRR	0,149509738396037
28,6	MC_AIRR	0,148492712531874
28,8	MC_AIRR	0,147489496568779
29	MC_AIRR	0,146499809790554
29,2	MC_AIRR	0,145523379072984
29,4	MC_AIRR	0,144559938627771
29,6	MC_AIRR	0,143610576949578
29,8	MC_AIRR	0,142672104362549
30	MC_AIRR	0,141745872472221
30,2	MC_AIRR	0,140831642294824
30,4	MC_AIRR	0,139929181053981
30,6	MC_AIRR	0,13903826197964
30,8	MC_AIRR	0,138158664114809
31	MC_AIRR	0,137290172129717
31,2	MC_AIRR	0,136432576143109
31,4	MC_AIRR	0,13558549549148
31,6	MC_AIRR	0,134749008228796
31,8	MC_AIRR	0,133922820159321
32	MC_AIRR	0,1331067414898
32,2	MC_AIRR	0,132300441812414
32,4	MC_AIRR	0,131503812057148
32,6	MC_AIRR	0,130715711735811
32,8	MC_AIRR	0,129938051899135
33	MC_AIRR	0,12916962461963
33,2	MC_AIRR	0,128410265851795
33,4	MC_AIRR	0,127659815427462
33,6	MC_AIRR	0,126918116941513
33,8	MC_AIRR	0,126185017641638
34	MC_AIRR	0,125460368321957
34,2	MC_AIRR	0,124744023220345
34,4	MC_AIRR	0,12403583991932
34,6	MC_AIRR	0,123335679250346
34,8	MC_AIRR	0,12264340520141
35	MC_AIRR	0,121958884827747
35,2	MC_AIRR	0,121281988165588
35,4	MC_AIRR	0,120612588148813
35,6	MC_AIRR	0,119950560528387
35,8	MC_AIRR	0,119295783794485
36	MC_AIRR	0,118648139101189
36,2	MC_AIRR	0,118007510193666
36,4	MC_AIRR	0,117373783337721
36,6	MC_AIRR	0,116746847251657
36,8	MC_AIRR	0,116126593040322
37	MC_AIRR	0,115512914131298
37,2	MC_AIRR	0,114905706213115
37,4	MC_AIRR	0,114304867175442
37,6	MC_AIRR	0,113710297051173
37,8	MC_AIRR	0,113121897960328
38	MC_AIRR	0,112539285675119
38,2	MC_AIRR	0,111962882555437
38,4	MC_AIRR	0,111392370061884
38,6	MC_AIRR	0,110827658107793
38,8	MC_AIRR	0,110268658439045
39	MC_AIRR	0,109715284587587
39,2	MC_AIRR	0,109167451826356
39,4	MC_AIRR	0,108625077125572
39,6	MC_AIRR	0,108088079110339
39,8	MC_AIRR	0,107556378019518
40	MC_AIRR	0,107029895665821
40,2	MC_AIRR	0,106508022989126
40,4	MC_AIRR	0,105991695046683
40,6	MC_AIRR	0,10548036141623
40,8	MC_AIRR	0,104973949806475
41	MC_AIRR	0,104472389317975
41,2	MC_AIRR	0,103975610409718
41,4	MC_AIRR	0,103483544866671
41,6	MC_AIRR	0,102994548515207
41,8	MC_AIRR	0,102511625501756
42	MC_AIRR	0,102033220498118
42,2	MC_AIRR	0,101559270251931
42,4	MC_AIRR	0,101089712688718
42,6	MC_AIRR	0,100624486884537
42,8	MC_AIRR	0,100163533039394
43	MC_AIRR	0,0997067924513798
43,2	MC_AIRR	0,0992542074915296
43,4	MC_AIRR	0,0988057215793698
43,6	MC_AIRR	0,0983612791591287
43,8	MC_AIRR	0,0979208256765958
44	MC_AIRR	0,0974843075566056
44,2	MC_AIRR	0,097051672181128
44,4	MC_AIRR	0,0966228678679459
44,6	MC_AIRR	0,0961978438498997
44,8	MC_AIRR	0,0957765502546857
45	MC_AIRR	0,0953589380851847
45,2	MC_AIRR	0,0949449592003122
45,4	MC_AIRR	0,0945345662963672
45,6	MC_AIRR	0,0941277128888691
45,8	MC_AIRR	0,0937243532948648
46	MC_AIRR	0,0933244426156956
46,2	MC_AIRR	0,0929279367202048
46,4	MC_AIRR	0,0925347922283773
46,6	MC_AIRR	0,0921449664953973
46,8	MC_AIRR	0,091758417596109
47	MC_AIRR	0,0913751043098727
47,2	MC_AIRR	0,0909949861058005
47,4	MC_AIRR	0,0906180231283644
47,6	MC_AIRR	0,090244176183361
47,8	MC_AIRR	0,0898734067242293
48	MC_AIRR	0,0895042913269324
48,2	MC_AIRR	0,0891395314674416
48,4	MC_AIRR	0,0887777377759594
48,6	MC_AIRR	0,0884188741556937
48,8	MC_AIRR	0,0880629050941951
49	MC_AIRR	0,087709795651562
49,2	MC_AIRR	0,0873595114489275
49,4	MC_AIRR	0,0870120186572257
49,6	MC_AIRR	0,0866672839862264
49,8	MC_AIRR	0,086325274673832
50	MC_AIRR	0,0859859584756279
50,2	MC_AIRR	0,0856493036546825
50,4	MC_AIRR	0,085315278971585
50,6	MC_AIRR	0,08498385367472
50,8	MC_AIRR	0,0846549974907681
51	MC_AIRR	0,0843286806154283
51,2	MC_AIRR	0,0840048737043562
51,4	MC_AIRR	0,0836835478643118
51,6	MC_AIRR	0,0833646746445097
51,8	MC_AIRR	0,0830482260281709
52	MC_AIRR	0,0827341744242657
52,2	MC_AIRR	0,0824224926594438
52,4	MC_AIRR	0,0821131539701496
52,6	MC_AIRR	0,0818061319949157
52,8	MC_AIRR	0,0815014007668267
53	MC_AIRR	0,081198934706157
53,2	MC_AIRR	0,0808987086131686
53,4	MC_AIRR	0,0806006976610727
53,6	MC_AIRR	0,0803048773891447
53,8	MC_AIRR	0,0800112236959937
54	MC_AIRR	0,0797197128329775
54,2	MC_AIRR	0,0794303213977648
54,4	MC_AIRR	0,0791430263280379
54,6	MC_AIRR	0,0788578048953286
54,8	MC_AIRR	0,0785746346989931
55	MC_AIRR	0,0782934936603143
55,2	MC_AIRR	0,0780143600167311
55,4	MC_AIRR	0,0777372123161927
55,6	MC_AIRR	0,0774620294116322
55,8	MC_AIRR	0,0771887904555598
56	MC_AIRR	0,0769174748947687
56,2	MC_AIRR	0,0766480624651546
56,4	MC_AIRR	0,0763805331866433
56,6	MC_AIRR	0,0761148673582265
56,8	MC_AIRR	0,0758510455530991
57	MC_AIRR	0,0755890486138993
57,2	MC_AIRR	0,0753288576480483
57,4	MC_AIRR	0,0750704540231853
57,6	MC_AIRR	0,074813819362698
57,8	MC_AIRR	0,0745589355413423
58	MC_AIRR	0,0743057846809552
58,2	MC_AIRR	0,0740543491462541
58,4	MC_AIRR	0,0738046115407198
58,6	MC_AIRR	0,0735565547025667
58,8	MC_AIRR	0,0733101617007896
59	MC_AIRR	0,073065415831295
59,2	MC_AIRR	0,0728223006131076
59,4	MC_AIRR	0,0725807997846523
59,6	MC_AIRR	0,0723408973001119
59,8	MC_AIRR	0,0721025773258562
60	MC_AIRR	0,0718658242369428
60,2	MC_AIRR	0,0716306226136844
60,4	MC_AIRR	0,0713969572382888
60,6	MC_AIRR	0,0711648130915588
60,8	MC_AIRR	0,0709341753496606
61	MC_AIRR	0,0707050293809548
61,2	MC_AIRR	0,0704773607428872
61,4	MC_AIRR	0,0702511551789404
61,6	MC_AIRR	0,0700263986156466
61,8	MC_AIRR	0,0698030771596547
62	MC_AIRR	0,0695811770948549
62,2	MC_AIRR	0,0693606848795575
62,4	MC_AIRR	0,0691415871437295
62,6	MC_AIRR	0,0689238706862759
62,8	MC_AIRR	0,0687075224723806
63	MC_AIRR	0,0684925296308918
63,2	MC_AIRR	0,0682788794517597
63,4	MC_AIRR	0,0680665593835218
63,6	MC_AIRR	0,0678555570308322
63,8	MC_AIRR	0,0676458601520423
64	MC_AIRR	0,067437456656822
64,2	MC_AIRR	0,0672303346038267
64,4	MC_AIRR	0,067024482198407
64,6	MC_AIRR	0,0668198877903616
64,8	MC_AIRR	0,0666165398717297
65	MC_AIRR	0,0664144270746256
65,2	MC_AIRR	0,06621353816911
65,4	MC_AIRR	0,0660138620611039
65,6	MC_AIRR	0,0658153877903378
65,8	MC_AIRR	0,065618104528338
66	MC_AIRR	0,0654220015764491
66,2	MC_AIRR	0,0652270683638938
66,4	MC_AIRR	0,0650332944458658
66,6	MC_AIRR	0,0648406695016565
66,8	MC_AIRR	0,064649183332817
67	MC_AIRR	0,0644588258613492
67,2	MC_AIRR	0,0642695871279338
67,4	MC_AIRR	0,0640814572901851
67,6	MC_AIRR	0,063894426620939
67,8	MC_AIRR	0,0637084855065698
68	MC_AIRR	0,0635236244453379
68,2	MC_AIRR	0,0633398340457644
68,4	MC_AIRR	0,063157105025036
68,6	MC_AIRR	0,0629754282074347
68,8	MC_AIRR	0,0627947945227988
69	MC_AIRR	0,062615195005006
69,2	MC_AIRR	0,0624366207904859
69,4	MC_AIRR	0,0622590631167566
69,6	MC_AIRR	0,0620825133209853
69,8	MC_AIRR	0,0619069628385767
70	MC_AIRR	0,0617324032017809
70,2	MC_AIRR	0,0615588260383287
70,4	MC_AIRR	0,0613862230700881
70,6	MC_AIRR	0,0612145861117438
70,8	MC_AIRR	0,0610439070694988
71	MC_AIRR	0,0608741779397985
71,2	MC_AIRR	0,0607053908080741
71,4	MC_AIRR	0,0605375378475104
71,6	MC_AIRR	0,0603706113178291
71,8	MC_AIRR	0,0602046035640984
72	MC_AIRR	0,0600395070155557
72,2	MC_AIRR	0,0598753141844566
72,4	MC_AIRR	0,0597120176649351
72,6	MC_AIRR	0,0595496101318909
72,8	MC_AIRR	0,0593880843398867
73	MC_AIRR	0,0592274331220696
73,2	MC_AIRR	0,0590676493891074
73,4	MC_AIRR	0,0589087261281414
73,6	MC_AIRR	0,0587506564017595
73,8	MC_AIRR	0,0585934333469805
74	MC_AIRR	0,0584370501742609
74,2	MC_AIRR	0,0582815001665117
74,4	MC_AIRR	0,0581267766781362
74,6	MC_AIRR	0,0579728731340789
74,8	MC_AIRR	0,057819783028892
75	MC_AIRR	0,0576674999258168
75,2	MC_AIRR	0,0575160174558763
75,4	MC_AIRR	0,0573653293169883
75,6	MC_AIRR	0,0572154292730856
75,8	MC_AIRR	0,0570663111532553
76	MC_AIRR	0,0569179688508884
76,2	MC_AIRR	0,056770396322844
76,4	MC_AIRR	0,0566235875886267
76,6	MC_AIRR	0,0564775367295759
76,8	MC_AIRR	0,0563322378880684
77	MC_AIRR	0,0561876852667329
77,2	MC_AIRR	0,0560438731276769
77,4	MC_AIRR	0,0559007957917251
77,6	MC_AIRR	0,0557584476376701
77,8	MC_AIRR	0,0556168231015337
78	MC_AIRR	0,05547591667584
78,2	MC_AIRR	0,0553357229089004
78,4	MC_AIRR	0,0551962364041068
78,6	MC_AIRR	0,0550574518192392
78,8	MC_AIRR	0,0549193638657807
79	MC_AIRR	0,0547819673082438
79,2	MC_AIRR	0,054645256963507
79,4	MC_AIRR	0,0545092277001625
79,6	MC_AIRR	0,0543738744378703
79,8	MC_AIRR	0,0542391921467265
80	MC_AIRR	0,0541051758466361
80,2	MC_AIRR	0,0539718206066997
80,4	MC_AIRR	0,0538391215446058
80,6	MC_AIRR	0,0537070738260337
80,8	MC_AIRR	0,0535756726640655
81	MC_AIRR	0,0534428256249332
81,2	MC_AIRR	0,0533126756870369
81,4	MC_AIRR	0,0531831585172832
81,6	MC_AIRR	0,053054269509359
81,8	MC_AIRR	0,052928065712499
82	MC_AIRR	0,0528003997855488
82,2	MC_AIRR	0,0526733486317622
82,4	MC_AIRR	0,0525469078184456
82,6	MC_AIRR	0,0524210729554421
82,8	MC_AIRR	0,0522958396946247
83	MC_AIRR	0,0521712037293934
83,2	MC_AIRR	0,0520471607941803
83,4	MC_AIRR	0,0519237066639619
83,6	MC_AIRR	0,0518008371537782
83,8	MC_AIRR	0,0516785481182581
84	MC_AIRR	0,0515568354511537
84,2	MC_AIRR	0,0514356950848778
84,4	MC_AIRR	0,0513151229900502
84,6	MC_AIRR	0,051195115175051
84,8	MC_AIRR	0,051075667685578
85	MC_AIRR	0,0509567766042105
85,2	MC_AIRR	0,0508384380499825
85,4	MC_AIRR	0,0507206481779569
85,6	MC_AIRR	0,0506034031788102
85,8	MC_AIRR	0,0504866992784192
86	MC_AIRR	0,0503705327374561
86,2	MC_AIRR	0,0502548998509878
86,4	MC_AIRR	0,0501397969480822
86,6	MC_AIRR	0,050025220391416
86,8	MC_AIRR	0,0499111665768948
87	MC_AIRR	0,0497976319332707
87,2	MC_AIRR	0,0496846129217704
87,4	MC_AIRR	0,0495721060357272
87,6	MC_AIRR	0,0494601078002165
87,8	MC_AIRR	0,049348614771697
88	MC_AIRR	0,0492376235376585
88,2	MC_AIRR	0,0491271307162716
88,4	MC_AIRR	0,0490171329560439
88,6	MC_AIRR	0,0489076269354807
88,8	MC_AIRR	0,0487986093627491
89	MC_AIRR	0,0486900769753491
89,2	MC_AIRR	0,0485820265397854
89,4	MC_AIRR	0,048474454851247
89,6	MC_AIRR	0,0483673587332898
89,8	MC_AIRR	0,0482607350375216
90	MC_AIRR	0,0481545806432948
90,2	MC_AIRR	0,0480488924574007
90,4	MC_AIRR	0,0479436674137685
90,6	MC_AIRR	0,0478389024731671
90,8	MC_AIRR	0,0477345946229136
91	MC_AIRR	0,0476307408765831
91,2	MC_AIRR	0,0475273382737231
91,4	MC_AIRR	0,0474243838795711
91,6	MC_AIRR	0,0473218747847782
91,8	MC_AIRR	0,0472198081051318
92	MC_AIRR	0,047118180981287
92,2	MC_AIRR	0,0470169905784977
92,4	MC_AIRR	0,0469162340863526
92,6	MC_AIRR	0,0468159087185155
92,8	MC_AIRR	0,0467160117124672
93	MC_AIRR	0,0466165403292504
93,2	MC_AIRR	0,0465174918532204
93,4	MC_AIRR	0,0464188635917978
93,6	MC_AIRR	0,0463206528752226
93,8	MC_AIRR	0,0462228570563135
94	MC_AIRR	0,0461254735102301
94,2	MC_AIRR	0,0460284996342364
94,4	MC_AIRR	0,0459319328474695
94,6	MC_AIRR	0,0458357705907102
94,8	MC_AIRR	0,0457400103261556
95	MC_AIRR	0,0456446495371968
95,2	MC_AIRR	0,0455496857281967
95,4	MC_AIRR	0,045455116424273
95,6	MC_AIRR	0,0453609391710813
95,8	MC_AIRR	0,0452671515346038
96	MC_AIRR	0,0451737511009398
96,2	MC_AIRR	0,0450807354760952
96,4	MC_AIRR	0,0449881022857811
96,6	MC_AIRR	0,0448958491752091
96,8	MC_AIRR	0,0448039738088926
97	MC_AIRR	0,0447124738704487
97,2	MC_AIRR	0,0446213470624037
97,4	MC_AIRR	0,0445305911059996
97,6	MC_AIRR	0,0444402037410049
97,8	MC_AIRR	0,0443501827255262
98	MC_AIRR	0,0442605258358222
98,2	MC_AIRR	0,04417123086612
98,4	MC_AIRR	0,0440822956284355
98,6	MC_AIRR	0,0439937179523924
98,8	MC_AIRR	0,0439054956850472
99	MC_AIRR	0,0438176266907117
99,2	MC_AIRR	0,0437301088507844
99,4	MC_AIRR	0,043642940063576
99,6	MC_AIRR	0,0435561182441431
99,8	MC_AIRR	0,0434696413241214
100	MC_AIRR	0,043383507251561
100,2	MC_AIRR	0,043297713990763
100,4	MC_AIRR	0,0432122595221203
100,6	MC_AIRR	0,0431271418419578
100,8	MC_AIRR	0,0430423589623763
101	MC_AIRR	0,0429579089110964
101,2	MC_AIRR	0,0428737897313071
101,4	MC_AIRR	0,0427899994815119
101,6	MC_AIRR	0,0427065362353821
101,8	MC_AIRR	0,0426233980816057
102	MC_AIRR	0,0425405831237449
102,2	MC_AIRR	0,0424580894800883
102,4	MC_AIRR	0,0423759152835101
102,6	MC_AIRR	0,0422940586813289
102,8	MC_AIRR	0,0422125178351669
103	MC_AIRR	0,042131290920814
103,2	MC_AIRR	0,0420503761280901
103,4	MC_AIRR	0,0419697716607109
103,6	MC_AIRR	0,0418894757361547
103,8	MC_AIRR	0,041809486585531
104	MC_AIRR	0,0417298024534501
104,2	MC_AIRR	0,0416504215978945
104,4	MC_AIRR	0,0415713422900924
104,6	MC_AIRR	0,0414925628143908
104,8	MC_AIRR	0,0414140814681325
105	MC_AIRR	0,0413358965615324
105,2	MC_AIRR	0,0412580064175562
105,4	MC_AIRR	0,0411804093718005
105,6	MC_AIRR	0,0411031037723741
105,8	MC_AIRR	0,0410260879797805
106	MC_AIRR	0,0409493603668017
106,2	MC_AIRR	0,0408729193183837
106,4	MC_AIRR	0,0407967632315222
106,6	MC_AIRR	0,0407208905151522
106,8	MC_AIRR	0,0406452995900347
107	MC_AIRR	0,0405699888886486
107,2	MC_AIRR	0,0404949568550819
107,4	MC_AIRR	0,0404202019449243
107,6	MC_AIRR	0,0403457226251602
107,8	MC_AIRR	0,0402715173740652
108	MC_AIRR	0,0401975846811016
108,2	MC_AIRR	0,0401239230468154
108,4	MC_AIRR	0,0400505309827357
108,6	MC_AIRR	0,0399774070112738
108,8	MC_AIRR	0,0399045496656232
109	MC_AIRR	0,0398319574896625
109,2	MC_AIRR	0,0397596290378583
109,4	MC_AIRR	0,0396875628751672
109,6	MC_AIRR	0,0396157575769442
109,8	MC_AIRR	0,039544211728845
110	MC_AIRR	0,0394729239267354
110,2	MC_AIRR	0,0394018927765986
110,4	MC_AIRR	0,0393311168944442
110,6	MC_AIRR	0,0392605949062176
110,8	MC_AIRR	0,0391903254477123
111	MC_AIRR	0,0391203071644809
111,2	MC_AIRR	0,0390505387117483
111,4	MC_AIRR	0,0389810187543246
111,6	MC_AIRR	0,0389117459665212
111,8	MC_AIRR	0,0388427190320655
112	MC_AIRR	0,0387739366440176
112,2	MC_AIRR	0,0387053975046879
112,4	MC_AIRR	0,0386371003255549
112,6	MC_AIRR	0,0385690438271851
112,8	MC_AIRR	0,0385012267391526
113	MC_AIRR	0,0384336477999595
113,2	MC_AIRR	0,0383663057569583
113,4	MC_AIRR	0,0382991993662746
113,6	MC_AIRR	0,0382323273927285
113,8	MC_AIRR	0,0381656886097617
114	MC_AIRR	0,0380992817993598
114,2	MC_AIRR	0,0380331057519796
114,4	MC_AIRR	0,0379671592664745
114,6	MC_AIRR	0,0379014411500228
114,8	MC_AIRR	0,0378359502180552
115	MC_AIRR	0,0377706852941823
115,2	MC_AIRR	0,0377056452101271
115,4	MC_AIRR	0,0376408288056513
115,6	MC_AIRR	0,03757623492849
115,8	MC_AIRR	0,0375118624342806
116	MC_AIRR	0,0374477101864965
116,2	MC_AIRR	0,0373837770563796
116,4	MC_AIRR	0,0373200619228741
116,6	MC_AIRR	0,0372565636725613
116,8	MC_AIRR	0,0371932811995941
117	MC_AIRR	0,0371302134056328
117,2	MC_AIRR	0,0370673591997821
117,4	MC_AIRR	0,0370047174985267
117,6	MC_AIRR	0,0369422872256712
117,8	MC_AIRR	0,0368800673122763
118	MC_AIRR	0,0368180566965987
118,2	MC_AIRR	0,0367562543240305
118,4	MC_AIRR	0,0366946591470392
118,6	MC_AIRR	0,0366332701251083
118,8	MC_AIRR	0,0365720862246797
119	MC_AIRR	0,036511106419094
119,2	MC_AIRR	0,0364503296885341
119,4	MC_AIRR	0,0363897550199683
119,6	MC_AIRR	0,036329381407093
119,8	MC_AIRR	0,0362692078502781
120	MC_AIRR	0,0362092333565109
120,2	MC_AIRR	0,036149456939342
120,4	MC_AIRR	0,0360898776188303
120,6	MC_AIRR	0,0360304944214912
120,8	MC_AIRR	0,035971306380241
121	MC_AIRR	0,0359123125343461
121,2	MC_AIRR	0,0358535119293705
121,4	MC_AIRR	0,0357949036171248
121,6	MC_AIRR	0,0357364866556133
121,8	MC_AIRR	0,035678260108986
122	MC_AIRR	0,0356202230474872
122,2	MC_AIRR	0,0355623745474057
122,4	MC_AIRR	0,0355047136910266
122,6	MC_AIRR	0,0354472395665816
122,8	MC_AIRR	0,0353899512682023
123	MC_AIRR	0,0353328478958715
123,2	MC_AIRR	0,0352759285553767
123,4	MC_AIRR	0,0352191923582625
123,6	MC_AIRR	0,0351626384217851
123,8	MC_AIRR	0,0351062658688659
124	MC_AIRR	0,0350500738280469
124,2	MC_AIRR	0,0349940614334453
124,4	MC_AIRR	0,034938227824708
124,6	MC_AIRR	0,0348825721469696
124,8	MC_AIRR	0,0348270935508072
125	MC_AIRR	0,0347717911921964
125,2	MC_AIRR	0,0347166642324716
125,4	MC_AIRR	0,0346617118382797
125,6	MC_AIRR	0,0346069331815408
125,8	MC_AIRR	0,0345523274394049
126	MC_AIRR	0,0344978937942127
126,2	MC_AIRR	0,0344436314334518
126,4	MC_AIRR	0,0343895395497191
126,6	MC_AIRR	0,034335617340679
126,8	MC_AIRR	0,034281864009024
127	MC_AIRR	0,0342282787624354
127,2	MC_AIRR	0,0341748608135453
127,4	MC_AIRR	0,034121609379896
127,6	MC_AIRR	0,0340685236839043
127,8	MC_AIRR	0,0340156029528207
128	MC_AIRR	0,033962846418694
128,2	MC_AIRR	0,0339102533183339
128,4	MC_AIRR	0,0338578228932731
128,6	MC_AIRR	0,0338055543897319
128,8	MC_AIRR	0,0337534470585814
129	MC_AIRR	0,0337015001553081
129,2	MC_AIRR	0,0336497129399775
129,4	MC_AIRR	0,0335980846772007
129,6	MC_AIRR	0,0335466146360972
129,8	MC_AIRR	0,0334953020902627
130	MC_AIRR	0,0334441463177333
130,2	MC_AIRR	0,0333931466009518
130,4	MC_AIRR	0,0333423022267358
130,6	MC_AIRR	0,0332916124862415
130,8	MC_AIRR	0,033241076674933
131	MC_AIRR	0,0331906940925491
131,2	MC_AIRR	0,03314046404307
131,4	MC_AIRR	0,0330903858346873
131,6	MC_AIRR	0,0330404587797692
131,8	MC_AIRR	0,0329906821948322
132	MC_AIRR	0,0329410554005073
132,2	MC_AIRR	0,0328915777215107
132,4	MC_AIRR	0,0328422484866123
132,6	MC_AIRR	0,0327930670286055
132,8	MC_AIRR	0,0327440326842776
133	MC_AIRR	0,0326951447943787
133,2	MC_AIRR	0,0326464027035938
133,4	MC_AIRR	0,032597805760512
133,6	MC_AIRR	0,0325493533175989
133,8	MC_AIRR	0,032501044731166
134	MC_AIRR	0,0324528793613438
134,2	MC_AIRR	0,0324048565720527
134,4	MC_AIRR	0,0323569757309756
134,6	MC_AIRR	0,0323092362095286
134,8	MC_AIRR	0,0322616373828356
135	MC_AIRR	0,0322141786296996
135,2	MC_AIRR	0,0321668593325763
135,4	MC_AIRR	0,0321196788775463
135,6	MC_AIRR	0,0320726366542897
135,8	MC_AIRR	0,03202573205606
136	MC_AIRR	0,0319789644796558
136,2	MC_AIRR	0,0319323333253972
136,4	MC_AIRR	0,0318858379970994
136,6	MC_AIRR	0,0318394779020475
136,8	MC_AIRR	0,0317932524509702
137	MC_AIRR	0,031747161058016
137,2	MC_AIRR	0,0317012031407282
137,4	MC_AIRR	0,0316553781200202
137,6	MC_AIRR	0,0316096854201508
137,8	MC_AIRR	0,0315641244687005
138	MC_AIRR	0,0315186946965478
138,2	MC_AIRR	0,0314733955378451
138,4	MC_AIRR	0,0314282264299948
138,6	MC_AIRR	0,0313831868136267
138,8	MC_AIRR	0,0313382761325754
139	MC_AIRR	0,0312934938338551
139,2	MC_AIRR	0,0312488393676394
139,4	MC_AIRR	0,0312043121872376
139,6	MC_AIRR	0,0311599117490728
139,8	MC_AIRR	0,0311156375126589
140	MC_AIRR	0,0310714889405795
140,2	MC_AIRR	0,0310274654984664
140,4	MC_AIRR	0,0309835666549771
140,6	MC_AIRR	0,0309397918817733
140,8	MC_AIRR	0,030896140653501
141	MC_AIRR	0,0308526124477687
141,2	MC_AIRR	0,0308092067451257
141,4	MC_AIRR	0,0307659230290434
141,6	MC_AIRR	0,0307227607858921
141,8	MC_AIRR	0,0306797195049242
142	MC_AIRR	0,0306367986782501
142,2	MC_AIRR	0,0305939978008214
142,4	MC_AIRR	0,0305513163704092
142,6	MC_AIRR	0,0305087538875852
142,8	MC_AIRR	0,0304663098557018
143	MC_AIRR	0,0304239837808739
143,2	MC_AIRR	0,0303817751719579
143,4	MC_AIRR	0,0303396835405343
143,6	MC_AIRR	0,0302977084008875
143,8	MC_AIRR	0,0302558492699884
144	MC_AIRR	0,0302141056674748
144,2	MC_AIRR	0,0301724771156337
144,4	MC_AIRR	0,030130963139383
144,6	MC_AIRR	0,0300895632662527
144,8	MC_AIRR	0,0300482770263679
145	MC_AIRR	0,0300071039524305
145,2	MC_AIRR	0,0299660435797016
145,4	MC_AIRR	0,0299250954459844
145,6	MC_AIRR	0,0298842590916052
145,8	MC_AIRR	0,0298435340593997
146	MC_AIRR	0,0298029198946914
146,2	MC_AIRR	0,0297624161452787
146,4	MC_AIRR	0,0297220223614158
146,6	MC_AIRR	0,0296817380957956
146,8	MC_AIRR	0,0296415629035359
147	MC_AIRR	0,0296014963421607
147,2	MC_AIRR	0,0295615379715837
147,4	MC_AIRR	0,029521687354094
147,6	MC_AIRR	0,029481944054339
147,8	MC_AIRR	0,0294423076393082
148	MC_AIRR	0,0294027776783181
148,2	MC_AIRR	0,0293633537429967
148,4	MC_AIRR	0,0293240354072676
148,6	MC_AIRR	0,0292848222473344
148,8	MC_AIRR	0,0292457138416668
149	MC_AIRR	0,0292067097709829
149,2	MC_AIRR	0,0291678096182374
149,4	MC_AIRR	0,0291290129686043
149,6	MC_AIRR	0,0290903194094627
149,8	MC_AIRR	0,0290517285303836
150	MC_AIRR	0,0290132399231131
150,2	MC_AIRR	0,0289748531815595
150,4	MC_AIRR	0,0289365679017788
150,6	MC_AIRR	0,0288983836819603
150,8	MC_AIRR	0,0288603001224123
151	MC_AIRR	0,0288223168255485
151,2	MC_AIRR	0,0287844333958745
151,4	MC_AIRR	0,0287466494399727
151,6	MC_AIRR	0,0287089645664907
151,8	MC_AIRR	0,0286713783861262
152	MC_AIRR	0,0286338905116135
152,2	MC_AIRR	0,0285965005577116
152,4	MC_AIRR	0,0285592081411898
152,6	MC_AIRR	0,0285220128808154
152,8	MC_AIRR	0,0284849143973394
153	MC_AIRR	0,0284479123134846
153,2	MC_AIRR	0,0284110062539334
153,4	MC_AIRR	0,0283741958453137
153,6	MC_AIRR	0,0283374807161875
153,8	MC_AIRR	0,0283008604970369
154	MC_AIRR	0,0282643348202537
154,2	MC_AIRR	0,0282279033201254
154,4	MC_AIRR	0,0281915656328235
154,6	MC_AIRR	0,0281553213963926
154,8	MC_AIRR	0,0281191702507351
155	MC_AIRR	0,0280831118376041
155,2	MC_AIRR	0,028047145800587
155,4	MC_AIRR	0,0280112717850961
155,6	MC_AIRR	0,0279754894383571
155,8	MC_AIRR	0,0279397984093957
156	MC_AIRR	0,0279041983490288
156,2	MC_AIRR	0,0278686889098504
156,4	MC_AIRR	0,0278332697462225
156,6	MC_AIRR	0,0277979405142618
156,8	MC_AIRR	0,0277627008718305
157	MC_AIRR	0,0277275504785245
157,2	MC_AIRR	0,0276924889956619
157,4	MC_AIRR	0,0276575160862727
157,6	MC_AIRR	0,0276226314150873
157,8	MC_AIRR	0,0275878346485276
158	MC_AIRR	0,0275531254546944
158,2	MC_AIRR	0,0275185035033572
158,4	MC_AIRR	0,0274839684659443
158,6	MC_AIRR	0,0274495200155325
158,8	MC_AIRR	0,0274151578268364
159	MC_AIRR	0,0273808815761974
159,2	MC_AIRR	0,0273466909415751
159,4	MC_AIRR	0,0273125856025363
159,6	MC_AIRR	0,027278565240245
159,8	MC_AIRR	0,0272446295374525
160	MC_AIRR	0,0272107781784881
160,2	MC_AIRR	0,0271770108492479
160,4	MC_AIRR	0,0271433272371865
160,6	MC_AIRR	0,027109727031307
160,8	MC_AIRR	0,0270762099221509
161	MC_AIRR	0,0270427756017894
161,2	MC_AIRR	0,0270094237638128
161,4	MC_AIRR	0,0269761541033229
161,6	MC_AIRR	0,0269429663169213
161,8	MC_AIRR	0,0269098601027029
162	MC_AIRR	0,026876835160244
162,2	MC_AIRR	0,0268438911905959
162,4	MC_AIRR	0,0268110278962737
162,6	MC_AIRR	0,0267782449812484
162,8	MC_AIRR	0,0267455421509377
163	MC_AIRR	0,0267129191121974
163,2	MC_AIRR	0,0266803755733125
163,4	MC_AIRR	0,0266479112439883
163,6	MC_AIRR	0,0266155258353422
163,8	MC_AIRR	0,0265832190598947
164	MC_AIRR	0,0265509906315615
164,2	MC_AIRR	0,0265188402656432
164,4	MC_AIRR	0,0264867676788205
164,6	MC_AIRR	0,026454772589142
164,8	MC_AIRR	0,0264228547160183
165	MC_AIRR	0,0263910137802133
165,2	MC_AIRR	0,0263592495038354
165,4	MC_AIRR	0,0263275616103303
165,6	MC_AIRR	0,0262959498244719
165,8	MC_AIRR	0,0262644138723559
166	MC_AIRR	0,0262329534813905
166,2	MC_AIRR	0,026201568380289
166,4	MC_AIRR	0,0261702582990619
166,6	MC_AIRR	0,0261390229690098
166,8	MC_AIRR	0,0261078621227145
167	MC_AIRR	0,0260767754940325
167,2	MC_AIRR	0,0260457628180863
167,4	MC_AIRR	0,0260148238312586
167,6	MC_AIRR	0,0259839582711829
167,8	MC_AIRR	0,0259531658767369
168	MC_AIRR	0,0259224463880362
168,2	MC_AIRR	0,0258917995464244
168,4	MC_AIRR	0,0258612250944687
168,6	MC_AIRR	0,0258307227759505
168,8	MC_AIRR	0,0258002923358597
169	MC_AIRR	0,0257699335203866
169,2	MC_AIRR	0,0257396460769156
169,4	MC_AIRR	0,0257094297540173
169,6	MC_AIRR	0,0256792843014429
169,8	MC_AIRR	0,0256492094701154
170	MC_AIRR	0,0256192050121247
170,2	MC_AIRR	0,0255892706807191
170,4	MC_AIRR	0,0255594062303002
170,6	MC_AIRR	0,0255296114164146
170,8	MC_AIRR	0,0254998859957479
171	MC_AIRR	0,0254702297261184
171,2	MC_AIRR	0,02544064236647
171,4	MC_AIRR	0,0254111236768658
171,6	MC_AIRR	0,0253816734184828
171,8	MC_AIRR	0,0253522913536022
172	MC_AIRR	0,0253229772456069
172,2	MC_AIRR	0,0252937308589727
172,4	MC_AIRR	0,0252645519592625
172,6	MC_AIRR	0,0252354403131206
172,8	MC_AIRR	0,0252063956882659
173	MC_AIRR	0,0251774178534859
173,2	MC_AIRR	0,0251485065786307
173,4	MC_AIRR	0,0251196616346065
173,6	MC_AIRR	0,0250908827933696
173,8	MC_AIRR	0,0250621698279215
174	MC_AIRR	0,0250335225123013
174,2	MC_AIRR	0,0250049406215802
174,4	MC_AIRR	0,0249764239318568
174,6	MC_AIRR	0,0249479722202497
174,8	MC_AIRR	0,0249195852648921
175	MC_AIRR	0,0248912628449274
175,2	MC_AIRR	0,024863004740501
175,4	MC_AIRR	0,0248348107327569
175,6	MC_AIRR	0,0248066806038307
175,8	MC_AIRR	0,0247786141368441
176	MC_AIRR	0,0247506111159003
176,2	MC_AIRR	0,0247226713260772
176,4	MC_AIRR	0,0246947945534227
176,6	MC_AIRR	0,0246669805849488
176,8	MC_AIRR	0,0246392292086269
177	MC_AIRR	0,024611540213381
177,2	MC_AIRR	0,0245839133890838
177,4	MC_AIRR	0,0245563485265511
177,6	MC_AIRR	0,0245288454175353
177,8	MC_AIRR	0,0245014038547219
178	MC_AIRR	0,0244740236317233
178,2	MC_AIRR	0,0244467045430733
178,4	MC_AIRR	0,024419446384223
178,6	MC_AIRR	0,024392248951535
178,8	MC_AIRR	0,0243651120422785
179	MC_AIRR	0,0243380354546233
179,2	MC_AIRR	0,0243110189876377
179,4	MC_AIRR	0,0242840624412797
179,6	MC_AIRR	0,0242571656163949
179,8	MC_AIRR	0,02423032831471
180	MC_AIRR	0,0242035503388287
180,2	MC_AIRR	0,0241768314922272
180,4	MC_AIRR	0,0241501715792486
180,6	MC_AIRR	0,0241235704050976
180,8	MC_AIRR	0,0240970277758376
181	MC_AIRR	0,0240705434983842
181,2	MC_AIRR	0,024044117380502
181,4	MC_AIRR	0,0240177492307986
181,6	MC_AIRR	0,0239914388587205
181,8	MC_AIRR	0,0239651860745492
182	MC_AIRR	0,0239389906893952
182,2	MC_AIRR	0,0239128525151951
182,4	MC_AIRR	0,0238867713647053
182,6	MC_AIRR	0,0238607470514997
182,8	MC_AIRR	0,023834779389963
183	MC_AIRR	0,0238088681952881
183,2	MC_AIRR	0,0237830132834702
183,4	MC_AIRR	0,023757214471304
183,6	MC_AIRR	0,0237314715763782
183,8	MC_AIRR	0,0237057844170715
184	MC_AIRR	0,0236801528125483
184,2	MC_AIRR	0,0236545765827551
184,4	MC_AIRR	0,0236290555484152
184,6	MC_AIRR	0,0236035895310248
184,8	MC_AIRR	0,0235781783528503
185	MC_AIRR	0,0235528218369215
185,2	MC_AIRR	0,0235275198070297
185,4	MC_AIRR	0,0235022720877225
185,6	MC_AIRR	0,0234770785043007
185,8	MC_AIRR	0,0234519388828131
186	MC_AIRR	0,0234268530500532
186,2	MC_AIRR	0,0234018208335547
186,4	MC_AIRR	0,023376842061589
186,6	MC_AIRR	0,0233519165631588
186,8	MC_AIRR	0,0233270441679967
187	MC_AIRR	0,0233022247065593
187,2	MC_AIRR	0,0232774580100255
187,4	MC_AIRR	0,0232527439102899
187,6	MC_AIRR	0,0232280822399617
187,8	MC_AIRR	0,0232034728323592
188	MC_AIRR	0,0231789155215064
188,2	MC_AIRR	0,0231544101421303
188,4	MC_AIRR	0,0231299565296554
188,6	MC_AIRR	0,0231055545202013
188,8	MC_AIRR	0,0230812039505789
189	MC_AIRR	0,0230569046582857
189,2	MC_AIRR	0,0230326564815048
189,4	MC_AIRR	0,0230084592590978
189,6	MC_AIRR	0,0229843128306035
189,8	MC_AIRR	0,0229602170362342
190	MC_AIRR	0,0229361717168712
190,2	MC_AIRR	0,0229121767140625
190,4	MC_AIRR	0,0228882318700181
190,6	MC_AIRR	0,0228643370276076
190,8	MC_AIRR	0,0228404920303563
191	MC_AIRR	0,0228166967224416
191,2	MC_AIRR	0,0227929509486893
191,4	MC_AIRR	0,022769254554572
191,6	MC_AIRR	0,0227456073862036
191,8	MC_AIRR	0,0227220092903367
192	MC_AIRR	0,0226984601143595
192,2	MC_AIRR	0,0226749597062932
192,4	MC_AIRR	0,0226515079147867
192,6	MC_AIRR	0,0226281045891159
192,8	MC_AIRR	0,022604749579178
193	MC_AIRR	0,0225814427354905
193,2	MC_AIRR	0,0225581839091864
193,4	MC_AIRR	0,0225349729520114
193,6	MC_AIRR	0,0225118097163218
193,8	MC_AIRR	0,0224886940550792
194	MC_AIRR	0,0224656258218503
194,2	MC_AIRR	0,0224426048708008
194,4	MC_AIRR	0,0224196310566951
194,6	MC_AIRR	0,0223967042348901
194,8	MC_AIRR	0,0223738242613355
195	MC_AIRR	0,0223509909925692
195,2	MC_AIRR	0,0223282042857131
195,4	MC_AIRR	0,0223054639984723
195,6	MC_AIRR	0,0222827699891313
195,8	MC_AIRR	0,0222601221165504
196	MC_AIRR	0,0222375202401635
196,2	MC_AIRR	0,0222149642199753
196,4	MC_AIRR	0,0221924539165573
196,6	MC_AIRR	0,0221699891910468
196,8	MC_AIRR	0,0221475699051424
197	MC_AIRR	0,0221251959211017
197,2	MC_AIRR	0,0221028671017385
197,4	MC_AIRR	0,0220805833104205
197,6	MC_AIRR	0,0220583444110655
197,8	MC_AIRR	0,0220361502681396
198	MC_AIRR	0,0220140007466532
198,2	MC_AIRR	0,02199189571216
198,4	MC_AIRR	0,0219698350307531
198,6	MC_AIRR	0,0219478185690622
198,8	MC_AIRR	0,0219258461942511
199	MC_AIRR	0,021903917774016
199,2	MC_AIRR	0,0218820331765811
199,4	MC_AIRR	0,0218601922706978
199,6	MC_AIRR	0,0218383949256405
199,8	MC_AIRR	0,0218166410112044
200	MC_AIRR	0,0217949303977038
200,2	MC_AIRR	0,021773262955969
200,4	MC_AIRR	0,0217516385573427
200,6	MC_AIRR	0,0217300570736794
200,8	MC_AIRR	0,0217085183773407
201	MC_AIRR	0,0216870223411949
201,2	MC_AIRR	0,0216655688386131
201,4	MC_AIRR	0,0216441577434673
201,6	MC_AIRR	0,0216227889301277
201,8	MC_AIRR	0,0216014622734599
202	MC_AIRR	0,0215801776488232
202,2	MC_AIRR	0,0215589349320678
202,4	MC_AIRR	0,0215377339995323
202,6	MC_AIRR	0,0215165747280422
202,8	MC_AIRR	0,021495456994905
203	MC_AIRR	0,021474380677911
203,2	MC_AIRR	0,0214533456553288
203,4	MC_AIRR	0,0214323518059043
203,6	MC_AIRR	0,021411399008857
203,8	MC_AIRR	0,0213904871438788
204	MC_AIRR	0,0213696160911312
204,2	MC_AIRR	0,0213487857312424
204,4	MC_AIRR	0,0213279959453074
204,6	MC_AIRR	0,0213072466148825
204,8	MC_AIRR	0,0212865376219851
205	MC_AIRR	0,0212658688490914
205,2	MC_AIRR	0,0212452401791328
205,4	MC_AIRR	0,0212246514954958
205,6	MC_AIRR	0,0212041026820178
205,8	MC_AIRR	0,0211835936229859
206	MC_AIRR	0,0211631242031346
206,2	MC_AIRR	0,021142694307644
206,4	MC_AIRR	0,0211223038221369
206,6	MC_AIRR	0,0211019526326773
206,8	MC_AIRR	0,0210816406257672
207	MC_AIRR	0,0210613676883464
207,2	MC_AIRR	0,0210411337077887
207,4	MC_AIRR	0,0210209385719008
207,6	MC_AIRR	0,0210007821689195
207,8	MC_AIRR	0,0209806643875096
208	MC_AIRR	0,0209605851167632
208,2	MC_AIRR	0,0209405442461961
208,4	MC_AIRR	0,0209205416657465
208,6	MC_AIRR	0,0209005772657727
208,8	MC_AIRR	0,0208806509370514
209	MC_AIRR	0,0208607625707754
209,2	MC_AIRR	0,020840912058552
209,4	MC_AIRR	0,0208210992924006
209,6	MC_AIRR	0,0208013241647513
209,8	MC_AIRR	0,0207815865684418
210	MC_AIRR	0,0207618863967173
210,2	MC_AIRR	0,0207422235432265
210,4	MC_AIRR	0,0207225979020218
210,6	MC_AIRR	0,0207030093675552
210,8	MC_AIRR	0,0206834578346781
211	MC_AIRR	0,0206639431986392
211,2	MC_AIRR	0,0206444653550819
211,4	MC_AIRR	0,0206250242000421
211,6	MC_AIRR	0,0206056196299483
211,8	MC_AIRR	0,0205862515416178
212	MC_AIRR	0,0205669198322557
212,2	MC_AIRR	0,0205476243994531
212,4	MC_AIRR	0,0205283651411849
212,6	MC_AIRR	0,0205091419558084
212,8	MC_AIRR	0,0204899547420618
213	MC_AIRR	0,0204708033990611
213,2	MC_AIRR	0,0204516878262999
213,4	MC_AIRR	0,0204326079236468
213,6	MC_AIRR	0,0204135635913437
213,8	MC_AIRR	0,0203945547300043
214	MC_AIRR	0,0203755812406123
214,2	MC_AIRR	0,0203566430245193
214,4	MC_AIRR	0,0203377399834441
214,6	MC_AIRR	0,0203188720194696
214,8	MC_AIRR	0,0203000390350417
215	MC_AIRR	0,020281240932969
215,2	MC_AIRR	0,0202624776164183
215,4	MC_AIRR	0,0202437489889156
215,6	MC_AIRR	0,0202250549543427
215,8	MC_AIRR	0,0202063954169366
216	MC_AIRR	0,0201877702812873
216,2	MC_AIRR	0,0201691794523366
216,4	MC_AIRR	0,0201506228353759
216,6	MC_AIRR	0,0201321003360449
216,8	MC_AIRR	0,0201136118603303
217	MC_AIRR	0,020095157314564
217,2	MC_AIRR	0,0200767366054204
217,4	MC_AIRR	0,020058349639918
217,6	MC_AIRR	0,0200399963254134
217,8	MC_AIRR	0,0200216765696031
218	MC_AIRR	0,0200033902805217
218,2	MC_AIRR	0,0199851373665379
218,4	MC_AIRR	0,0199669177363557
218,6	MC_AIRR	0,0199487312990116
218,8	MC_AIRR	0,0199305779638732
219	MC_AIRR	0,0199124576406384
219,2	MC_AIRR	0,0198943702393315
219,4	MC_AIRR	0,0198763156703059
219,6	MC_AIRR	0,0198582938442388
219,8	MC_AIRR	0,0198403046721309
220	MC_AIRR	0,0198223480653063
220,2	MC_AIRR	0,0198044239354092
220,4	MC_AIRR	0,0197865321944027
220,6	MC_AIRR	0,0197686727545692
220,8	MC_AIRR	0,0197508455285063
221	MC_AIRR	0,0197330504291274
221,2	MC_AIRR	0,0197152873696594
221,4	MC_AIRR	0,019697556263641
221,6	MC_AIRR	0,0196798570249226
221,8	MC_AIRR	0,0196621895676631
222	MC_AIRR	0,0196445538063302
222,2	MC_AIRR	0,0196269496556981
222,4	MC_AIRR	0,0196093770308458
222,6	MC_AIRR	0,0195918358471568
222,8	MC_AIRR	0,019574326020317
223	MC_AIRR	0,0195568474663135
223,2	MC_AIRR	0,0195394001014333
223,4	MC_AIRR	0,019521983842262
223,6	MC_AIRR	0,0195045986056823
223,8	MC_AIRR	0,0194872443088728
224	MC_AIRR	0,0194699208693068
224,2	MC_AIRR	0,0194526282047505
224,4	MC_AIRR	0,0194353662332626
224,6	MC_AIRR	0,0194181348731923
224,8	MC_AIRR	0,019400934043178
225	MC_AIRR	0,0193837636621461
225,2	MC_AIRR	0,0193666236493104
225,4	MC_AIRR	0,0193495139241695
225,6	MC_AIRR	0,0193324344065069
225,8	MC_AIRR	0,0193153850163889
226	MC_AIRR	0,0192983656741637
226,2	MC_AIRR	0,0192813763004598
226,4	MC_AIRR	0,0192644168161852
226,6	MC_AIRR	0,0192474871425262
226,8	MC_AIRR	0,0192305872009458
227	MC_AIRR	0,0192137169131822
227,2	MC_AIRR	0,019196876201249
227,4	MC_AIRR	0,0191800649874323
227,6	MC_AIRR	0,0191632831942906
227,8	MC_AIRR	0,0191465307446526
228	MC_AIRR	0,0191298075616179
228,2	MC_AIRR	0,0191131135685535
228,4	MC_AIRR	0,0190964486890944
228,6	MC_AIRR	0,0190798128471415
228,8	MC_AIRR	0,0190632059668607
229	MC_AIRR	0,0190466279726816
229,2	MC_AIRR	0,0190300787892967
229,4	MC_AIRR	0,0190135583416605
229,6	MC_AIRR	0,0189970665549867
229,8	MC_AIRR	0,0189806033547501
230	MC_AIRR	0,0189641686666818
230,2	MC_AIRR	0,0189477624167715
230,4	MC_AIRR	0,0189313845312636
230,6	MC_AIRR	0,0189150349366581
230,8	MC_AIRR	0,0188987135597088
231	MC_AIRR	0,0188824203274217
231,2	MC_AIRR	0,018866155167055
231,4	MC_AIRR	0,0188499180061166
231,6	MC_AIRR	0,0188337087723643
231,8	MC_AIRR	0,0188175273938041
232	MC_AIRR	0,0188013737986893
232,2	MC_AIRR	0,0187852479155191
232,4	MC_AIRR	0,018769149673039
232,6	MC_AIRR	0,0187530790002368
232,8	MC_AIRR	0,0187370358263447
233	MC_AIRR	0,0187210200808365
233,2	MC_AIRR	0,0187050316934274
233,4	MC_AIRR	0,0186890705940714
233,6	MC_AIRR	0,0186731367129623
233,8	MC_AIRR	0,0186572299805323
234	MC_AIRR	0,0186413503274497
234,2	MC_AIRR	0,0186254976846181
234,4	MC_AIRR	0,0186096719831779
234,6	MC_AIRR	0,0185938731545017
234,8	MC_AIRR	0,0185781011301954
235	MC_AIRR	0,0185623558420976
235,2	MC_AIRR	0,0185466372222764
235,4	MC_AIRR	0,0185309452030315
235,6	MC_AIRR	0,0185152797168904
235,8	MC_AIRR	0,0184996406966091
236	MC_AIRR	0,0184840280751699
236,2	MC_AIRR	0,0184684417857826
236,4	MC_AIRR	0,0184528817618812
236,6	MC_AIRR	0,0184373479371236
236,8	MC_AIRR	0,018421840245392
237	MC_AIRR	0,01840635862079
237,2	MC_AIRR	0,0183909029976429
237,4	MC_AIRR	0,0183754733104964
237,6	MC_AIRR	0,018360069494116
237,8	MC_AIRR	0,0183446914834852
238	MC_AIRR	0,0183293392138062
238,2	MC_AIRR	0,0183140126204966
238,4	MC_AIRR	0,0182987116391912
238,6	MC_AIRR	0,0182834362057389
238,8	MC_AIRR	0,0182681862562027
239	MC_AIRR	0,0182529617268597
239,2	MC_AIRR	0,0182377625541985
239,4	MC_AIRR	0,0182225886749189
239,6	MC_AIRR	0,018207440025932
239,8	MC_AIRR	0,0181923165443578
240	MC_AIRR	0,0181772181675258
240,2	MC_AIRR	0,0181621448329726
240,4	MC_AIRR	0,0181470964784426
240,6	MC_AIRR	0,0181320730418863
240,8	MC_AIRR	0,0181170744614596
241	MC_AIRR	0,018102100675522
241,2	MC_AIRR	0,0180871516226378
241,4	MC_AIRR	0,0180722272415735
241,6	MC_AIRR	0,0180573274712975
241,8	MC_AIRR	0,0180424522509802
242	MC_AIRR	0,0180276015199914
242,2	MC_AIRR	0,0180127752179007
242,4	MC_AIRR	0,0179979732844764
242,6	MC_AIRR	0,0179831956596847
242,8	MC_AIRR	0,0179684422836887
243	MC_AIRR	0,0179537130968477
243,2	MC_AIRR	0,0179390080397172
243,4	MC_AIRR	0,0179243270530457
243,6	MC_AIRR	0,0179096700777777
243,8	MC_AIRR	0,0178950370550486
244	MC_AIRR	0,0178804279261875
244,2	MC_AIRR	0,0178658426327146
244,4	MC_AIRR	0,0178512811163411
244,6	MC_AIRR	0,0178367433189668
244,8	MC_AIRR	0,0178222291826822
245	MC_AIRR	0,0178077386497657
245,2	MC_AIRR	0,0177932716626827
245,4	MC_AIRR	0,0177788281640866
245,6	MC_AIRR	0,0177644080968157
245,8	MC_AIRR	0,017750011403894
246	MC_AIRR	0,0177356380285309
246,2	MC_AIRR	0,0177212879141187
246,4	MC_AIRR	0,0177069610042328
246,6	MC_AIRR	0,0176926572426318
246,8	MC_AIRR	0,0176783765732551
247	MC_AIRR	0,0176641189402233
247,2	MC_AIRR	0,0176498842878369
247,4	MC_AIRR	0,0176356725605762
247,6	MC_AIRR	0,0176214837031003
247,8	MC_AIRR	0,0176073176602457
248	MC_AIRR	0,0175931743770269
248,2	MC_AIRR	0,0175790537986339
248,4	MC_AIRR	0,0175649558704343
248,6	MC_AIRR	0,017550880537969
248,8	MC_AIRR	0,0175368277469544
249	MC_AIRR	0,0175227974432808
249,2	MC_AIRR	0,0175087895730105
249,4	MC_AIRR	0,0174948040823791
249,6	MC_AIRR	0,0174808409177941
249,8	MC_AIRR	0,0174669000258329
250	MC_AIRR	0,0174529813532443
250,2	MC_AIRR	0,0174390848469457
250,4	MC_AIRR	0,0174252104540246
250,6	MC_AIRR	0,0174113581217362
250,8	MC_AIRR	0,0173975277975027
251	MC_AIRR	0,0173837194289147
251,2	MC_AIRR	0,017369932963728
251,4	MC_AIRR	0,0173561683498639
251,6	MC_AIRR	0,0173424255354097
251,8	MC_AIRR	0,0173287044686163
252	MC_AIRR	0,0173150050978981
252,2	MC_AIRR	0,0173013273718332
252,4	MC_AIRR	0,0172876712391614
252,6	MC_AIRR	0,0172740366487847
252,8	MC_AIRR	0,0172604235497662
253	MC_AIRR	0,0172468318913292
253,2	MC_AIRR	0,0172332616228568
253,4	MC_AIRR	0,0172197126938919
253,6	MC_AIRR	0,0172061850541353
253,8	MC_AIRR	0,0171926786534463
254	MC_AIRR	0,0171791934418407
254,2	MC_AIRR	0,0171657293694921
254,4	MC_AIRR	0,01715228638673
254,6	MC_AIRR	0,0171388644440384
254,8	MC_AIRR	0,0171254634920576
255	MC_AIRR	0,0171120834815809
255,2	MC_AIRR	0,0170987243635565
255,4	MC_AIRR	0,0170853860890846
255,6	MC_AIRR	0,0170720686094187
255,8	MC_AIRR	0,017058771875964
256	MC_AIRR	0,0170454958402764
256,2	MC_AIRR	0,0170322404540635
256,4	MC_AIRR	0,0170190056691822
256,6	MC_AIRR	0,0170057914376395
256,8	MC_AIRR	0,0169925977115908
257	MC_AIRR	0,0169794244433408
257,2	MC_AIRR	0,0169662715853409
257,4	MC_AIRR	0,0169531390901907
257,6	MC_AIRR	0,0169400269106359
257,8	MC_AIRR	0,0169269349995685
258	MC_AIRR	0,0169138633100261
258,2	MC_AIRR	0,0169008117951911
258,4	MC_AIRR	0,0168877804083905
258,6	MC_AIRR	0,0168747691030951
258,8	MC_AIRR	0,0168617778329188
259	MC_AIRR	0,0168488065516189
259,2	MC_AIRR	0,0168358552130943
259,4	MC_AIRR	0,0168229237713854
259,6	MC_AIRR	0,0168100121806744
259,8	MC_AIRR	0,0167971203952837
260	MC_AIRR	0,0167842483696757
260,2	MC_AIRR	0,0167713960584526
260,4	MC_AIRR	0,0167585634163553
260,6	MC_AIRR	0,0167457503982632
260,8	MC_AIRR	0,0167329569591932
261	MC_AIRR	0,0167201830543008
261,2	MC_AIRR	0,0167074286388763
261,4	MC_AIRR	0,0166946936683491
261,6	MC_AIRR	0,0166819780982818
261,8	MC_AIRR	0,016669281884374
262	MC_AIRR	0,0166566049824595
262,2	MC_AIRR	0,016643947348506
262,4	MC_AIRR	0,0166313089386154
262,6	MC_AIRR	0,0166186897090232
262,8	MC_AIRR	0,0166060896160969
263	MC_AIRR	0,0165935086163368
263,2	MC_AIRR	0,0165809466663746
263,4	MC_AIRR	0,0165684037229735
263,6	MC_AIRR	0,0165558797430274
263,8	MC_AIRR	0,01654337468356
264	MC_AIRR	0,0165308885017258
264,2	MC_AIRR	0,0165184211548077
264,4	MC_AIRR	0,0165059726002177
264,6	MC_AIRR	0,016493542795496
264,8	MC_AIRR	0,0164811316983108
265	MC_AIRR	0,016468739266457
265,2	MC_AIRR	0,016456365457858
265,4	MC_AIRR	0,0164440102305613
265,6	MC_AIRR	0,016431673542742
265,8	MC_AIRR	0,0164193553527005
266	MC_AIRR	0,0164070556188612
266,2	MC_AIRR	0,016394774299774
266,4	MC_AIRR	0,0163825113541123
266,6	MC_AIRR	0,0163702667406733
266,8	MC_AIRR	0,016358040418377
267	MC_AIRR	0,0163458323462666
267,2	MC_AIRR	0,0163336424835074
267,4	MC_AIRR	0,0163214707893856
267,6	MC_AIRR	0,0163093172233096
267,8	MC_AIRR	0,0162971817448087
268	MC_AIRR	0,0162850643135317
268,2	MC_AIRR	0,0162729648892482
268,4	MC_AIRR	0,0162608834318471
268,6	MC_AIRR	0,016248819901336
268,8	MC_AIRR	0,0162367742578412
269	MC_AIRR	0,0162247464616075
269,2	MC_AIRR	0,0162127364729973
269,4	MC_AIRR	0,0162007442524902
269,6	MC_AIRR	0,0161887697606826
269,8	MC_AIRR	0,0161768129582876
270	MC_AIRR	0,0161648738061338
270,2	MC_AIRR	0,016152952265166
270,4	MC_AIRR	0,016141048296444
270,6	MC_AIRR	0,0161291618611417
270,8	MC_AIRR	0,0161172929205482
271	MC_AIRR	0,0161054414360659
271,2	MC_AIRR	0,016093607369211
271,4	MC_AIRR	0,0160817906816123
271,6	MC_AIRR	0,0160699913350117
271,8	MC_AIRR	0,016058209291263
272	MC_AIRR	0,0160464445123319
272,2	MC_AIRR	0,0160346969602957
272,4	MC_AIRR	0,0160229665973422
272,6	MC_AIRR	0,0160112533857707
272,8	MC_AIRR	0,0159995572879896
273	MC_AIRR	0,0159878782665177
273,2	MC_AIRR	0,015976216283983
273,4	MC_AIRR	0,0159645713031227
273,6	MC_AIRR	0,0159529432867819
273,8	MC_AIRR	0,015941332197915
274	MC_AIRR	0,0159297379995833
274,2	MC_AIRR	0,0159181606549555
274,4	MC_AIRR	0,0159066001273086
274,6	MC_AIRR	0,0158950563800242
274,8	MC_AIRR	0,0158835293765915
275	MC_AIRR	0,0158720190806051
275,2	MC_AIRR	0,0158605254557656
275,4	MC_AIRR	0,0158490484658775
275,6	MC_AIRR	0,0158375880748515
275,8	MC_AIRR	0,0158261442467014
276	MC_AIRR	0,0158147169455461
276,2	MC_AIRR	0,0158033061356067
276,4	MC_AIRR	0,0157919117812086
276,6	MC_AIRR	0,0157805338467793
276,8	MC_AIRR	0,0157691722968497
277	MC_AIRR	0,0157578270960519
277,2	MC_AIRR	0,01574649820912
277,4	MC_AIRR	0,0157351856008898
277,6	MC_AIRR	0,0157238892362973
277,8	MC_AIRR	0,0157126090803801
278	MC_AIRR	0,0157013450982751
278,2	MC_AIRR	0,0156900972552201
278,4	MC_AIRR	0,0156788655165516
278,6	MC_AIRR	0,0156676498477061
278,8	MC_AIRR	0,0156564502142182
279	MC_AIRR	0,0156452665817212
279,2	MC_AIRR	0,0156340989159469
279,4	MC_AIRR	0,0156229471827246
279,6	MC_AIRR	0,0156118113479808
279,8	MC_AIRR	0,0156006913777396
280	MC_AIRR	0,0155895872381218
280,2	MC_AIRR	0,015578498895344
280,4	MC_AIRR	0,0155674263157198
280,6	MC_AIRR	0,0155563694656575
280,8	MC_AIRR	0,0155453283116614
281	MC_AIRR	0,0155343028203312
281,2	MC_AIRR	0,0155232929583603
281,4	MC_AIRR	0,015512298692537
281,6	MC_AIRR	0,015501319989744
281,8	MC_AIRR	0,0154903568169571
282	MC_AIRR	0,0154794091412459
282,2	MC_AIRR	0,0154684769297725
282,4	MC_AIRR	0,0154575601497925
282,6	MC_AIRR	0,0154466587686532
282,8	MC_AIRR	0,0154357727537944
283	MC_AIRR	0,015424902072747
283,2	MC_AIRR	0,0154140466931346
283,4	MC_AIRR	0,0154032065826703
283,6	MC_AIRR	0,0153923817091593
283,8	MC_AIRR	0,0153815720404962
284	MC_AIRR	0,0153707775446667
284,2	MC_AIRR	0,0153599981897453
284,4	MC_AIRR	0,0153492339438971
284,6	MC_AIRR	0,0153384847753758
284,8	MC_AIRR	0,0153277506525236
285	MC_AIRR	0,0153170315437722
285,2	MC_AIRR	0,0153063274176407
285,4	MC_AIRR	0,0152956382427366
285,6	MC_AIRR	0,0152849639877548
285,8	MC_AIRR	0,0152743046214782
286	MC_AIRR	0,0152636601127757
286,2	MC_AIRR	0,0152530304306041
286,4	MC_AIRR	0,0152424155440051
286,6	MC_AIRR	0,0152318154221079
286,8	MC_AIRR	0,0152212300341274
287	MC_AIRR	0,015210659349363
287,2	MC_AIRR	0,0152001033372005
287,4	MC_AIRR	0,0151895619671095
287,6	MC_AIRR	0,0151790352086461
287,8	MC_AIRR	0,0151685230314483
288	MC_AIRR	0,0151580254052401
288,2	MC_AIRR	0,0151475422998282
288,4	MC_AIRR	0,0151370736851038
288,6	MC_AIRR	0,0151266195310399
288,8	MC_AIRR	0,0151161798076932
289	MC_AIRR	0,0151057544852035
289,2	MC_AIRR	0,0150953435337922
289,4	MC_AIRR	0,0150849469237628
289,6	MC_AIRR	0,0150745646255007
289,8	MC_AIRR	0,015064196609473
290	MC_AIRR	0,0150538428462277
290,2	MC_AIRR	0,0150435033063938
290,4	MC_AIRR	0,0150331779606809
290,6	MC_AIRR	0,0150228667798796
290,8	MC_AIRR	0,0150125697348591
291	MC_AIRR	0,0150022867965703
291,2	MC_AIRR	0,0149920179360422
291,4	MC_AIRR	0,0149817631243838
291,6	MC_AIRR	0,0149715223327827
291,8	MC_AIRR	0,0149612955325058
292	MC_AIRR	0,0149510826948977
292,2	MC_AIRR	0,014940883791382
292,4	MC_AIRR	0,0149306987934595
292,6	MC_AIRR	0,0149205276727091
292,8	MC_AIRR	0,0149103704007874
293	MC_AIRR	0,0149002269494274
293,2	MC_AIRR	0,0148900972904392
293,4	MC_AIRR	0,0148799813957098
293,6	MC_AIRR	0,0148698792372028
293,8	MC_AIRR	0,0148597907869567
294	MC_AIRR	0,0148497160170872
294,2	MC_AIRR	0,0148396548997852
294,4	MC_AIRR	0,0148296074073162
294,6	MC_AIRR	0,0148195735120217
294,8	MC_AIRR	0,0148095531863174
295	MC_AIRR	0,0147995464026941
295,2	MC_AIRR	0,0147895531337163
295,4	MC_AIRR	0,0147795733520232
295,6	MC_AIRR	0,0147696070303273
295,8	MC_AIRR	0,0147596541414147
296	MC_AIRR	0,0147497146581455
296,2	MC_AIRR	0,0147397885534518
296,4	MC_AIRR	0,0147298758003392
296,6	MC_AIRR	0,0147199763718859
296,8	MC_AIRR	0,0147100902412423
297	MC_AIRR	0,0147002173816304
297,2	MC_AIRR	0,0146903577663454
297,4	MC_AIRR	0,0146805113687524
297,6	MC_AIRR	0,0146706781622892
297,8	MC_AIRR	0,0146608581204639
298	MC_AIRR	0,0146510512168559
298,2	MC_AIRR	0,0146412574251153
298,4	MC_AIRR	0,0146314767189627
298,6	MC_AIRR	0,0146217090721883
298,8	MC_AIRR	0,0146119544586527
299	MC_AIRR	0,0146022128522865
299,2	MC_AIRR	0,014592484227089
299,4	MC_AIRR	0,0145827685571291
299,6	MC_AIRR	0,0145730658165455
299,8	MC_AIRR	0,0145633759795444
300	MC_AIRR	0,0145536990204012
5	UNI	0,202567105254424
5,2	UNI	0,226803670973517
5,4	UNI	0,248819067899065
5,6	UNI	0,268860591416174
5,8	UNI	0,287147825742026
6	UNI	0,30386323087799
6,2	UNI	0,31916923921424
6,4	UNI	0,333206458376915
6,6	UNI	0,346097385471095
6,8	UNI	0,357951424214371
7	UNI	0,368865078999443
7,2	UNI	0,378926024120126
7,4	UNI	0,388203453614348
7,6	UNI	0,396768838375535
7,8	UNI	0,404682320064269
8	UNI	0,411998616049736
8,2	UNI	0,418767437762874
8,4	UNI	0,425027161762483
8,6	UNI	0,430822878839877
8,8	UNI	0,436189712038125
9	UNI	0,441155999053703
9,2	UNI	0,445757331464823
9,4	UNI	0,450014514340441
9,6	UNI	0,453957596932857
9,8	UNI	0,45760418215628
10	UNI	0,460979006334215
10,2	UNI	0,464097518160715
10,4	UNI	0,466979205844664
10,6	UNI	0,469639158522629
10,8	UNI	0,47209746828401
11	UNI	0,474392666066411
11,2	UNI	0,476428941741606
11,4	UNI	0,478354855596452
11,6	UNI	0,480086940990616
11,8	UNI	0,481687611953578
12	UNI	0,483153462286387
12,2	UNI	0,484477725262566
12,4	UNI	0,48568298925835
12,6	UNI	0,486773255875799
12,8	UNI	0,48775405599326
13	UNI	0,488631696005828
13,2	UNI	0,489412617554469
13,4	UNI	0,490103095692712
13,6	UNI	0,490706206092348
13,8	UNI	0,491233745852653
14	UNI	0,491679710081629
14,2	UNI	0,492061478318386
14,4	UNI	0,492366747386379
14,6	UNI	0,492596447064143
14,8	UNI	0,492776326905922
15	UNI	0,492899465666674
15,2	UNI	0,492968669088026
15,4	UNI	0,493008876376053
15,6	UNI	0,492975859704699
15,8	UNI	0,492875645420032
16	UNI	0,492754113325329
16,2	UNI	0,492595277269996
16,4	UNI	0,492393558249883
16,6	UNI	0,492154399808186
16,8	UNI	0,491878080365616
17	UNI	0,491570967608296
17,2	UNI	0,491231731150644
17,4	UNI	0,490863411669278
17,6	UNI	0,49046665530549
17,8	UNI	0,490043819763665
18	UNI	0,48959537648488
18,2	UNI	0,489122688892863
18,4	UNI	0,48862837950702
18,6	UNI	0,488111948609302
18,8	UNI	0,487581617358788
19	UNI	0,487025112760171
19,2	UNI	0,486450150232904
19,4	UNI	0,485857723774912
19,6	UNI	0,485245584227918
19,8	UNI	0,484621954727103
20	UNI	0,483983518779127
20,2	UNI	0,48333108802823
20,4	UNI	0,482665434280603
20,6	UNI	0,48198522260777
20,8	UNI	0,481296522142891
21	UNI	0,480596303495388
21,2	UNI	0,479885561991572
21,4	UNI	0,479164901570113
21,6	UNI	0,478434897486164
21,8	UNI	0,477696097808116
22	UNI	0,476948692501947
22,2	UNI	0,476194399874044
22,4	UNI	0,47543278737292
22,6	UNI	0,474664308335032
22,8	UNI	0,473889395144544
23	UNI	0,473108460281108
23,2	UNI	0,472322207305474
23,4	UNI	0,471530827562628
23,6	UNI	0,470734539507302
23,8	UNI	0,469933685874428
24	UNI	0,469129077649816
24,2	UNI	0,468320303539713
24,4	UNI	0,467507894218259
24,6	UNI	0,466692134999584
24,8	UNI	0,465882701445638
25	UNI	0,465060889711268
25,2	UNI	0,464236513567011
25,4	UNI	0,463409810629276
25,6	UNI	0,462581007972043
25,8	UNI	0,461750322610993
26	UNI	0,460917961962909
26,2	UNI	0,460084124281792
26,4	UNI	0,459248999072985
26,6	UNI	0,458412767486572
26,8	UNI	0,457573206063493
27	UNI	0,456735785342013
27,2	UNI	0,455897740895019
27,4	UNI	0,455059224463661
27,6	UNI	0,454220381110945
27,8	UNI	0,453381349513492
28	UNI	0,452542262239277
28,2	UNI	0,451703246012127
28,4	UNI	0,450864421963669
28,6	UNI	0,450025905873389
28,8	UNI	0,449187808397437
29	UNI	0,44835023528675
29,2	UNI	0,447513287595065
29,4	UNI	0,44667706187733
29,6	UNI	0,445840303186228
29,8	UNI	0,445006037470448
30	UNI	0,444172752068741
30,2	UNI	0,443340527527769
30,4	UNI	0,442509440753679
30,6	UNI	0,441679565162587
30,8	UNI	0,440850970824346
31	UNI	0,440023724599967
31,2	UNI	0,439197890272966
31,4	UNI	0,438373704733808
31,6	UNI	0,437550948434863
31,8	UNI	0,436729776313257
32	UNI	0,435910241095341
32,2	UNI	0,435092538271323
32,4	UNI	0,434276644101422
32,6	UNI	0,433463568331278
32,8	UNI	0,432651271195166
33	UNI	0,431840833894328
33,2	UNI	0,431032295698788
33,4	UNI	0,43022569391487
33,6	UNI	0,429421063963148
33,8	UNI	0,428618439453151
34	UNI	0,427817852254976
34,2	UNI	0,42701933256795
34,4	UNI	0,42622290898647
34,6	UNI	0,425428608563154
34,8	UNI	0,424636456869417
35	UNI	0,423846478053584
35,2	UNI	0,423058694896664
35,4	UNI	0,422273128865864
35,6	UNI	0,421489800165969
35,8	UNI	0,420708727788655
36	UNI	0,419929929559844
36,2	UNI	0,419153422185178
36,4	UNI	0,418379221293693
36,6	UNI	0,417607341479771
36,8	UNI	0,416837796343441
37	UNI	0,416070598529105
37,2	UNI	0,415305759762752
37,4	UNI	0,414543290887719
37,6	UNI	0,413783201899068
37,8	UNI	0,413025501976637
38	UNI	0,41227048789741
38,2	UNI	0,41151765107794
38,4	UNI	0,41076722503969
38,6	UNI	0,410019216035823
38,8	UNI	0,409273629650655
39	UNI	0,408530470825822
39,2	UNI	0,407789743885458
39,4	UNI	0,407051452560431
39,6	UNI	0,40631560001165
39,8	UNI	0,405582188852506
40	UNI	0,40485122117047
40,2	UNI	0,404123230955836
40,4	UNI	0,403397209093951
40,6	UNI	0,40267363294488
40,8	UNI	0,401952502716055
41	UNI	0,401233818184874
41,2	UNI	0,400517578715917
41,4	UNI	0,399803783277536
41,6	UNI	0,399094007710867
41,8	UNI	0,398385180435942
42	UNI	0,397678790231432
42,2	UNI	0,396974834669539
42,4	UNI	0,39627331099959
42,6	UNI	0,395574216161321
42,8	UNI	0,394877546797667
43	UNI	0,394183299267098
43,2	UNI	0,393491469655503
43,4	UNI	0,392802053787641
43,6	UNI	0,392115047238179
43,8	UNI	0,391430445342335
44	UNI	0,390748243206129
44,2	UNI	0,390068435716271
44,4	UNI	0,389391017549689
44,6	UNI	0,388715983182719
44,8	UNI	0,388043326899958
45	UNI	0,387373042802805
45,2	UNI	0,386705124817691
45,4	UNI	0,386039566704022
45,6	UNI	0,385376362061824
45,8	UNI	0,384715504339133
46	UNI	0,3840569868391
46,2	UNI	0,38340080272686
46,4	UNI	0,382746945036145
46,6	UNI	0,382095406675665
46,8	UNI	0,381446180435258
47	UNI	0,380799258991827
47,2	UNI	0,380154634915057
47,4	UNI	0,379512300672934
47,6	UNI	0,378872248637066
47,8	UNI	0,378234471087808
48	UNI	0,377600345730987
48,2	UNI	0,376967125912171
48,4	UNI	0,376336156354346
48,6	UNI	0,375707429031195
48,8	UNI	0,375080935847955
49	UNI	0,374456668645542
49,2	UNI	0,373834619204536
49,4	UNI	0,373214779249022
49,6	UNI	0,372597140450287
49,8	UNI	0,371981694430396
50	UNI	0,371368432765625
50,2	UNI	0,370757346989786
50,4	UNI	0,370148428597417
50,6	UNI	0,36954166904687
50,8	UNI	0,368937059763277
51	UNI	0,368334592141417
51,2	UNI	0,367734257548473
51,4	UNI	0,36713604732669
51,6	UNI	0,366539952795942
51,8	UNI	0,365945965256194
52	UNI	0,365354075989886
52,2	UNI	0,364764276264219
52,4	UNI	0,364176557333367
52,6	UNI	0,363590910440595
52,8	UNI	0,363007326820315
53	UNI	0,362425797700048
53,2	UNI	0,361846314302327
53,4	UNI	0,36126886784652
53,6	UNI	0,360693449550589
53,8	UNI	0,360120050632783
54	UNI	0,359548662313263
54,2	UNI	0,358979275815669
54,4	UNI	0,358411882368626
54,6	UNI	0,357846473207193
54,8	UNI	0,357283039574256
55	UNI	0,356721572721863
55,2	UNI	0,356162063912516
55,4	UNI	0,355604504420404
55,6	UNI	0,35504888553259
55,8	UNI	0,354495198550153
56	UNI	0,353943434789283
56,2	UNI	0,353393585582333
56,4	UNI	0,352845642278824
56,6	UNI	0,352299596246417
56,8	UNI	0,35175543887184
57	UNI	0,351213161561773
57,2	UNI	0,350672755743709
57,4	UNI	0,350134212866762
57,6	UNI	0,349597524402455
57,8	UNI	0,349062681845467
58	UNI	0,348529676714347
58,2	UNI	0,347998500552203
58,4	UNI	0,347469144927353
58,6	UNI	0,346941601433952
58,8	UNI	0,34641586169259
59	UNI	0,345891917350862
59,2	UNI	0,345369760083909
59,4	UNI	0,344849381594939
59,6	UNI	0,344330773615718
59,8	UNI	0,343813927907042
60	UNI	0,343298836259183
60,2	UNI	0,342785490492311
60,4	UNI	0,342273882456898
60,6	UNI	0,341764004034104
60,8	UNI	0,341255847136131
61	UNI	0,340749403706571
61,2	UNI	0,34024466572073
61,4	UNI	0,339741625185931
61,6	UNI	0,339240274141803
61,8	UNI	0,338740604660553
62	UNI	0,338242608847219
62,2	UNI	0,337746278839912
62,4	UNI	0,337251606810037
62,6	UNI	0,336758584962503
62,8	UNI	0,336267205535918
63	UNI	0,33577746080277
63,2	UNI	0,335289343069596
63,4	UNI	0,334802844677133
63,6	UNI	0,334317958000466
63,8	UNI	0,333834675449155
64	UNI	0,333352989467355
64,2	UNI	0,332872892533925
64,4	UNI	0,332394377162524
64,6	UNI	0,331917435901697
64,8	UNI	0,331442061334955
65	UNI	0,33096824608084
65,2	UNI	0,330495982792982
65,4	UNI	0,330025264160152
65,6	UNI	0,329556082906297
65,8	UNI	0,329088431790574
66	UNI	0,328622303607376
66,2	UNI	0,328157691186345
66,4	UNI	0,327694587392382
66,6	UNI	0,327232985125648
66,8	UNI	0,326772877321558
67	UNI	0,326314256950771
67,2	UNI	0,325857117019167
67,4	UNI	0,325401450567826
67,6	UNI	0,324947250672995
67,8	UNI	0,324494510446051
68	UNI	0,32404322303346
68,2	UNI	0,32359338161673
68,4	UNI	0,323144979412353
68,6	UNI	0,322698009671757
68,8	UNI	0,322252465681232
69	UNI	0,321808340761875
69,2	UNI	0,321365628269509
69,4	UNI	0,320924321594609
69,6	UNI	0,320484414162229
69,8	UNI	0,320045899431912
70	UNI	0,319608770897603
70,2	UNI	0,319173022087561
70,4	UNI	0,318738646564265
70,6	UNI	0,318305637924314
70,8	UNI	0,317873989798326
71	UNI	0,317443695850838
71,2	UNI	0,317014749780197
71,4	UNI	0,316587145318449
71,6	UNI	0,316160876231232
71,8	UNI	0,315735936317657
72	UNI	0,315312319410192
72,2	UNI	0,314890019374546
72,4	UNI	0,314469030109544
72,6	UNI	0,314049345547004
72,8	UNI	0,313630959651614
73	UNI	0,313213866420804
73,2	UNI	0,312798059884613
73,4	UNI	0,312383534105567
73,6	UNI	0,311970283178533
73,8	UNI	0,311558301230602
74	UNI	0,311147582420939
74,2	UNI	0,310738120940653
74,4	UNI	0,310329911012659
74,6	UNI	0,309922946891539
74,8	UNI	0,309517222863397
75	UNI	0,309112733245723
75,2	UNI	0,30870947238725
75,4	UNI	0,308307434667805
75,6	UNI	0,307906614498172
75,8	UNI	0,307507006319942
76	UNI	0,307108604605369
76,2	UNI	0,306711403857223
76,4	UNI	0,306315398608643
76,6	UNI	0,305920583422989
76,8	UNI	0,305526952893692
77	UNI	0,30513450164411
77,2	UNI	0,304743224327371
77,4	UNI	0,30435311562623
77,6	UNI	0,303964170252917
77,8	UNI	0,303576382948984
78	UNI	0,303189748485157
78,2	UNI	0,302804261661184
78,4	UNI	0,302419917305686
78,6	UNI	0,302036710276
78,8	UNI	0,301654635458036
79	UNI	0,301273687766118
79,2	UNI	0,300893862142835
79,4	UNI	0,300515153558892
79,6	UNI	0,300137557012955
79,8	UNI	0,2997610675315
80	UNI	0,299385680168664
80,2	UNI	0,29901139000609
80,4	UNI	0,298638192152778
80,6	UNI	0,298266081744936
80,8	UNI	0,297895053945824
81	UNI	0,297527191639278
81,2	UNI	0,297158342369972
81,4	UNI	0,296790561066364
81,6	UNI	0,296423843001718
81,8	UNI	0,29605612186464
82	UNI	0,295691535804328
82,2	UNI	0,29532799879509
82,4	UNI	0,294965506216034
82,6	UNI	0,294604053471916
82,8	UNI	0,294243635992989
83	UNI	0,293884249234861
83,2	UNI	0,293525888678348
83,4	UNI	0,293168549829323
83,6	UNI	0,29281222821858
83,8	UNI	0,29245691940168
84	UNI	0,292102618958811
84,2	UNI	0,291749322494644
84,4	UNI	0,291397025638188
84,6	UNI	0,291045724042649
84,8	UNI	0,290695413385284
85	UNI	0,290346089367263
85,2	UNI	0,289997747713524
85,4	UNI	0,289650384172636
85,6	UNI	0,289303994516653
85,8	UNI	0,28895857454098
86	UNI	0,28861412006423
86,2	UNI	0,288270626928088
86,4	UNI	0,287928090997167
86,6	UNI	0,28758650815888
86,8	UNI	0,287245874323294
87	UNI	0,286906185423
87,2	UNI	0,286567437412972
87,4	UNI	0,286229626270436
87,6	UNI	0,285892747994735
87,8	UNI	0,285556798607191
88	UNI	0,285221774150978
88,2	UNI	0,284887670690984
88,4	UNI	0,284554484313683
88,6	UNI	0,284222211127
88,8	UNI	0,283890847260183
89	UNI	0,283560388863673
89,2	UNI	0,283230832108971
89,4	UNI	0,282902173188516
89,6	UNI	0,282574408315549
89,8	UNI	0,282247533723991
90	UNI	0,281921545668314
90,2	UNI	0,281596440423417
90,4	UNI	0,281272214284498
90,6	UNI	0,28094886356693
90,8	UNI	0,280626384606138
91	UNI	0,280304773757474
91,2	UNI	0,279984027396095
91,4	UNI	0,279664141916843
91,6	UNI	0,279345113734119
91,8	UNI	0,279026939281766
92	UNI	0,278709615012948
92,2	UNI	0,27839313740003
92,4	UNI	0,27807750293446
92,6	UNI	0,27776270812665
92,8	UNI	0,27744874950586
93	UNI	0,27713562362008
93,2	UNI	0,276823327035917
93,4	UNI	0,276511856338474
93,6	UNI	0,276201208131241
93,8	UNI	0,275891379035976
94	UNI	0,275582365692599
94,2	UNI	0,27527416475907
94,4	UNI	0,274966772911285
94,6	UNI	0,274660186842961
94,8	UNI	0,274354403265524
95	UNI	0,274049418908003
95,2	UNI	0,273745230516918
95,4	UNI	0,273441834856172
95,6	UNI	0,273139228706943
95,8	UNI	0,272837408867576
96	UNI	0,272536372153479
96,2	UNI	0,272236115397012
96,4	UNI	0,271936635447388
96,6	UNI	0,271637929170565
96,8	UNI	0,271339993449137
97	UNI	0,271042825182242
97,2	UNI	0,27074642128545
97,4	UNI	0,270450778690663
97,6	UNI	0,270155894346015
97,8	UNI	0,269861765215772
98	UNI	0,269568388280228
98,2	UNI	0,269275760535609
98,4	UNI	0,268983878993973
98,6	UNI	0,26869274068311
98,8	UNI	0,268402342646448
99	UNI	0,268112681942953
99,2	UNI	0,267823755647032
99,4	UNI	0,267535560848441
99,6	UNI	0,267248094652186
99,8	UNI	0,26696135417843
100	UNI	0,266675336562399
100,2	UNI	0,266390038954289
100,4	UNI	0,266105458519172
100,6	UNI	0,265821592436904
100,8	UNI	0,265538437902037
101	UNI	0,265255992123722
101,2	UNI	0,264974252325622
101,4	UNI	0,264693215745826
101,6	UNI	0,264412879636749
101,8	UNI	0,264133241265057
102	UNI	0,263854297911568
102,2	UNI	0,26357604687117
102,4	UNI	0,263298485452732
102,6	UNI	0,263021610979021
102,8	UNI	0,26274542078661
103	UNI	0,262469912225801
103,2	UNI	0,262195082660532
103,4	UNI	0,2619209294683
103,6	UNI	0,261647450040074
103,8	UNI	0,261374641780212
104	UNI	0,261102502106378
104,2	UNI	0,260831028449464
104,4	UNI	0,260560218253505
104,6	UNI	0,260290068975599
104,8	UNI	0,260020578085827
105	UNI	0,259751743067174
105,2	UNI	0,259483561415449
105,4	UNI	0,259216030639208
105,6	UNI	0,258949148259671
105,8	UNI	0,258682911810653
106	UNI	0,258417318838479
106,2	UNI	0,258152366901909
106,4	UNI	0,257888053572066
106,6	UNI	0,257624376432358
106,8	UNI	0,257361333078401
107	UNI	0,257098921117948
107,2	UNI	0,256837138170812
107,4	UNI	0,256575981868793
107,6	UNI	0,25631544985561
107,8	UNI	0,25605553978682
108	UNI	0,255796249329751
108,2	UNI	0,255537576163432
108,4	UNI	0,255279517978516
108,6	UNI	0,255022072477216
108,8	UNI	0,25476523737323
109	UNI	0,254509010391675
109,2	UNI	0,254253389269013
109,4	UNI	0,253998371752989
[truncated: 2,429 more rows]
