# Supplementary material for: Rarity of microbial species: In search of reliable associations
Source: PLoS One. 2019 Mar 15;14(3):e0200458. doi: 10.1371/journal.pone.0200458 (PMC6420159; doi:10.1371/journal.pone.0200458)
Supplement: S2 File — Code files, data files, and result files associated with each of the figures. Implementation of testability-based filtering in CoNet and via the graphical lasso method with clr transformation (SPIEC-EASI-like). (ZIP) [file pone.0200458.s007.zip › S2_file/data_fig/fig1D_OU.csv]

N	variable	value
5	MC_AIRR	0,783941243219604
5,2	MC_AIRR	0,755760605836382
5,4	MC_AIRR	0,729555507738792
5,6	MC_AIRR	0,705129516246921
5,8	MC_AIRR	0,682304294691788
6	MC_AIRR	0,660931083053744
6,2	MC_AIRR	0,640875161176527
6,4	MC_AIRR	0,622018837719671
6,6	MC_AIRR	0,60425865713855
6,8	MC_AIRR	0,587501102209781
7	MC_AIRR	0,571662967649453
7,2	MC_AIRR	0,556667742694015
7,4	MC_AIRR	0,542455623803627
7,6	MC_AIRR	0,528963050678982
7,8	MC_AIRR	0,51613655101175
8	MC_AIRR	0,503927031117846
8,2	MC_AIRR	0,492289518811361
8,4	MC_AIRR	0,481189625988764
8,6	MC_AIRR	0,470585610885939
8,8	MC_AIRR	0,460445153293504
9	MC_AIRR	0,450742250560826
9,2	MC_AIRR	0,441443244576122
9,4	MC_AIRR	0,432528918281624
9,6	MC_AIRR	0,423970512727595
9,8	MC_AIRR	0,415751458349053
10	MC_AIRR	0,407847830114282
10,2	MC_AIRR	0,400244798528991
10,4	MC_AIRR	0,392923328292879
10,6	MC_AIRR	0,385868639157417
10,8	MC_AIRR	0,379060823168772
11	MC_AIRR	0,37246142547857
11,2	MC_AIRR	0,366166238771537
11,4	MC_AIRR	0,360026604416471
11,6	MC_AIRR	0,354125820821062
11,8	MC_AIRR	0,348401245450404
12	MC_AIRR	0,342856004132565
12,2	MC_AIRR	0,337496538717807
12,4	MC_AIRR	0,332299897898835
12,6	MC_AIRR	0,327261684746435
12,8	MC_AIRR	0,322375945627333
13	MC_AIRR	0,317635928328875
13,2	MC_AIRR	0,313034726167197
13,4	MC_AIRR	0,30856558319516
13,6	MC_AIRR	0,304224929965142
13,8	MC_AIRR	0,300000465331274
14	MC_AIRR	0,295897682165397
14,2	MC_AIRR	0,291898682954907
14,4	MC_AIRR	0,288015248725375
14,6	MC_AIRR	0,284245924929814
14,8	MC_AIRR	0,280564435997222
15	MC_AIRR	0,276977177107857
15,2	MC_AIRR	0,273480817458024
15,4	MC_AIRR	0,270049894700446
15,6	MC_AIRR	0,266728116241463
15,8	MC_AIRR	0,263508938733057
16	MC_AIRR	0,260345969391447
16,2	MC_AIRR	0,257254685929587
16,4	MC_AIRR	0,254240163905195
16,6	MC_AIRR	0,251296461703266
16,8	MC_AIRR	0,248422808531617
17	MC_AIRR	0,245612350307407
17,2	MC_AIRR	0,242865937223118
17,4	MC_AIRR	0,24018005480102
17,6	MC_AIRR	0,237553589643126
17,8	MC_AIRR	0,234983723453268
18	MC_AIRR	0,232469530955697
18,2	MC_AIRR	0,230009201716222
18,4	MC_AIRR	0,227599673074044
18,6	MC_AIRR	0,225241011500111
18,8	MC_AIRR	0,222924569490372
19	MC_AIRR	0,220662200589823
19,2	MC_AIRR	0,218445776802415
19,4	MC_AIRR	0,216273898394546
19,6	MC_AIRR	0,214148415586588
19,8	MC_AIRR	0,212060713051008
20	MC_AIRR	0,21001372177426
20,2	MC_AIRR	0,208006251223783
20,4	MC_AIRR	0,206037157250824
20,6	MC_AIRR	0,204107408909248
20,8	MC_AIRR	0,202210577577114
21	MC_AIRR	0,200349339456346
21,2	MC_AIRR	0,198522352243393
21,4	MC_AIRR	0,19672867114258
21,6	MC_AIRR	0,194967386068837
21,8	MC_AIRR	0,193237620056234
22	MC_AIRR	0,191538860077764
22,2	MC_AIRR	0,189869070505831
22,4	MC_AIRR	0,188228372213301
22,6	MC_AIRR	0,186616005730229
22,8	MC_AIRR	0,185031237986601
23	MC_AIRR	0,183473361167274
23,2	MC_AIRR	0,18194138162946
23,4	MC_AIRR	0,180434823103241
23,6	MC_AIRR	0,178953187270393
23,8	MC_AIRR	0,1774958564991
24	MC_AIRR	0,176061749779363
24,2	MC_AIRR	0,174651013160556
24,4	MC_AIRR	0,173262855412196
24,6	MC_AIRR	0,171896735261242
24,8	MC_AIRR	0,170542725694912
25	MC_AIRR	0,169219283527525
25,2	MC_AIRR	0,167916352290967
25,4	MC_AIRR	0,166633455919137
25,6	MC_AIRR	0,165370133052254
25,8	MC_AIRR	0,164125936470153
26	MC_AIRR	0,162900432551739
26,2	MC_AIRR	0,161693200759166
26,4	MC_AIRR	0,160503833145445
26,6	MC_AIRR	0,159331933884235
26,8	MC_AIRR	0,158179515448361
27	MC_AIRR	0,157040899929415
27,2	MC_AIRR	0,155918647927969
27,4	MC_AIRR	0,154812407348879
27,6	MC_AIRR	0,153721836178033
27,8	MC_AIRR	0,152646602122355
28	MC_AIRR	0,1515863822652
28,2	MC_AIRR	0,15054086273637
28,4	MC_AIRR	0,149509738396037
28,6	MC_AIRR	0,148492712531874
28,8	MC_AIRR	0,147489496568779
29	MC_AIRR	0,146499809790554
29,2	MC_AIRR	0,145523379072984
29,4	MC_AIRR	0,144559938627771
29,6	MC_AIRR	0,143610576949578
29,8	MC_AIRR	0,142672104362549
30	MC_AIRR	0,141745872472221
30,2	MC_AIRR	0,140831642294824
30,4	MC_AIRR	0,139929181053981
30,6	MC_AIRR	0,13903826197964
30,8	MC_AIRR	0,138158664114809
31	MC_AIRR	0,137290172129717
31,2	MC_AIRR	0,136432576143109
31,4	MC_AIRR	0,13558549549148
31,6	MC_AIRR	0,134749008228796
31,8	MC_AIRR	0,133922820159321
32	MC_AIRR	0,1331067414898
32,2	MC_AIRR	0,132300441812414
32,4	MC_AIRR	0,131503812057148
32,6	MC_AIRR	0,130715711735811
32,8	MC_AIRR	0,129938051899135
33	MC_AIRR	0,12916962461963
33,2	MC_AIRR	0,128410265851795
33,4	MC_AIRR	0,127659815427462
33,6	MC_AIRR	0,126918116941513
33,8	MC_AIRR	0,126185017641638
34	MC_AIRR	0,125460368321957
34,2	MC_AIRR	0,124744023220345
34,4	MC_AIRR	0,12403583991932
34,6	MC_AIRR	0,123335679250346
34,8	MC_AIRR	0,12264340520141
35	MC_AIRR	0,121958884827747
35,2	MC_AIRR	0,121281988165588
35,4	MC_AIRR	0,120612588148813
35,6	MC_AIRR	0,119950560528387
35,8	MC_AIRR	0,119295783794485
36	MC_AIRR	0,118648139101189
36,2	MC_AIRR	0,118007510193666
36,4	MC_AIRR	0,117373783337721
36,6	MC_AIRR	0,116746847251657
36,8	MC_AIRR	0,116126593040322
37	MC_AIRR	0,115512914131298
37,2	MC_AIRR	0,114905706213115
37,4	MC_AIRR	0,114304867175442
37,6	MC_AIRR	0,113710297051173
37,8	MC_AIRR	0,113121897960328
38	MC_AIRR	0,112539285675119
38,2	MC_AIRR	0,111962882555437
38,4	MC_AIRR	0,111392370061884
38,6	MC_AIRR	0,110827658107793
38,8	MC_AIRR	0,110268658439045
39	MC_AIRR	0,109715284587587
39,2	MC_AIRR	0,109167451826356
39,4	MC_AIRR	0,108625077125572
39,6	MC_AIRR	0,108088079110339
39,8	MC_AIRR	0,107556378019518
40	MC_AIRR	0,107029895665821
40,2	MC_AIRR	0,106508022989126
40,4	MC_AIRR	0,105991695046683
40,6	MC_AIRR	0,10548036141623
40,8	MC_AIRR	0,104973949806475
41	MC_AIRR	0,104472389317975
41,2	MC_AIRR	0,103975610409718
41,4	MC_AIRR	0,103483544866671
41,6	MC_AIRR	0,102994548515207
41,8	MC_AIRR	0,102511625501756
42	MC_AIRR	0,102033220498118
42,2	MC_AIRR	0,101559270251931
42,4	MC_AIRR	0,101089712688718
42,6	MC_AIRR	0,100624486884537
42,8	MC_AIRR	0,100163533039394
43	MC_AIRR	0,0997067924513798
43,2	MC_AIRR	0,0992542074915296
43,4	MC_AIRR	0,0988057215793698
43,6	MC_AIRR	0,0983612791591287
43,8	MC_AIRR	0,0979208256765958
44	MC_AIRR	0,0974843075566056
44,2	MC_AIRR	0,097051672181128
44,4	MC_AIRR	0,0966228678679459
44,6	MC_AIRR	0,0961978438498997
44,8	MC_AIRR	0,0957765502546857
45	MC_AIRR	0,0953589380851847
45,2	MC_AIRR	0,0949449592003122
45,4	MC_AIRR	0,0945345662963672
45,6	MC_AIRR	0,0941277128888691
45,8	MC_AIRR	0,0937243532948648
46	MC_AIRR	0,0933244426156956
46,2	MC_AIRR	0,0929279367202048
46,4	MC_AIRR	0,0925347922283773
46,6	MC_AIRR	0,0921449664953973
46,8	MC_AIRR	0,091758417596109
47	MC_AIRR	0,0913751043098727
47,2	MC_AIRR	0,0909949861058005
47,4	MC_AIRR	0,0906180231283644
47,6	MC_AIRR	0,090244176183361
47,8	MC_AIRR	0,0898734067242293
48	MC_AIRR	0,0895042913269324
48,2	MC_AIRR	0,0891395314674416
48,4	MC_AIRR	0,0887777377759594
48,6	MC_AIRR	0,0884188741556937
48,8	MC_AIRR	0,0880629050941951
49	MC_AIRR	0,087709795651562
49,2	MC_AIRR	0,0873595114489275
49,4	MC_AIRR	0,0870120186572257
49,6	MC_AIRR	0,0866672839862264
49,8	MC_AIRR	0,086325274673832
50	MC_AIRR	0,0859859584756279
50,2	MC_AIRR	0,0856493036546825
50,4	MC_AIRR	0,085315278971585
50,6	MC_AIRR	0,08498385367472
50,8	MC_AIRR	0,0846549974907681
51	MC_AIRR	0,0843286806154283
51,2	MC_AIRR	0,0840048737043562
51,4	MC_AIRR	0,0836835478643118
51,6	MC_AIRR	0,0833646746445097
51,8	MC_AIRR	0,0830482260281709
52	MC_AIRR	0,0827341744242657
52,2	MC_AIRR	0,0824224926594438
52,4	MC_AIRR	0,0821131539701496
52,6	MC_AIRR	0,0818061319949157
52,8	MC_AIRR	0,0815014007668267
53	MC_AIRR	0,081198934706157
53,2	MC_AIRR	0,0808987086131686
53,4	MC_AIRR	0,0806006976610727
53,6	MC_AIRR	0,0803048773891447
53,8	MC_AIRR	0,0800112236959937
54	MC_AIRR	0,0797197128329775
54,2	MC_AIRR	0,0794303213977648
54,4	MC_AIRR	0,0791430263280379
54,6	MC_AIRR	0,0788578048953286
54,8	MC_AIRR	0,0785746346989931
55	MC_AIRR	0,0782934936603143
55,2	MC_AIRR	0,0780143600167311
55,4	MC_AIRR	0,0777372123161927
55,6	MC_AIRR	0,0774620294116322
55,8	MC_AIRR	0,0771887904555598
56	MC_AIRR	0,0769174748947687
56,2	MC_AIRR	0,0766480624651546
56,4	MC_AIRR	0,0763805331866433
56,6	MC_AIRR	0,0761148673582265
56,8	MC_AIRR	0,0758510455530991
57	MC_AIRR	0,0755890486138993
57,2	MC_AIRR	0,0753288576480483
57,4	MC_AIRR	0,0750704540231853
57,6	MC_AIRR	0,074813819362698
57,8	MC_AIRR	0,0745589355413423
58	MC_AIRR	0,0743057846809552
58,2	MC_AIRR	0,0740543491462541
58,4	MC_AIRR	0,0738046115407198
58,6	MC_AIRR	0,0735565547025667
58,8	MC_AIRR	0,0733101617007896
59	MC_AIRR	0,073065415831295
59,2	MC_AIRR	0,0728223006131076
59,4	MC_AIRR	0,0725807997846523
59,6	MC_AIRR	0,0723408973001119
59,8	MC_AIRR	0,0721025773258562
60	MC_AIRR	0,0718658242369428
60,2	MC_AIRR	0,0716306226136844
60,4	MC_AIRR	0,0713969572382888
60,6	MC_AIRR	0,0711648130915588
60,8	MC_AIRR	0,0709341753496606
61	MC_AIRR	0,0707050293809548
61,2	MC_AIRR	0,0704773607428872
61,4	MC_AIRR	0,0702511551789404
61,6	MC_AIRR	0,0700263986156466
61,8	MC_AIRR	0,0698030771596547
62	MC_AIRR	0,0695811770948549
62,2	MC_AIRR	0,0693606848795575
62,4	MC_AIRR	0,0691415871437295
62,6	MC_AIRR	0,0689238706862759
62,8	MC_AIRR	0,0687075224723806
63	MC_AIRR	0,0684925296308918
63,2	MC_AIRR	0,0682788794517597
63,4	MC_AIRR	0,0680665593835218
63,6	MC_AIRR	0,0678555570308322
63,8	MC_AIRR	0,0676458601520423
64	MC_AIRR	0,067437456656822
64,2	MC_AIRR	0,0672303346038267
64,4	MC_AIRR	0,067024482198407
64,6	MC_AIRR	0,0668198877903616
64,8	MC_AIRR	0,0666165398717297
65	MC_AIRR	0,0664144270746256
65,2	MC_AIRR	0,06621353816911
65,4	MC_AIRR	0,0660138620611039
65,6	MC_AIRR	0,0658153877903378
65,8	MC_AIRR	0,065618104528338
66	MC_AIRR	0,0654220015764491
66,2	MC_AIRR	0,0652270683638938
66,4	MC_AIRR	0,0650332944458658
66,6	MC_AIRR	0,0648406695016565
66,8	MC_AIRR	0,064649183332817
67	MC_AIRR	0,0644588258613492
67,2	MC_AIRR	0,0642695871279338
67,4	MC_AIRR	0,0640814572901851
67,6	MC_AIRR	0,063894426620939
67,8	MC_AIRR	0,0637084855065698
68	MC_AIRR	0,0635236244453379
68,2	MC_AIRR	0,0633398340457644
68,4	MC_AIRR	0,063157105025036
68,6	MC_AIRR	0,0629754282074347
68,8	MC_AIRR	0,0627947945227988
69	MC_AIRR	0,062615195005006
69,2	MC_AIRR	0,0624366207904859
69,4	MC_AIRR	0,0622590631167566
69,6	MC_AIRR	0,0620825133209853
69,8	MC_AIRR	0,0619069628385767
70	MC_AIRR	0,0617324032017809
70,2	MC_AIRR	0,0615588260383287
70,4	MC_AIRR	0,0613862230700881
70,6	MC_AIRR	0,0612145861117438
70,8	MC_AIRR	0,0610439070694988
71	MC_AIRR	0,0608741779397985
71,2	MC_AIRR	0,0607053908080741
71,4	MC_AIRR	0,0605375378475104
71,6	MC_AIRR	0,0603706113178291
71,8	MC_AIRR	0,0602046035640984
72	MC_AIRR	0,0600395070155557
72,2	MC_AIRR	0,0598753141844566
72,4	MC_AIRR	0,0597120176649351
72,6	MC_AIRR	0,0595496101318909
72,8	MC_AIRR	0,0593880843398867
73	MC_AIRR	0,0592274331220696
73,2	MC_AIRR	0,0590676493891074
73,4	MC_AIRR	0,0589087261281414
73,6	MC_AIRR	0,0587506564017595
73,8	MC_AIRR	0,0585934333469805
74	MC_AIRR	0,0584370501742609
74,2	MC_AIRR	0,0582815001665117
74,4	MC_AIRR	0,0581267766781362
74,6	MC_AIRR	0,0579728731340789
74,8	MC_AIRR	0,057819783028892
75	MC_AIRR	0,0576674999258168
75,2	MC_AIRR	0,0575160174558763
75,4	MC_AIRR	0,0573653293169883
75,6	MC_AIRR	0,0572154292730856
75,8	MC_AIRR	0,0570663111532553
76	MC_AIRR	0,0569179688508884
76,2	MC_AIRR	0,056770396322844
76,4	MC_AIRR	0,0566235875886267
76,6	MC_AIRR	0,0564775367295759
76,8	MC_AIRR	0,0563322378880684
77	MC_AIRR	0,0561876852667329
77,2	MC_AIRR	0,0560438731276769
77,4	MC_AIRR	0,0559007957917251
77,6	MC_AIRR	0,0557584476376701
77,8	MC_AIRR	0,0556168231015337
78	MC_AIRR	0,05547591667584
78,2	MC_AIRR	0,0553357229089004
78,4	MC_AIRR	0,0551962364041068
78,6	MC_AIRR	0,0550574518192392
78,8	MC_AIRR	0,0549193638657807
79	MC_AIRR	0,0547819673082438
79,2	MC_AIRR	0,054645256963507
79,4	MC_AIRR	0,0545092277001625
79,6	MC_AIRR	0,0543738744378703
79,8	MC_AIRR	0,0542391921467265
80	MC_AIRR	0,0541051758466361
80,2	MC_AIRR	0,0539718206066997
80,4	MC_AIRR	0,0538391215446058
80,6	MC_AIRR	0,0537070738260337
80,8	MC_AIRR	0,0535756726640655
81	MC_AIRR	0,0534428256249332
81,2	MC_AIRR	0,0533126756870369
81,4	MC_AIRR	0,0531831585172832
81,6	MC_AIRR	0,053054269509359
81,8	MC_AIRR	0,052928065712499
82	MC_AIRR	0,0528003997855488
82,2	MC_AIRR	0,0526733486317622
82,4	MC_AIRR	0,0525469078184456
82,6	MC_AIRR	0,0524210729554421
82,8	MC_AIRR	0,0522958396946247
83	MC_AIRR	0,0521712037293934
83,2	MC_AIRR	0,0520471607941803
83,4	MC_AIRR	0,0519237066639619
83,6	MC_AIRR	0,0518008371537782
83,8	MC_AIRR	0,0516785481182581
84	MC_AIRR	0,0515568354511537
84,2	MC_AIRR	0,0514356950848778
84,4	MC_AIRR	0,0513151229900502
84,6	MC_AIRR	0,051195115175051
84,8	MC_AIRR	0,051075667685578
85	MC_AIRR	0,0509567766042105
85,2	MC_AIRR	0,0508384380499825
85,4	MC_AIRR	0,0507206481779569
85,6	MC_AIRR	0,0506034031788102
85,8	MC_AIRR	0,0504866992784192
86	MC_AIRR	0,0503705327374561
86,2	MC_AIRR	0,0502548998509878
86,4	MC_AIRR	0,0501397969480822
86,6	MC_AIRR	0,050025220391416
86,8	MC_AIRR	0,0499111665768948
87	MC_AIRR	0,0497976319332707
87,2	MC_AIRR	0,0496846129217704
87,4	MC_AIRR	0,0495721060357272
87,6	MC_AIRR	0,0494601078002165
87,8	MC_AIRR	0,049348614771697
88	MC_AIRR	0,0492376235376585
88,2	MC_AIRR	0,0491271307162716
88,4	MC_AIRR	0,0490171329560439
88,6	MC_AIRR	0,0489076269354807
88,8	MC_AIRR	0,0487986093627491
89	MC_AIRR	0,0486900769753491
89,2	MC_AIRR	0,0485820265397854
89,4	MC_AIRR	0,048474454851247
89,6	MC_AIRR	0,0483673587332898
89,8	MC_AIRR	0,0482607350375216
90	MC_AIRR	0,0481545806432948
90,2	MC_AIRR	0,0480488924574007
90,4	MC_AIRR	0,0479436674137685
90,6	MC_AIRR	0,0478389024731671
90,8	MC_AIRR	0,0477345946229136
91	MC_AIRR	0,0476307408765831
91,2	MC_AIRR	0,0475273382737231
91,4	MC_AIRR	0,0474243838795711
91,6	MC_AIRR	0,0473218747847782
91,8	MC_AIRR	0,0472198081051318
92	MC_AIRR	0,047118180981287
92,2	MC_AIRR	0,0470169905784977
92,4	MC_AIRR	0,0469162340863526
92,6	MC_AIRR	0,0468159087185155
92,8	MC_AIRR	0,0467160117124672
93	MC_AIRR	0,0466165403292504
93,2	MC_AIRR	0,0465174918532204
93,4	MC_AIRR	0,0464188635917978
93,6	MC_AIRR	0,0463206528752226
93,8	MC_AIRR	0,0462228570563135
94	MC_AIRR	0,0461254735102301
94,2	MC_AIRR	0,0460284996342364
94,4	MC_AIRR	0,0459319328474695
94,6	MC_AIRR	0,0458357705907102
94,8	MC_AIRR	0,0457400103261556
95	MC_AIRR	0,0456446495371968
95,2	MC_AIRR	0,0455496857281967
95,4	MC_AIRR	0,045455116424273
95,6	MC_AIRR	0,0453609391710813
95,8	MC_AIRR	0,0452671515346038
96	MC_AIRR	0,0451737511009398
96,2	MC_AIRR	0,0450807354760952
96,4	MC_AIRR	0,0449881022857811
96,6	MC_AIRR	0,0448958491752091
96,8	MC_AIRR	0,0448039738088926
97	MC_AIRR	0,0447124738704487
97,2	MC_AIRR	0,0446213470624037
97,4	MC_AIRR	0,0445305911059996
97,6	MC_AIRR	0,0444402037410049
97,8	MC_AIRR	0,0443501827255262
98	MC_AIRR	0,0442605258358222
98,2	MC_AIRR	0,04417123086612
98,4	MC_AIRR	0,0440822956284355
98,6	MC_AIRR	0,0439937179523924
98,8	MC_AIRR	0,0439054956850472
99	MC_AIRR	0,0438176266907117
99,2	MC_AIRR	0,0437301088507844
99,4	MC_AIRR	0,043642940063576
99,6	MC_AIRR	0,0435561182441431
99,8	MC_AIRR	0,0434696413241214
100	MC_AIRR	0,043383507251561
100,2	MC_AIRR	0,043297713990763
100,4	MC_AIRR	0,0432122595221203
100,6	MC_AIRR	0,0431271418419578
100,8	MC_AIRR	0,0430423589623763
101	MC_AIRR	0,0429579089110964
101,2	MC_AIRR	0,0428737897313071
101,4	MC_AIRR	0,0427899994815119
101,6	MC_AIRR	0,0427065362353821
101,8	MC_AIRR	0,0426233980816057
102	MC_AIRR	0,0425405831237449
102,2	MC_AIRR	0,0424580894800883
102,4	MC_AIRR	0,0423759152835101
102,6	MC_AIRR	0,0422940586813289
102,8	MC_AIRR	0,0422125178351669
103	MC_AIRR	0,042131290920814
103,2	MC_AIRR	0,0420503761280901
103,4	MC_AIRR	0,0419697716607109
103,6	MC_AIRR	0,0418894757361547
103,8	MC_AIRR	0,041809486585531
104	MC_AIRR	0,0417298024534501
104,2	MC_AIRR	0,0416504215978945
104,4	MC_AIRR	0,0415713422900924
104,6	MC_AIRR	0,0414925628143908
104,8	MC_AIRR	0,0414140814681325
105	MC_AIRR	0,0413358965615324
105,2	MC_AIRR	0,0412580064175562
105,4	MC_AIRR	0,0411804093718005
105,6	MC_AIRR	0,0411031037723741
105,8	MC_AIRR	0,0410260879797805
106	MC_AIRR	0,0409493603668017
106,2	MC_AIRR	0,0408729193183837
106,4	MC_AIRR	0,0407967632315222
106,6	MC_AIRR	0,0407208905151522
106,8	MC_AIRR	0,0406452995900347
107	MC_AIRR	0,0405699888886486
107,2	MC_AIRR	0,0404949568550819
107,4	MC_AIRR	0,0404202019449243
107,6	MC_AIRR	0,0403457226251602
107,8	MC_AIRR	0,0402715173740652
108	MC_AIRR	0,0401975846811016
108,2	MC_AIRR	0,0401239230468154
108,4	MC_AIRR	0,0400505309827357
108,6	MC_AIRR	0,0399774070112738
108,8	MC_AIRR	0,0399045496656232
109	MC_AIRR	0,0398319574896625
109,2	MC_AIRR	0,0397596290378583
109,4	MC_AIRR	0,0396875628751672
109,6	MC_AIRR	0,0396157575769442
109,8	MC_AIRR	0,039544211728845
110	MC_AIRR	0,0394729239267354
110,2	MC_AIRR	0,0394018927765986
110,4	MC_AIRR	0,0393311168944442
110,6	MC_AIRR	0,0392605949062176
110,8	MC_AIRR	0,0391903254477123
111	MC_AIRR	0,0391203071644809
111,2	MC_AIRR	0,0390505387117483
111,4	MC_AIRR	0,0389810187543246
111,6	MC_AIRR	0,0389117459665212
111,8	MC_AIRR	0,0388427190320655
112	MC_AIRR	0,0387739366440176
112,2	MC_AIRR	0,0387053975046879
112,4	MC_AIRR	0,0386371003255549
112,6	MC_AIRR	0,0385690438271851
112,8	MC_AIRR	0,0385012267391526
113	MC_AIRR	0,0384336477999595
113,2	MC_AIRR	0,0383663057569583
113,4	MC_AIRR	0,0382991993662746
113,6	MC_AIRR	0,0382323273927285
113,8	MC_AIRR	0,0381656886097617
114	MC_AIRR	0,0380992817993598
114,2	MC_AIRR	0,0380331057519796
114,4	MC_AIRR	0,0379671592664745
114,6	MC_AIRR	0,0379014411500228
114,8	MC_AIRR	0,0378359502180552
115	MC_AIRR	0,0377706852941823
115,2	MC_AIRR	0,0377056452101271
115,4	MC_AIRR	0,0376408288056513
115,6	MC_AIRR	0,03757623492849
115,8	MC_AIRR	0,0375118624342806
116	MC_AIRR	0,0374477101864965
116,2	MC_AIRR	0,0373837770563796
116,4	MC_AIRR	0,0373200619228741
116,6	MC_AIRR	0,0372565636725613
116,8	MC_AIRR	0,0371932811995941
117	MC_AIRR	0,0371302134056328
117,2	MC_AIRR	0,0370673591997821
117,4	MC_AIRR	0,0370047174985267
117,6	MC_AIRR	0,0369422872256712
117,8	MC_AIRR	0,0368800673122763
118	MC_AIRR	0,0368180566965987
118,2	MC_AIRR	0,0367562543240305
118,4	MC_AIRR	0,0366946591470392
118,6	MC_AIRR	0,0366332701251083
118,8	MC_AIRR	0,0365720862246797
119	MC_AIRR	0,036511106419094
119,2	MC_AIRR	0,0364503296885341
119,4	MC_AIRR	0,0363897550199683
119,6	MC_AIRR	0,036329381407093
119,8	MC_AIRR	0,0362692078502781
120	MC_AIRR	0,0362092333565109
120,2	MC_AIRR	0,036149456939342
120,4	MC_AIRR	0,0360898776188303
120,6	MC_AIRR	0,0360304944214912
120,8	MC_AIRR	0,035971306380241
121	MC_AIRR	0,0359123125343461
121,2	MC_AIRR	0,0358535119293705
121,4	MC_AIRR	0,0357949036171248
121,6	MC_AIRR	0,0357364866556133
121,8	MC_AIRR	0,035678260108986
122	MC_AIRR	0,0356202230474872
122,2	MC_AIRR	0,0355623745474057
122,4	MC_AIRR	0,0355047136910266
122,6	MC_AIRR	0,0354472395665816
122,8	MC_AIRR	0,0353899512682023
123	MC_AIRR	0,0353328478958715
123,2	MC_AIRR	0,0352759285553767
123,4	MC_AIRR	0,0352191923582625
123,6	MC_AIRR	0,0351626384217851
123,8	MC_AIRR	0,0351062658688659
124	MC_AIRR	0,0350500738280469
124,2	MC_AIRR	0,0349940614334453
124,4	MC_AIRR	0,034938227824708
124,6	MC_AIRR	0,0348825721469696
124,8	MC_AIRR	0,0348270935508072
125	MC_AIRR	0,0347717911921964
125,2	MC_AIRR	0,0347166642324716
125,4	MC_AIRR	0,0346617118382797
125,6	MC_AIRR	0,0346069331815408
125,8	MC_AIRR	0,0345523274394049
126	MC_AIRR	0,0344978937942127
126,2	MC_AIRR	0,0344436314334518
126,4	MC_AIRR	0,0343895395497191
126,6	MC_AIRR	0,034335617340679
126,8	MC_AIRR	0,034281864009024
127	MC_AIRR	0,0342282787624354
127,2	MC_AIRR	0,0341748608135453
127,4	MC_AIRR	0,034121609379896
127,6	MC_AIRR	0,0340685236839043
127,8	MC_AIRR	0,0340156029528207
128	MC_AIRR	0,033962846418694
128,2	MC_AIRR	0,0339102533183339
128,4	MC_AIRR	0,0338578228932731
128,6	MC_AIRR	0,0338055543897319
128,8	MC_AIRR	0,0337534470585814
129	MC_AIRR	0,0337015001553081
129,2	MC_AIRR	0,0336497129399775
129,4	MC_AIRR	0,0335980846772007
129,6	MC_AIRR	0,0335466146360972
129,8	MC_AIRR	0,0334953020902627
130	MC_AIRR	0,0334441463177333
130,2	MC_AIRR	0,0333931466009518
130,4	MC_AIRR	0,0333423022267358
130,6	MC_AIRR	0,0332916124862415
130,8	MC_AIRR	0,033241076674933
131	MC_AIRR	0,0331906940925491
131,2	MC_AIRR	0,03314046404307
131,4	MC_AIRR	0,0330903858346873
131,6	MC_AIRR	0,0330404587797692
131,8	MC_AIRR	0,0329906821948322
132	MC_AIRR	0,0329410554005073
132,2	MC_AIRR	0,0328915777215107
132,4	MC_AIRR	0,0328422484866123
132,6	MC_AIRR	0,0327930670286055
132,8	MC_AIRR	0,0327440326842776
133	MC_AIRR	0,0326951447943787
133,2	MC_AIRR	0,0326464027035938
133,4	MC_AIRR	0,032597805760512
133,6	MC_AIRR	0,0325493533175989
133,8	MC_AIRR	0,032501044731166
134	MC_AIRR	0,0324528793613438
134,2	MC_AIRR	0,0324048565720527
134,4	MC_AIRR	0,0323569757309756
134,6	MC_AIRR	0,0323092362095286
134,8	MC_AIRR	0,0322616373828356
135	MC_AIRR	0,0322141786296996
135,2	MC_AIRR	0,0321668593325763
135,4	MC_AIRR	0,0321196788775463
135,6	MC_AIRR	0,0320726366542897
135,8	MC_AIRR	0,03202573205606
136	MC_AIRR	0,0319789644796558
136,2	MC_AIRR	0,0319323333253972
136,4	MC_AIRR	0,0318858379970994
136,6	MC_AIRR	0,0318394779020475
136,8	MC_AIRR	0,0317932524509702
137	MC_AIRR	0,031747161058016
137,2	MC_AIRR	0,0317012031407282
137,4	MC_AIRR	0,0316553781200202
137,6	MC_AIRR	0,0316096854201508
137,8	MC_AIRR	0,0315641244687005
138	MC_AIRR	0,0315186946965478
138,2	MC_AIRR	0,0314733955378451
138,4	MC_AIRR	0,0314282264299948
138,6	MC_AIRR	0,0313831868136267
138,8	MC_AIRR	0,0313382761325754
139	MC_AIRR	0,0312934938338551
139,2	MC_AIRR	0,0312488393676394
139,4	MC_AIRR	0,0312043121872376
139,6	MC_AIRR	0,0311599117490728
139,8	MC_AIRR	0,0311156375126589
140	MC_AIRR	0,0310714889405795
140,2	MC_AIRR	0,0310274654984664
140,4	MC_AIRR	0,0309835666549771
140,6	MC_AIRR	0,0309397918817733
140,8	MC_AIRR	0,030896140653501
141	MC_AIRR	0,0308526124477687
141,2	MC_AIRR	0,0308092067451257
141,4	MC_AIRR	0,0307659230290434
141,6	MC_AIRR	0,0307227607858921
141,8	MC_AIRR	0,0306797195049242
142	MC_AIRR	0,0306367986782501
142,2	MC_AIRR	0,0305939978008214
142,4	MC_AIRR	0,0305513163704092
142,6	MC_AIRR	0,0305087538875852
142,8	MC_AIRR	0,0304663098557018
143	MC_AIRR	0,0304239837808739
143,2	MC_AIRR	0,0303817751719579
143,4	MC_AIRR	0,0303396835405343
143,6	MC_AIRR	0,0302977084008875
143,8	MC_AIRR	0,0302558492699884
144	MC_AIRR	0,0302141056674748
144,2	MC_AIRR	0,0301724771156337
144,4	MC_AIRR	0,030130963139383
144,6	MC_AIRR	0,0300895632662527
144,8	MC_AIRR	0,0300482770263679
145	MC_AIRR	0,0300071039524305
145,2	MC_AIRR	0,0299660435797016
145,4	MC_AIRR	0,0299250954459844
145,6	MC_AIRR	0,0298842590916052
145,8	MC_AIRR	0,0298435340593997
146	MC_AIRR	0,0298029198946914
146,2	MC_AIRR	0,0297624161452787
146,4	MC_AIRR	0,0297220223614158
146,6	MC_AIRR	0,0296817380957956
146,8	MC_AIRR	0,0296415629035359
147	MC_AIRR	0,0296014963421607
147,2	MC_AIRR	0,0295615379715837
147,4	MC_AIRR	0,029521687354094
147,6	MC_AIRR	0,029481944054339
147,8	MC_AIRR	0,0294423076393082
148	MC_AIRR	0,0294027776783181
148,2	MC_AIRR	0,0293633537429967
148,4	MC_AIRR	0,0293240354072676
148,6	MC_AIRR	0,0292848222473344
148,8	MC_AIRR	0,0292457138416668
149	MC_AIRR	0,0292067097709829
149,2	MC_AIRR	0,0291678096182374
149,4	MC_AIRR	0,0291290129686043
149,6	MC_AIRR	0,0290903194094627
149,8	MC_AIRR	0,0290517285303836
150	MC_AIRR	0,0290132399231131
150,2	MC_AIRR	0,0289748531815595
150,4	MC_AIRR	0,0289365679017788
150,6	MC_AIRR	0,0288983836819603
150,8	MC_AIRR	0,0288603001224123
151	MC_AIRR	0,0288223168255485
151,2	MC_AIRR	0,0287844333958745
151,4	MC_AIRR	0,0287466494399727
151,6	MC_AIRR	0,0287089645664907
151,8	MC_AIRR	0,0286713783861262
152	MC_AIRR	0,0286338905116135
152,2	MC_AIRR	0,0285965005577116
152,4	MC_AIRR	0,0285592081411898
152,6	MC_AIRR	0,0285220128808154
152,8	MC_AIRR	0,0284849143973394
153	MC_AIRR	0,0284479123134846
153,2	MC_AIRR	0,0284110062539334
153,4	MC_AIRR	0,0283741958453137
153,6	MC_AIRR	0,0283374807161875
153,8	MC_AIRR	0,0283008604970369
154	MC_AIRR	0,0282643348202537
154,2	MC_AIRR	0,0282279033201254
154,4	MC_AIRR	0,0281915656328235
154,6	MC_AIRR	0,0281553213963926
154,8	MC_AIRR	0,0281191702507351
155	MC_AIRR	0,0280831118376041
155,2	MC_AIRR	0,028047145800587
155,4	MC_AIRR	0,0280112717850961
155,6	MC_AIRR	0,0279754894383571
155,8	MC_AIRR	0,0279397984093957
156	MC_AIRR	0,0279041983490288
156,2	MC_AIRR	0,0278686889098504
156,4	MC_AIRR	0,0278332697462225
156,6	MC_AIRR	0,0277979405142618
156,8	MC_AIRR	0,0277627008718305
157	MC_AIRR	0,0277275504785245
157,2	MC_AIRR	0,0276924889956619
157,4	MC_AIRR	0,0276575160862727
157,6	MC_AIRR	0,0276226314150873
157,8	MC_AIRR	0,0275878346485276
158	MC_AIRR	0,0275531254546944
158,2	MC_AIRR	0,0275185035033572
158,4	MC_AIRR	0,0274839684659443
158,6	MC_AIRR	0,0274495200155325
158,8	MC_AIRR	0,0274151578268364
159	MC_AIRR	0,0273808815761974
159,2	MC_AIRR	0,0273466909415751
159,4	MC_AIRR	0,0273125856025363
159,6	MC_AIRR	0,027278565240245
159,8	MC_AIRR	0,0272446295374525
160	MC_AIRR	0,0272107781784881
160,2	MC_AIRR	0,0271770108492479
160,4	MC_AIRR	0,0271433272371865
160,6	MC_AIRR	0,027109727031307
160,8	MC_AIRR	0,0270762099221509
161	MC_AIRR	0,0270427756017894
161,2	MC_AIRR	0,0270094237638128
161,4	MC_AIRR	0,0269761541033229
161,6	MC_AIRR	0,0269429663169213
161,8	MC_AIRR	0,0269098601027029
162	MC_AIRR	0,026876835160244
162,2	MC_AIRR	0,0268438911905959
162,4	MC_AIRR	0,0268110278962737
162,6	MC_AIRR	0,0267782449812484
162,8	MC_AIRR	0,0267455421509377
163	MC_AIRR	0,0267129191121974
163,2	MC_AIRR	0,0266803755733125
163,4	MC_AIRR	0,0266479112439883
163,6	MC_AIRR	0,0266155258353422
163,8	MC_AIRR	0,0265832190598947
164	MC_AIRR	0,0265509906315615
164,2	MC_AIRR	0,0265188402656432
164,4	MC_AIRR	0,0264867676788205
164,6	MC_AIRR	0,026454772589142
164,8	MC_AIRR	0,0264228547160183
165	MC_AIRR	0,0263910137802133
165,2	MC_AIRR	0,0263592495038354
165,4	MC_AIRR	0,0263275616103303
165,6	MC_AIRR	0,0262959498244719
165,8	MC_AIRR	0,0262644138723559
166	MC_AIRR	0,0262329534813905
166,2	MC_AIRR	0,026201568380289
166,4	MC_AIRR	0,0261702582990619
166,6	MC_AIRR	0,0261390229690098
166,8	MC_AIRR	0,0261078621227145
167	MC_AIRR	0,0260767754940325
167,2	MC_AIRR	0,0260457628180863
167,4	MC_AIRR	0,0260148238312586
167,6	MC_AIRR	0,0259839582711829
167,8	MC_AIRR	0,0259531658767369
168	MC_AIRR	0,0259224463880362
168,2	MC_AIRR	0,0258917995464244
168,4	MC_AIRR	0,0258612250944687
168,6	MC_AIRR	0,0258307227759505
168,8	MC_AIRR	0,0258002923358597
169	MC_AIRR	0,0257699335203866
169,2	MC_AIRR	0,0257396460769156
169,4	MC_AIRR	0,0257094297540173
169,6	MC_AIRR	0,0256792843014429
169,8	MC_AIRR	0,0256492094701154
170	MC_AIRR	0,0256192050121247
170,2	MC_AIRR	0,0255892706807191
170,4	MC_AIRR	0,0255594062303002
170,6	MC_AIRR	0,0255296114164146
170,8	MC_AIRR	0,0254998859957479
171	MC_AIRR	0,0254702297261184
171,2	MC_AIRR	0,02544064236647
171,4	MC_AIRR	0,0254111236768658
171,6	MC_AIRR	0,0253816734184828
171,8	MC_AIRR	0,0253522913536022
172	MC_AIRR	0,0253229772456069
172,2	MC_AIRR	0,0252937308589727
172,4	MC_AIRR	0,0252645519592625
172,6	MC_AIRR	0,0252354403131206
172,8	MC_AIRR	0,0252063956882659
173	MC_AIRR	0,0251774178534859
173,2	MC_AIRR	0,0251485065786307
173,4	MC_AIRR	0,0251196616346065
173,6	MC_AIRR	0,0250908827933696
173,8	MC_AIRR	0,0250621698279215
174	MC_AIRR	0,0250335225123013
174,2	MC_AIRR	0,0250049406215802
174,4	MC_AIRR	0,0249764239318568
174,6	MC_AIRR	0,0249479722202497
174,8	MC_AIRR	0,0249195852648921
175	MC_AIRR	0,0248912628449274
175,2	MC_AIRR	0,024863004740501
175,4	MC_AIRR	0,0248348107327569
175,6	MC_AIRR	0,0248066806038307
175,8	MC_AIRR	0,0247786141368441
176	MC_AIRR	0,0247506111159003
176,2	MC_AIRR	0,0247226713260772
176,4	MC_AIRR	0,0246947945534227
176,6	MC_AIRR	0,0246669805849488
176,8	MC_AIRR	0,0246392292086269
177	MC_AIRR	0,024611540213381
177,2	MC_AIRR	0,0245839133890838
177,4	MC_AIRR	0,0245563485265511
177,6	MC_AIRR	0,0245288454175353
177,8	MC_AIRR	0,0245014038547219
178	MC_AIRR	0,0244740236317233
178,2	MC_AIRR	0,0244467045430733
178,4	MC_AIRR	0,024419446384223
178,6	MC_AIRR	0,024392248951535
178,8	MC_AIRR	0,0243651120422785
179	MC_AIRR	0,0243380354546233
179,2	MC_AIRR	0,0243110189876377
179,4	MC_AIRR	0,0242840624412797
179,6	MC_AIRR	0,0242571656163949
179,8	MC_AIRR	0,02423032831471
180	MC_AIRR	0,0242035503388287
180,2	MC_AIRR	0,0241768314922272
180,4	MC_AIRR	0,0241501715792486
180,6	MC_AIRR	0,0241235704050976
180,8	MC_AIRR	0,0240970277758376
181	MC_AIRR	0,0240705434983842
181,2	MC_AIRR	0,024044117380502
181,4	MC_AIRR	0,0240177492307986
181,6	MC_AIRR	0,0239914388587205
181,8	MC_AIRR	0,0239651860745492
182	MC_AIRR	0,0239389906893952
182,2	MC_AIRR	0,0239128525151951
182,4	MC_AIRR	0,0238867713647053
182,6	MC_AIRR	0,0238607470514997
182,8	MC_AIRR	0,023834779389963
183	MC_AIRR	0,0238088681952881
183,2	MC_AIRR	0,0237830132834702
183,4	MC_AIRR	0,023757214471304
183,6	MC_AIRR	0,0237314715763782
183,8	MC_AIRR	0,0237057844170715
184	MC_AIRR	0,0236801528125483
184,2	MC_AIRR	0,0236545765827551
184,4	MC_AIRR	0,0236290555484152
184,6	MC_AIRR	0,0236035895310248
184,8	MC_AIRR	0,0235781783528503
185	MC_AIRR	0,0235528218369215
185,2	MC_AIRR	0,0235275198070297
185,4	MC_AIRR	0,0235022720877225
185,6	MC_AIRR	0,0234770785043007
185,8	MC_AIRR	0,0234519388828131
186	MC_AIRR	0,0234268530500532
186,2	MC_AIRR	0,0234018208335547
186,4	MC_AIRR	0,023376842061589
186,6	MC_AIRR	0,0233519165631588
186,8	MC_AIRR	0,0233270441679967
187	MC_AIRR	0,0233022247065593
187,2	MC_AIRR	0,0232774580100255
187,4	MC_AIRR	0,0232527439102899
187,6	MC_AIRR	0,0232280822399617
187,8	MC_AIRR	0,0232034728323592
188	MC_AIRR	0,0231789155215064
188,2	MC_AIRR	0,0231544101421303
188,4	MC_AIRR	0,0231299565296554
188,6	MC_AIRR	0,0231055545202013
188,8	MC_AIRR	0,0230812039505789
189	MC_AIRR	0,0230569046582857
189,2	MC_AIRR	0,0230326564815048
189,4	MC_AIRR	0,0230084592590978
189,6	MC_AIRR	0,0229843128306035
189,8	MC_AIRR	0,0229602170362342
190	MC_AIRR	0,0229361717168712
190,2	MC_AIRR	0,0229121767140625
190,4	MC_AIRR	0,0228882318700181
190,6	MC_AIRR	0,0228643370276076
190,8	MC_AIRR	0,0228404920303563
191	MC_AIRR	0,0228166967224416
191,2	MC_AIRR	0,0227929509486893
191,4	MC_AIRR	0,022769254554572
191,6	MC_AIRR	0,0227456073862036
191,8	MC_AIRR	0,0227220092903367
192	MC_AIRR	0,0226984601143595
192,2	MC_AIRR	0,0226749597062932
192,4	MC_AIRR	0,0226515079147867
192,6	MC_AIRR	0,0226281045891159
192,8	MC_AIRR	0,022604749579178
193	MC_AIRR	0,0225814427354905
193,2	MC_AIRR	0,0225581839091864
193,4	MC_AIRR	0,0225349729520114
193,6	MC_AIRR	0,0225118097163218
193,8	MC_AIRR	0,0224886940550792
194	MC_AIRR	0,0224656258218503
194,2	MC_AIRR	0,0224426048708008
194,4	MC_AIRR	0,0224196310566951
194,6	MC_AIRR	0,0223967042348901
194,8	MC_AIRR	0,0223738242613355
195	MC_AIRR	0,0223509909925692
195,2	MC_AIRR	0,0223282042857131
195,4	MC_AIRR	0,0223054639984723
195,6	MC_AIRR	0,0222827699891313
195,8	MC_AIRR	0,0222601221165504
196	MC_AIRR	0,0222375202401635
196,2	MC_AIRR	0,0222149642199753
196,4	MC_AIRR	0,0221924539165573
196,6	MC_AIRR	0,0221699891910468
196,8	MC_AIRR	0,0221475699051424
197	MC_AIRR	0,0221251959211017
197,2	MC_AIRR	0,0221028671017385
197,4	MC_AIRR	0,0220805833104205
197,6	MC_AIRR	0,0220583444110655
197,8	MC_AIRR	0,0220361502681396
198	MC_AIRR	0,0220140007466532
198,2	MC_AIRR	0,02199189571216
198,4	MC_AIRR	0,0219698350307531
198,6	MC_AIRR	0,0219478185690622
198,8	MC_AIRR	0,0219258461942511
199	MC_AIRR	0,021903917774016
199,2	MC_AIRR	0,0218820331765811
199,4	MC_AIRR	0,0218601922706978
199,6	MC_AIRR	0,0218383949256405
199,8	MC_AIRR	0,0218166410112044
200	MC_AIRR	0,0217949303977038
200,2	MC_AIRR	0,021773262955969
200,4	MC_AIRR	0,0217516385573427
200,6	MC_AIRR	0,0217300570736794
200,8	MC_AIRR	0,0217085183773407
201	MC_AIRR	0,0216870223411949
201,2	MC_AIRR	0,0216655688386131
201,4	MC_AIRR	0,0216441577434673
201,6	MC_AIRR	0,0216227889301277
201,8	MC_AIRR	0,0216014622734599
202	MC_AIRR	0,0215801776488232
202,2	MC_AIRR	0,0215589349320678
202,4	MC_AIRR	0,0215377339995323
202,6	MC_AIRR	0,0215165747280422
202,8	MC_AIRR	0,021495456994905
203	MC_AIRR	0,021474380677911
203,2	MC_AIRR	0,0214533456553288
203,4	MC_AIRR	0,0214323518059043
203,6	MC_AIRR	0,021411399008857
203,8	MC_AIRR	0,0213904871438788
204	MC_AIRR	0,0213696160911312
204,2	MC_AIRR	0,0213487857312424
204,4	MC_AIRR	0,0213279959453074
204,6	MC_AIRR	0,0213072466148825
204,8	MC_AIRR	0,0212865376219851
205	MC_AIRR	0,0212658688490914
205,2	MC_AIRR	0,0212452401791328
205,4	MC_AIRR	0,0212246514954958
205,6	MC_AIRR	0,0212041026820178
205,8	MC_AIRR	0,0211835936229859
206	MC_AIRR	0,0211631242031346
206,2	MC_AIRR	0,021142694307644
206,4	MC_AIRR	0,0211223038221369
206,6	MC_AIRR	0,0211019526326773
206,8	MC_AIRR	0,0210816406257672
207	MC_AIRR	0,0210613676883464
207,2	MC_AIRR	0,0210411337077887
207,4	MC_AIRR	0,0210209385719008
207,6	MC_AIRR	0,0210007821689195
207,8	MC_AIRR	0,0209806643875096
208	MC_AIRR	0,0209605851167632
208,2	MC_AIRR	0,0209405442461961
208,4	MC_AIRR	0,0209205416657465
208,6	MC_AIRR	0,0209005772657727
208,8	MC_AIRR	0,0208806509370514
209	MC_AIRR	0,0208607625707754
209,2	MC_AIRR	0,020840912058552
209,4	MC_AIRR	0,0208210992924006
209,6	MC_AIRR	0,0208013241647513
209,8	MC_AIRR	0,0207815865684418
210	MC_AIRR	0,0207618863967173
210,2	MC_AIRR	0,0207422235432265
210,4	MC_AIRR	0,0207225979020218
210,6	MC_AIRR	0,0207030093675552
210,8	MC_AIRR	0,0206834578346781
211	MC_AIRR	0,0206639431986392
211,2	MC_AIRR	0,0206444653550819
211,4	MC_AIRR	0,0206250242000421
211,6	MC_AIRR	0,0206056196299483
211,8	MC_AIRR	0,0205862515416178
212	MC_AIRR	0,0205669198322557
212,2	MC_AIRR	0,0205476243994531
212,4	MC_AIRR	0,0205283651411849
212,6	MC_AIRR	0,0205091419558084
212,8	MC_AIRR	0,0204899547420618
213	MC_AIRR	0,0204708033990611
213,2	MC_AIRR	0,0204516878262999
213,4	MC_AIRR	0,0204326079236468
213,6	MC_AIRR	0,0204135635913437
213,8	MC_AIRR	0,0203945547300043
214	MC_AIRR	0,0203755812406123
214,2	MC_AIRR	0,0203566430245193
214,4	MC_AIRR	0,0203377399834441
214,6	MC_AIRR	0,0203188720194696
214,8	MC_AIRR	0,0203000390350417
215	MC_AIRR	0,020281240932969
215,2	MC_AIRR	0,0202624776164183
215,4	MC_AIRR	0,0202437489889156
215,6	MC_AIRR	0,0202250549543427
215,8	MC_AIRR	0,0202063954169366
216	MC_AIRR	0,0201877702812873
216,2	MC_AIRR	0,0201691794523366
216,4	MC_AIRR	0,0201506228353759
216,6	MC_AIRR	0,0201321003360449
216,8	MC_AIRR	0,0201136118603303
217	MC_AIRR	0,020095157314564
217,2	MC_AIRR	0,0200767366054204
217,4	MC_AIRR	0,020058349639918
217,6	MC_AIRR	0,0200399963254134
217,8	MC_AIRR	0,0200216765696031
218	MC_AIRR	0,0200033902805217
218,2	MC_AIRR	0,0199851373665379
218,4	MC_AIRR	0,0199669177363557
218,6	MC_AIRR	0,0199487312990116
218,8	MC_AIRR	0,0199305779638732
219	MC_AIRR	0,0199124576406384
219,2	MC_AIRR	0,0198943702393315
219,4	MC_AIRR	0,0198763156703059
219,6	MC_AIRR	0,0198582938442388
219,8	MC_AIRR	0,0198403046721309
220	MC_AIRR	0,0198223480653063
220,2	MC_AIRR	0,0198044239354092
220,4	MC_AIRR	0,0197865321944027
220,6	MC_AIRR	0,0197686727545692
220,8	MC_AIRR	0,0197508455285063
221	MC_AIRR	0,0197330504291274
221,2	MC_AIRR	0,0197152873696594
221,4	MC_AIRR	0,019697556263641
221,6	MC_AIRR	0,0196798570249226
221,8	MC_AIRR	0,0196621895676631
222	MC_AIRR	0,0196445538063302
222,2	MC_AIRR	0,0196269496556981
222,4	MC_AIRR	0,0196093770308458
222,6	MC_AIRR	0,0195918358471568
222,8	MC_AIRR	0,019574326020317
223	MC_AIRR	0,0195568474663135
223,2	MC_AIRR	0,0195394001014333
223,4	MC_AIRR	0,019521983842262
223,6	MC_AIRR	0,0195045986056823
223,8	MC_AIRR	0,0194872443088728
224	MC_AIRR	0,0194699208693068
224,2	MC_AIRR	0,0194526282047505
224,4	MC_AIRR	0,0194353662332626
224,6	MC_AIRR	0,0194181348731923
224,8	MC_AIRR	0,019400934043178
225	MC_AIRR	0,0193837636621461
225,2	MC_AIRR	0,0193666236493104
225,4	MC_AIRR	0,0193495139241695
225,6	MC_AIRR	0,0193324344065069
225,8	MC_AIRR	0,0193153850163889
226	MC_AIRR	0,0192983656741637
226,2	MC_AIRR	0,0192813763004598
226,4	MC_AIRR	0,0192644168161852
226,6	MC_AIRR	0,0192474871425262
226,8	MC_AIRR	0,0192305872009458
227	MC_AIRR	0,0192137169131822
227,2	MC_AIRR	0,019196876201249
227,4	MC_AIRR	0,0191800649874323
227,6	MC_AIRR	0,0191632831942906
227,8	MC_AIRR	0,0191465307446526
228	MC_AIRR	0,0191298075616179
228,2	MC_AIRR	0,0191131135685535
228,4	MC_AIRR	0,0190964486890944
228,6	MC_AIRR	0,0190798128471415
228,8	MC_AIRR	0,0190632059668607
229	MC_AIRR	0,0190466279726816
229,2	MC_AIRR	0,0190300787892967
229,4	MC_AIRR	0,0190135583416605
229,6	MC_AIRR	0,0189970665549867
229,8	MC_AIRR	0,0189806033547501
230	MC_AIRR	0,0189641686666818
230,2	MC_AIRR	0,0189477624167715
230,4	MC_AIRR	0,0189313845312636
230,6	MC_AIRR	0,0189150349366581
230,8	MC_AIRR	0,0188987135597088
231	MC_AIRR	0,0188824203274217
231,2	MC_AIRR	0,018866155167055
231,4	MC_AIRR	0,0188499180061166
231,6	MC_AIRR	0,0188337087723643
231,8	MC_AIRR	0,0188175273938041
232	MC_AIRR	0,0188013737986893
232,2	MC_AIRR	0,0187852479155191
232,4	MC_AIRR	0,018769149673039
232,6	MC_AIRR	0,0187530790002368
232,8	MC_AIRR	0,0187370358263447
233	MC_AIRR	0,0187210200808365
233,2	MC_AIRR	0,0187050316934274
233,4	MC_AIRR	0,0186890705940714
233,6	MC_AIRR	0,0186731367129623
233,8	MC_AIRR	0,0186572299805323
234	MC_AIRR	0,0186413503274497
234,2	MC_AIRR	0,0186254976846181
234,4	MC_AIRR	0,0186096719831779
234,6	MC_AIRR	0,0185938731545017
234,8	MC_AIRR	0,0185781011301954
235	MC_AIRR	0,0185623558420976
235,2	MC_AIRR	0,0185466372222764
235,4	MC_AIRR	0,0185309452030315
235,6	MC_AIRR	0,0185152797168904
235,8	MC_AIRR	0,0184996406966091
236	MC_AIRR	0,0184840280751699
236,2	MC_AIRR	0,0184684417857826
236,4	MC_AIRR	0,0184528817618812
236,6	MC_AIRR	0,0184373479371236
236,8	MC_AIRR	0,018421840245392
237	MC_AIRR	0,01840635862079
237,2	MC_AIRR	0,0183909029976429
237,4	MC_AIRR	0,0183754733104964
237,6	MC_AIRR	0,018360069494116
237,8	MC_AIRR	0,0183446914834852
238	MC_AIRR	0,0183293392138062
238,2	MC_AIRR	0,0183140126204966
238,4	MC_AIRR	0,0182987116391912
238,6	MC_AIRR	0,0182834362057389
238,8	MC_AIRR	0,0182681862562027
239	MC_AIRR	0,0182529617268597
239,2	MC_AIRR	0,0182377625541985
239,4	MC_AIRR	0,0182225886749189
239,6	MC_AIRR	0,018207440025932
239,8	MC_AIRR	0,0181923165443578
240	MC_AIRR	0,0181772181675258
240,2	MC_AIRR	0,0181621448329726
240,4	MC_AIRR	0,0181470964784426
240,6	MC_AIRR	0,0181320730418863
240,8	MC_AIRR	0,0181170744614596
241	MC_AIRR	0,018102100675522
241,2	MC_AIRR	0,0180871516226378
241,4	MC_AIRR	0,0180722272415735
241,6	MC_AIRR	0,0180573274712975
241,8	MC_AIRR	0,0180424522509802
242	MC_AIRR	0,0180276015199914
242,2	MC_AIRR	0,0180127752179007
242,4	MC_AIRR	0,0179979732844764
242,6	MC_AIRR	0,0179831956596847
242,8	MC_AIRR	0,0179684422836887
243	MC_AIRR	0,0179537130968477
243,2	MC_AIRR	0,0179390080397172
243,4	MC_AIRR	0,0179243270530457
243,6	MC_AIRR	0,0179096700777777
243,8	MC_AIRR	0,0178950370550486
244	MC_AIRR	0,0178804279261875
244,2	MC_AIRR	0,0178658426327146
244,4	MC_AIRR	0,0178512811163411
244,6	MC_AIRR	0,0178367433189668
244,8	MC_AIRR	0,0178222291826822
245	MC_AIRR	0,0178077386497657
245,2	MC_AIRR	0,0177932716626827
245,4	MC_AIRR	0,0177788281640866
245,6	MC_AIRR	0,0177644080968157
245,8	MC_AIRR	0,017750011403894
246	MC_AIRR	0,0177356380285309
246,2	MC_AIRR	0,0177212879141187
246,4	MC_AIRR	0,0177069610042328
246,6	MC_AIRR	0,0176926572426318
246,8	MC_AIRR	0,0176783765732551
247	MC_AIRR	0,0176641189402233
247,2	MC_AIRR	0,0176498842878369
247,4	MC_AIRR	0,0176356725605762
247,6	MC_AIRR	0,0176214837031003
247,8	MC_AIRR	0,0176073176602457
248	MC_AIRR	0,0175931743770269
248,2	MC_AIRR	0,0175790537986339
248,4	MC_AIRR	0,0175649558704343
248,6	MC_AIRR	0,017550880537969
248,8	MC_AIRR	0,0175368277469544
249	MC_AIRR	0,0175227974432808
249,2	MC_AIRR	0,0175087895730105
249,4	MC_AIRR	0,0174948040823791
249,6	MC_AIRR	0,0174808409177941
249,8	MC_AIRR	0,0174669000258329
250	MC_AIRR	0,0174529813532443
250,2	MC_AIRR	0,0174390848469457
250,4	MC_AIRR	0,0174252104540246
250,6	MC_AIRR	0,0174113581217362
250,8	MC_AIRR	0,0173975277975027
251	MC_AIRR	0,0173837194289147
251,2	MC_AIRR	0,017369932963728
251,4	MC_AIRR	0,0173561683498639
251,6	MC_AIRR	0,0173424255354097
251,8	MC_AIRR	0,0173287044686163
252	MC_AIRR	0,0173150050978981
252,2	MC_AIRR	0,0173013273718332
252,4	MC_AIRR	0,0172876712391614
252,6	MC_AIRR	0,0172740366487847
252,8	MC_AIRR	0,0172604235497662
253	MC_AIRR	0,0172468318913292
253,2	MC_AIRR	0,0172332616228568
253,4	MC_AIRR	0,0172197126938919
253,6	MC_AIRR	0,0172061850541353
253,8	MC_AIRR	0,0171926786534463
254	MC_AIRR	0,0171791934418407
254,2	MC_AIRR	0,0171657293694921
254,4	MC_AIRR	0,01715228638673
254,6	MC_AIRR	0,0171388644440384
254,8	MC_AIRR	0,0171254634920576
255	MC_AIRR	0,0171120834815809
255,2	MC_AIRR	0,0170987243635565
255,4	MC_AIRR	0,0170853860890846
255,6	MC_AIRR	0,0170720686094187
255,8	MC_AIRR	0,017058771875964
256	MC_AIRR	0,0170454958402764
256,2	MC_AIRR	0,0170322404540635
256,4	MC_AIRR	0,0170190056691822
256,6	MC_AIRR	0,0170057914376395
256,8	MC_AIRR	0,0169925977115908
257	MC_AIRR	0,0169794244433408
257,2	MC_AIRR	0,0169662715853409
257,4	MC_AIRR	0,0169531390901907
257,6	MC_AIRR	0,0169400269106359
257,8	MC_AIRR	0,0169269349995685
258	MC_AIRR	0,0169138633100261
258,2	MC_AIRR	0,0169008117951911
258,4	MC_AIRR	0,0168877804083905
258,6	MC_AIRR	0,0168747691030951
258,8	MC_AIRR	0,0168617778329188
259	MC_AIRR	0,0168488065516189
259,2	MC_AIRR	0,0168358552130943
259,4	MC_AIRR	0,0168229237713854
259,6	MC_AIRR	0,0168100121806744
259,8	MC_AIRR	0,0167971203952837
260	MC_AIRR	0,0167842483696757
260,2	MC_AIRR	0,0167713960584526
260,4	MC_AIRR	0,0167585634163553
260,6	MC_AIRR	0,0167457503982632
260,8	MC_AIRR	0,0167329569591932
261	MC_AIRR	0,0167201830543008
261,2	MC_AIRR	0,0167074286388763
261,4	MC_AIRR	0,0166946936683491
261,6	MC_AIRR	0,0166819780982818
261,8	MC_AIRR	0,016669281884374
262	MC_AIRR	0,0166566049824595
262,2	MC_AIRR	0,016643947348506
262,4	MC_AIRR	0,0166313089386154
262,6	MC_AIRR	0,0166186897090232
262,8	MC_AIRR	0,0166060896160969
263	MC_AIRR	0,0165935086163368
263,2	MC_AIRR	0,0165809466663746
263,4	MC_AIRR	0,0165684037229735
263,6	MC_AIRR	0,0165558797430274
263,8	MC_AIRR	0,01654337468356
264	MC_AIRR	0,0165308885017258
264,2	MC_AIRR	0,0165184211548077
264,4	MC_AIRR	0,0165059726002177
264,6	MC_AIRR	0,016493542795496
264,8	MC_AIRR	0,0164811316983108
265	MC_AIRR	0,016468739266457
265,2	MC_AIRR	0,016456365457858
265,4	MC_AIRR	0,0164440102305613
265,6	MC_AIRR	0,016431673542742
265,8	MC_AIRR	0,0164193553527005
266	MC_AIRR	0,0164070556188612
266,2	MC_AIRR	0,016394774299774
266,4	MC_AIRR	0,0163825113541123
266,6	MC_AIRR	0,0163702667406733
266,8	MC_AIRR	0,016358040418377
267	MC_AIRR	0,0163458323462666
267,2	MC_AIRR	0,0163336424835074
267,4	MC_AIRR	0,0163214707893856
267,6	MC_AIRR	0,0163093172233096
267,8	MC_AIRR	0,0162971817448087
268	MC_AIRR	0,0162850643135317
268,2	MC_AIRR	0,0162729648892482
268,4	MC_AIRR	0,0162608834318471
268,6	MC_AIRR	0,016248819901336
268,8	MC_AIRR	0,0162367742578412
269	MC_AIRR	0,0162247464616075
269,2	MC_AIRR	0,0162127364729973
269,4	MC_AIRR	0,0162007442524902
269,6	MC_AIRR	0,0161887697606826
269,8	MC_AIRR	0,0161768129582876
270	MC_AIRR	0,0161648738061338
270,2	MC_AIRR	0,016152952265166
270,4	MC_AIRR	0,016141048296444
270,6	MC_AIRR	0,0161291618611417
270,8	MC_AIRR	0,0161172929205482
271	MC_AIRR	0,0161054414360659
271,2	MC_AIRR	0,016093607369211
271,4	MC_AIRR	0,0160817906816123
271,6	MC_AIRR	0,0160699913350117
271,8	MC_AIRR	0,016058209291263
272	MC_AIRR	0,0160464445123319
272,2	MC_AIRR	0,0160346969602957
272,4	MC_AIRR	0,0160229665973422
272,6	MC_AIRR	0,0160112533857707
272,8	MC_AIRR	0,0159995572879896
273	MC_AIRR	0,0159878782665177
273,2	MC_AIRR	0,015976216283983
273,4	MC_AIRR	0,0159645713031227
273,6	MC_AIRR	0,0159529432867819
273,8	MC_AIRR	0,015941332197915
274	MC_AIRR	0,0159297379995833
274,2	MC_AIRR	0,0159181606549555
274,4	MC_AIRR	0,0159066001273086
274,6	MC_AIRR	0,0158950563800242
274,8	MC_AIRR	0,0158835293765915
275	MC_AIRR	0,0158720190806051
275,2	MC_AIRR	0,0158605254557656
275,4	MC_AIRR	0,0158490484658775
275,6	MC_AIRR	0,0158375880748515
275,8	MC_AIRR	0,0158261442467014
276	MC_AIRR	0,0158147169455461
276,2	MC_AIRR	0,0158033061356067
276,4	MC_AIRR	0,0157919117812086
276,6	MC_AIRR	0,0157805338467793
276,8	MC_AIRR	0,0157691722968497
277	MC_AIRR	0,0157578270960519
277,2	MC_AIRR	0,01574649820912
277,4	MC_AIRR	0,0157351856008898
277,6	MC_AIRR	0,0157238892362973
277,8	MC_AIRR	0,0157126090803801
278	MC_AIRR	0,0157013450982751
278,2	MC_AIRR	0,0156900972552201
278,4	MC_AIRR	0,0156788655165516
278,6	MC_AIRR	0,0156676498477061
278,8	MC_AIRR	0,0156564502142182
279	MC_AIRR	0,0156452665817212
279,2	MC_AIRR	0,0156340989159469
279,4	MC_AIRR	0,0156229471827246
279,6	MC_AIRR	0,0156118113479808
279,8	MC_AIRR	0,0156006913777396
280	MC_AIRR	0,0155895872381218
280,2	MC_AIRR	0,015578498895344
280,4	MC_AIRR	0,0155674263157198
280,6	MC_AIRR	0,0155563694656575
280,8	MC_AIRR	0,0155453283116614
281	MC_AIRR	0,0155343028203312
281,2	MC_AIRR	0,0155232929583603
281,4	MC_AIRR	0,015512298692537
281,6	MC_AIRR	0,015501319989744
281,8	MC_AIRR	0,0154903568169571
282	MC_AIRR	0,0154794091412459
282,2	MC_AIRR	0,0154684769297725
282,4	MC_AIRR	0,0154575601497925
282,6	MC_AIRR	0,0154466587686532
282,8	MC_AIRR	0,0154357727537944
283	MC_AIRR	0,015424902072747
283,2	MC_AIRR	0,0154140466931346
283,4	MC_AIRR	0,0154032065826703
283,6	MC_AIRR	0,0153923817091593
283,8	MC_AIRR	0,0153815720404962
284	MC_AIRR	0,0153707775446667
284,2	MC_AIRR	0,0153599981897453
284,4	MC_AIRR	0,0153492339438971
284,6	MC_AIRR	0,0153384847753758
284,8	MC_AIRR	0,0153277506525236
285	MC_AIRR	0,0153170315437722
285,2	MC_AIRR	0,0153063274176407
285,4	MC_AIRR	0,0152956382427366
285,6	MC_AIRR	0,0152849639877548
285,8	MC_AIRR	0,0152743046214782
286	MC_AIRR	0,0152636601127757
286,2	MC_AIRR	0,0152530304306041
286,4	MC_AIRR	0,0152424155440051
286,6	MC_AIRR	0,0152318154221079
286,8	MC_AIRR	0,0152212300341274
287	MC_AIRR	0,015210659349363
287,2	MC_AIRR	0,0152001033372005
287,4	MC_AIRR	0,0151895619671095
287,6	MC_AIRR	0,0151790352086461
287,8	MC_AIRR	0,0151685230314483
288	MC_AIRR	0,0151580254052401
288,2	MC_AIRR	0,0151475422998282
288,4	MC_AIRR	0,0151370736851038
288,6	MC_AIRR	0,0151266195310399
288,8	MC_AIRR	0,0151161798076932
289	MC_AIRR	0,0151057544852035
289,2	MC_AIRR	0,0150953435337922
289,4	MC_AIRR	0,0150849469237628
289,6	MC_AIRR	0,0150745646255007
289,8	MC_AIRR	0,015064196609473
290	MC_AIRR	0,0150538428462277
290,2	MC_AIRR	0,0150435033063938
290,4	MC_AIRR	0,0150331779606809
290,6	MC_AIRR	0,0150228667798796
290,8	MC_AIRR	0,0150125697348591
291	MC_AIRR	0,0150022867965703
291,2	MC_AIRR	0,0149920179360422
291,4	MC_AIRR	0,0149817631243838
291,6	MC_AIRR	0,0149715223327827
291,8	MC_AIRR	0,0149612955325058
292	MC_AIRR	0,0149510826948977
292,2	MC_AIRR	0,014940883791382
292,4	MC_AIRR	0,0149306987934595
292,6	MC_AIRR	0,0149205276727091
292,8	MC_AIRR	0,0149103704007874
293	MC_AIRR	0,0149002269494274
293,2	MC_AIRR	0,0148900972904392
293,4	MC_AIRR	0,0148799813957098
293,6	MC_AIRR	0,0148698792372028
293,8	MC_AIRR	0,0148597907869567
294	MC_AIRR	0,0148497160170872
294,2	MC_AIRR	0,0148396548997852
294,4	MC_AIRR	0,0148296074073162
294,6	MC_AIRR	0,0148195735120217
294,8	MC_AIRR	0,0148095531863174
295	MC_AIRR	0,0147995464026941
295,2	MC_AIRR	0,0147895531337163
295,4	MC_AIRR	0,0147795733520232
295,6	MC_AIRR	0,0147696070303273
295,8	MC_AIRR	0,0147596541414147
296	MC_AIRR	0,0147497146581455
296,2	MC_AIRR	0,0147397885534518
296,4	MC_AIRR	0,0147298758003392
296,6	MC_AIRR	0,0147199763718859
296,8	MC_AIRR	0,0147100902412423
297	MC_AIRR	0,0147002173816304
297,2	MC_AIRR	0,0146903577663454
297,4	MC_AIRR	0,0146805113687524
297,6	MC_AIRR	0,0146706781622892
297,8	MC_AIRR	0,0146608581204639
298	MC_AIRR	0,0146510512168559
298,2	MC_AIRR	0,0146412574251153
298,4	MC_AIRR	0,0146314767189627
298,6	MC_AIRR	0,0146217090721883
298,8	MC_AIRR	0,0146119544586527
299	MC_AIRR	0,0146022128522865
299,2	MC_AIRR	0,014592484227089
299,4	MC_AIRR	0,0145827685571291
299,6	MC_AIRR	0,0145730658165455
299,8	MC_AIRR	0,0145633759795444
300	MC_AIRR	0,0145536990204012
5	MC_APOS	0,1077518221699
5,2	MC_APOS	0,120079082702732
5,4	MC_APOS	0,131182710742051
5,6	MC_APOS	0,141153140654503
5,8	MC_APOS	0,150320840195648
6	MC_APOS	0,158590271802001
6,2	MC_APOS	0,166132425231811
6,4	MC_APOS	0,173007834852525
6,6	MC_APOS	0,179301585889957
6,8	MC_APOS	0,185066622730357
7	MC_APOS	0,190355104397072
7,2	MC_APOS	0,195217009077317
7,4	MC_APOS	0,199682405848329
7,6	MC_APOS	0,203796047511964
7,8	MC_APOS	0,207585803820717
8	MC_APOS	0,211082268017824
8,2	MC_APOS	0,214306755609033
8,4	MC_APOS	0,217279659126979
8,6	MC_APOS	0,220027002391388
8,8	MC_APOS	0,222565869235227
9	MC_APOS	0,224907117678903
9,2	MC_APOS	0,227071738754462
9,4	MC_APOS	0,229069990194361
9,6	MC_APOS	0,230916568370095
9,8	MC_APOS	0,232617993673087
10	MC_APOS	0,234188890081883
10,2	MC_APOS	0,235636028814917
10,4	MC_APOS	0,237047492074413
10,6	MC_APOS	0,238196935835027
10,8	MC_APOS	0,239330265550702
11	MC_APOS	0,240399279628361
11,2	MC_APOS	0,241304968579204
11,4	MC_APOS	0,242188412180706
11,6	MC_APOS	0,242960468689696
11,8	MC_APOS	0,243678606563185
12	MC_APOS	0,244327613088711
12,2	MC_APOS	0,244920019046973
12,4	MC_APOS	0,245448075102523
12,6	MC_APOS	0,245927234553566
12,8	MC_APOS	0,246350107720769
13	MC_APOS	0,246724841008079
13,2	MC_APOS	0,247052330645058
13,4	MC_APOS	0,247335491737538
13,6	MC_APOS	0,247580872626449
13,8	MC_APOS	0,247791310407529
14	MC_APOS	0,247960191949965
14,2	MC_APOS	0,248103539931473
14,4	MC_APOS	0,248189949058175
14,6	MC_APOS	0,248265403597798
14,8	MC_APOS	0,248304386275752
15	MC_APOS	0,248322428548651
15,2	MC_APOS	0,248313303733338
15,4	MC_APOS	0,248304696894935
15,6	MC_APOS	0,248248627860773
15,8	MC_APOS	0,248146254273762
16	MC_APOS	0,248046813558543
16,2	MC_APOS	0,247927446012636
16,4	MC_APOS	0,247816796107602
16,6	MC_APOS	0,247659516626679
16,8	MC_APOS	0,247486980910662
17	MC_APOS	0,247283550838821
17,2	MC_APOS	0,247080260706062
17,4	MC_APOS	0,246863041059812
17,6	MC_APOS	0,246632477974683
17,8	MC_APOS	0,246400428100039
18	MC_APOS	0,246149951572405
18,2	MC_APOS	0,24588408984341
18,4	MC_APOS	0,245610489425347
18,6	MC_APOS	0,245326835156874
18,8	MC_APOS	0,245040407528126
19	MC_APOS	0,244726755450596
19,2	MC_APOS	0,244417315678013
19,4	MC_APOS	0,244133112848762
19,6	MC_APOS	0,243787151318724
19,8	MC_APOS	0,243446574070643
20	MC_APOS	0,243100250327478
20,2	MC_APOS	0,242754025785857
20,4	MC_APOS	0,242407718051931
20,6	MC_APOS	0,242044119501705
20,8	MC_APOS	0,241681458850591
21	MC_APOS	0,241295354662496
21,2	MC_APOS	0,240923604247582
21,4	MC_APOS	0,240563378415015
21,6	MC_APOS	0,240181622418749
21,8	MC_APOS	0,239795755870646
22	MC_APOS	0,239405238709922
22,2	MC_APOS	0,239012091557052
22,4	MC_APOS	0,238613903618876
22,6	MC_APOS	0,238214769969403
22,8	MC_APOS	0,237812860630609
23	MC_APOS	0,237409130568784
23,2	MC_APOS	0,237002130065037
23,4	MC_APOS	0,23659309843984
23,6	MC_APOS	0,236181519314988
23,8	MC_APOS	0,235769581874801
24	MC_APOS	0,235355386274833
24,2	MC_APOS	0,23493917130087
24,4	MC_APOS	0,234521414770722
24,6	MC_APOS	0,234102278925434
24,8	MC_APOS	0,233690354462105
25	MC_APOS	0,23326765232902
25,2	MC_APOS	0,232843955375652
25,4	MC_APOS	0,232419839407457
25,6	MC_APOS	0,23199443387938
25,8	MC_APOS	0,231568373871664
26	MC_APOS	0,231141759691717
26,2	MC_APOS	0,230711214906393
26,4	MC_APOS	0,230283935490385
26,6	MC_APOS	0,229856346517324
26,8	MC_APOS	0,229426130911665
27	MC_APOS	0,228998669653628
27,2	MC_APOS	0,228571112637524
27,4	MC_APOS	0,228144528467522
27,6	MC_APOS	0,227716580062416
27,8	MC_APOS	0,227288739243047
28	MC_APOS	0,226861066723741
28,2	MC_APOS	0,226433620483162
28,4	MC_APOS	0,226006455882965
28,6	MC_APOS	0,22558058023929
28,8	MC_APOS	0,225154226231867
29	MC_APOS	0,224720892608736
29,2	MC_APOS	0,224295365098593
29,4	MC_APOS	0,223870793402734
29,6	MC_APOS	0,223445045882516
29,8	MC_APOS	0,223021492375476
30	MC_APOS	0,22259857418087
30,2	MC_APOS	0,222179927459138
30,4	MC_APOS	0,221756826527132
30,6	MC_APOS	0,221334009640405
30,8	MC_APOS	0,220916809580798
31	MC_APOS	0,220497010199795
31,2	MC_APOS	0,22007804524825
31,4	MC_APOS	0,219660118018119
31,6	MC_APOS	0,219242976875152
31,8	MC_APOS	0,21882674612088
32	MC_APOS	0,218411449238853
32,2	MC_APOS	0,217997253813529
32,4	MC_APOS	0,217584109483083
32,6	MC_APOS	0,217161167246223
32,8	MC_APOS	0,216760463340067
33	MC_APOS	0,216351583806188
33,2	MC_APOS	0,215942434621745
33,4	MC_APOS	0,215534527667296
33,6	MC_APOS	0,215126796625465
33,8	MC_APOS	0,214720615224047
34	MC_APOS	0,214315496856593
34,2	MC_APOS	0,213912499173246
34,4	MC_APOS	0,213509580894639
34,6	MC_APOS	0,213107794345914
34,8	MC_APOS	0,212707156621659
35	MC_APOS	0,212307676109679
35,2	MC_APOS	0,211909358733125
35,4	MC_APOS	0,211512207857778
35,6	MC_APOS	0,211116222824703
35,8	MC_APOS	0,210721395864902
36	MC_APOS	0,210328790158909
36,2	MC_APOS	0,20993661105244
36,4	MC_APOS	0,209545654470878
36,6	MC_APOS	0,209155926230228
36,8	MC_APOS	0,208767431688054
37	MC_APOS	0,208380175761646
37,2	MC_APOS	0,20799416294547
37,4	MC_APOS	0,207609397327939
37,6	MC_APOS	0,207225882607525
37,8	MC_APOS	0,206843622108247
38	MC_APOS	0,206462907175157
38,2	MC_APOS	0,206083224200524
38,4	MC_APOS	0,205703916182409
38,6	MC_APOS	0,205326762728218
38,8	MC_APOS	0,204950873738448
39	MC_APOS	0,204576295207814
39,2	MC_APOS	0,204202838424785
39,4	MC_APOS	0,203830650017358
39,6	MC_APOS	0,203457488761105
39,8	MC_APOS	0,203087839930803
40	MC_APOS	0,2027194604103
40,2	MC_APOS	0,202352882467473
40,4	MC_APOS	0,201987095530145
40,6	MC_APOS	0,201622575755475
40,8	MC_APOS	0,201259322392727
41	MC_APOS	0,200897334496342
41,2	MC_APOS	0,200536610933973
41,4	MC_APOS	0,200177150394245
41,6	MC_APOS	0,199820528647243
41,8	MC_APOS	0,199463674242425
42	MC_APOS	0,199130993359244
42,2	MC_APOS	0,198777469731526
42,4	MC_APOS	0,198425194922806
42,6	MC_APOS	0,198074166778771
42,8	MC_APOS	0,19772438301104
43	MC_APOS	0,197375841202944
43,2	MC_APOS	0,197027351280551
43,4	MC_APOS	0,196680000573526
43,6	MC_APOS	0,196333890137804
43,8	MC_APOS	0,195989017011141
44	MC_APOS	0,195645378130476
44,2	MC_APOS	0,19530297033651
44,4	MC_APOS	0,194961790378128
44,6	MC_APOS	0,194621834916651
44,8	MC_APOS	0,194283100529941
45	MC_APOS	0,193945583716351
45,2	MC_APOS	0,193609280898532
45,4	MC_APOS	0,193273632602874
45,6	MC_APOS	0,192939737616996
45,8	MC_APOS	0,192607045655702
46	MC_APOS	0,192275552870623
46,2	MC_APOS	0,191945255354844
46,4	MC_APOS	0,19161614914594
46,6	MC_APOS	0,19128823022892
46,8	MC_APOS	0,190961494539059
47	MC_APOS	0,190635937964619
47,2	MC_APOS	0,190311556349485
47,4	MC_APOS	0,189988345495694
47,6	MC_APOS	0,189666331441167
47,8	MC_APOS	0,18934548507793
48	MC_APOS	0,1890271815759
48,2	MC_APOS	0,188708677837256
48,4	MC_APOS	0,188391322187794
48,6	MC_APOS	0,1880751102478
48,8	MC_APOS	0,187760037610589
49	MC_APOS	0,187446099844397
49,2	MC_APOS	0,187133292494209
49,4	MC_APOS	0,186821611083514
49,6	MC_APOS	0,186511051116
49,8	MC_APOS	0,186201608077185
50	MC_APOS	0,185893277435992
50,2	MC_APOS	0,185586054646255
50,4	MC_APOS	0,185279935148183
50,6	MC_APOS	0,184974914369763
50,8	MC_APOS	0,184670987728106
51	MC_APOS	0,184368150630758
51,2	MC_APOS	0,184066398476944
51,4	MC_APOS	0,183765726658777
51,6	MC_APOS	0,183466130562423
51,8	MC_APOS	0,183167605569212
52	MC_APOS	0,182870147056715
52,2	MC_APOS	0,18257375039978
52,4	MC_APOS	0,182278410971528
52,6	MC_APOS	0,181984124144305
52,8	MC_APOS	0,181690885290608
53	MC_APOS	0,181398689783966
53,2	MC_APOS	0,181107532999794
53,4	MC_APOS	0,180817410316211
53,6	MC_APOS	0,180528317114824
53,8	MC_APOS	0,180240248781483
54	MC_APOS	0,17995320070701
54,2	MC_APOS	0,179667168287894
54,4	MC_APOS	0,179382146926959
54,6	MC_APOS	0,179098132034008
54,8	MC_APOS	0,178815119026438
55	MC_APOS	0,178533103329837
55,2	MC_APOS	0,178252080378541
55,4	MC_APOS	0,177972045616187
55,6	MC_APOS	0,177692994496234
55,8	MC_APOS	0,177414922482456
56	MC_APOS	0,177137825049429
56,2	MC_APOS	0,176861697682983
56,4	MC_APOS	0,176586535880645
56,6	MC_APOS	0,176312335152058
56,8	MC_APOS	0,176039091019379
57	MC_APOS	0,175766799017668
57,2	MC_APOS	0,175483802359773
57,4	MC_APOS	0,17521995056221
57,6	MC_APOS	0,174950831692406
57,8	MC_APOS	0,174682645921845
58	MC_APOS	0,174415388868846
58,2	MC_APOS	0,174149056166404
58,4	MC_APOS	0,173883643462468
58,6	MC_APOS	0,173619146420204
58,8	MC_APOS	0,173355560718252
59	MC_APOS	0,173092882050964
59,2	MC_APOS	0,172831106128631
59,4	MC_APOS	0,172570228677698
59,6	MC_APOS	0,172310245440975
59,8	MC_APOS	0,172051149286777
60	MC_APOS	0,171792928354827
60,2	MC_APOS	0,171535589142638
60,4	MC_APOS	0,171279127457672
60,6	MC_APOS	0,17102329704833
60,8	MC_APOS	0,1707682539006
61	MC_APOS	0,170514076918233
61,2	MC_APOS	0,170260761967704
61,4	MC_APOS	0,170008304933429
61,6	MC_APOS	0,169756701717869
61,8	MC_APOS	0,169505948241629
62	MC_APOS	0,169256040443556
62,2	MC_APOS	0,169006974280821
62,4	MC_APOS	0,168758745728993
62,6	MC_APOS	0,168511350782119
62,8	MC_APOS	0,168264785452784
63	MC_APOS	0,16801904577217
63,2	MC_APOS	0,167774127790113
63,4	MC_APOS	0,167530027575144
63,6	MC_APOS	0,16728674121454
63,8	MC_APOS	0,167044264814349
64	MC_APOS	0,166802594499434
64,2	MC_APOS	0,16656172641349
64,4	MC_APOS	0,166321656719067
64,6	MC_APOS	0,166082381597593
64,8	MC_APOS	0,16584389724938
65	MC_APOS	0,165606199893633
65,2	MC_APOS	0,16536928576846
65,4	MC_APOS	0,165133151130863
65,6	MC_APOS	0,164897792256744
65,8	MC_APOS	0,164663205440888
66	MC_APOS	0,164429386996963
66,2	MC_APOS	0,164196333257493
66,4	MC_APOS	0,163964040573853
66,6	MC_APOS	0,16373250531624
66,8	MC_APOS	0,16350172387365
67	MC_APOS	0,163271692653855
67,2	MC_APOS	0,163042408083372
67,4	MC_APOS	0,162813866607428
67,6	MC_APOS	0,162586064689928
67,8	MC_APOS	0,162358998813419
68	MC_APOS	0,162132665479044
68,2	MC_APOS	0,16190706120651
68,4	MC_APOS	0,161682182534033
68,6	MC_APOS	0,161458026018299
68,8	MC_APOS	0,161234588234414
69	MC_APOS	0,161011865775853
69,2	MC_APOS	0,160789855254406
69,4	MC_APOS	0,16056855330013
69,6	MC_APOS	0,160347956561285
69,8	MC_APOS	0,160128061704285
70	MC_APOS	0,159908865413634
70,2	MC_APOS	0,159690364391866
70,4	MC_APOS	0,159472555359487
70,6	MC_APOS	0,159255435054907
70,8	MC_APOS	0,159039000234379
71	MC_APOS	0,158823247671933
71,2	MC_APOS	0,158608174159308
71,4	MC_APOS	0,158393776505883
71,6	MC_APOS	0,158180051538613
71,8	MC_APOS	0,157966996101954
72	MC_APOS	0,157754607057794
72,2	MC_APOS	0,15754288128538
72,4	MC_APOS	0,157331815681249
72,6	MC_APOS	0,157121407159149
72,8	MC_APOS	0,156911652649968
73	MC_APOS	0,15670254910166
73,2	MC_APOS	0,156494093479166
73,4	MC_APOS	0,156286282764342
73,6	MC_APOS	0,156079113955876
73,8	MC_APOS	0,155872584069217
74	MC_APOS	0,155666690136493
74,2	MC_APOS	0,155461429206432
74,4	MC_APOS	0,155256798344286
74,6	MC_APOS	0,155052794631751
74,8	MC_APOS	0,154849415166884
75	MC_APOS	0,154646657064025
75,2	MC_APOS	0,154444517453719
75,4	MC_APOS	0,154242993482631
75,6	MC_APOS	0,154042082313467
75,8	MC_APOS	0,153841781124892
76	MC_APOS	0,153642087111449
76,2	MC_APOS	0,153442997483476
76,4	MC_APOS	0,153244509467027
76,6	MC_APOS	0,153046620303788
76,8	MC_APOS	0,152849327250991
77	MC_APOS	0,152652627581341
77,2	MC_APOS	0,152456518582923
77,4	MC_APOS	0,152260997559128
77,6	MC_APOS	0,152066061828565
77,8	MC_APOS	0,151871708724982
78	MC_APOS	0,151677935597181
78,2	MC_APOS	0,151484739808937
78,4	MC_APOS	0,151292118738914
78,6	MC_APOS	0,151100069780585
78,8	MC_APOS	0,150908590342146
79	MC_APOS	0,150717677846437
79,2	MC_APOS	0,150527329730858
79,4	MC_APOS	0,150337543447289
79,6	MC_APOS	0,150148316462003
79,8	MC_APOS	0,14995964625559
80	MC_APOS	0,149771530322871
80,2	MC_APOS	0,14958396617282
80,4	MC_APOS	0,149396951328477
80,6	MC_APOS	0,149210483326874
80,8	MC_APOS	0,149024559718949
81	MC_APOS	0,148841265763136
81,2	MC_APOS	0,148656451365702
81,4	MC_APOS	0,148472173803756
81,6	MC_APOS	0,148288430686347
81,8	MC_APOS	0,148103158025068
82	MC_APOS	0,147920496279371
82,2	MC_APOS	0,147738361721164
82,4	MC_APOS	0,14755675201456
82,6	MC_APOS	0,1473756648368
82,8	MC_APOS	0,147195097878173
83	MC_APOS	0,147015048841937
83,2	MC_APOS	0,146835515444246
83,4	MC_APOS	0,146656495414067
83,6	MC_APOS	0,146477986493108
83,8	MC_APOS	0,146299986435741
84	MC_APOS	0,146122493008924
84,2	MC_APOS	0,145945503992125
84,4	MC_APOS	0,14576901717725
84,6	MC_APOS	0,145593030368563
84,8	MC_APOS	0,145417541382615
85	MC_APOS	0,145242548048168
85,2	MC_APOS	0,145068048206118
85,4	MC_APOS	0,144894039709427
85,6	MC_APOS	0,144720520423045
85,8	MC_APOS	0,144547488223836
86	MC_APOS	0,144374941000508
86,2	MC_APOS	0,14420287665354
86,4	MC_APOS	0,144031293095106
86,6	MC_APOS	0,143860188249011
86,8	MC_APOS	0,143689560050608
87	MC_APOS	0,143519406446739
87,2	MC_APOS	0,143349725395654
87,4	MC_APOS	0,143180514866947
87,6	MC_APOS	0,143011772841482
87,8	MC_APOS	0,142843497311327
88	MC_APOS	0,14267568627968
88,2	MC_APOS	0,142508337760803
88,4	MC_APOS	0,142341449779952
88,6	MC_APOS	0,142175020373311
88,8	MC_APOS	0,14200904758792
89	MC_APOS	0,141843529481609
89,2	MC_APOS	0,141678464122934
89,4	MC_APOS	0,141513849591105
89,6	MC_APOS	0,141349683975921
89,8	MC_APOS	0,141185965377707
90	MC_APOS	0,141022691907244
90,2	MC_APOS	0,140859861685707
90,4	MC_APOS	0,140697472844595
90,6	MC_APOS	0,140535523525674
90,8	MC_APOS	0,140374011880905
91	MC_APOS	0,140212936072384
91,2	MC_APOS	0,140052294272278
91,4	MC_APOS	0,139892084662762
91,6	MC_APOS	0,139732305435955
91,8	MC_APOS	0,139572954793859
92	MC_APOS	0,139414030948294
92,2	MC_APOS	0,139255532120841
92,4	MC_APOS	0,139097456542776
92,6	MC_APOS	0,138939802455014
92,8	MC_APOS	0,138782568108041
93	MC_APOS	0,138625751761861
93,2	MC_APOS	0,138469351685933
93,4	MC_APOS	0,138313366159112
93,6	MC_APOS	0,138157793469588
93,8	MC_APOS	0,138002631914829
94	MC_APOS	0,137847879801524
94,2	MC_APOS	0,137693535445521
94,4	MC_APOS	0,137539597171773
94,6	MC_APOS	0,13738606331428
94,8	MC_APOS	0,137232932216028
95	MC_APOS	0,137080202228938
95,2	MC_APOS	0,136927871713807
95,4	MC_APOS	0,136775939040251
95,6	MC_APOS	0,136624402586652
95,8	MC_APOS	0,136473260740101
96	MC_APOS	0,136322511896343
96,2	MC_APOS	0,136172154459724
96,4	MC_APOS	0,136022186843135
96,6	MC_APOS	0,135872607467961
96,8	MC_APOS	0,135723414764024
97	MC_APOS	0,135574607169531
97,2	MC_APOS	0,135426183131022
97,4	MC_APOS	0,135278141103319
97,6	MC_APOS	0,13513047954947
97,8	MC_APOS	0,1349831969407
98	MC_APOS	0,13483629175636
98,2	MC_APOS	0,134689762483872
98,4	MC_APOS	0,134543607618685
98,6	MC_APOS	0,134397825664218
98,8	MC_APOS	0,134252415131811
99	MC_APOS	0,134107374540682
99,2	MC_APOS	0,133962702417867
99,4	MC_APOS	0,13381839729818
99,6	MC_APOS	0,133674457724158
99,8	MC_APOS	0,133530882246015
100	MC_APOS	0,133387669421596
100,2	MC_APOS	0,133244817816325
100,4	MC_APOS	0,133102326003159
100,6	MC_APOS	0,132960192562544
100,8	MC_APOS	0,132818416082362
101	MC_APOS	0,132676995157892
101,2	MC_APOS	0,132535928391754
101,4	MC_APOS	0,132395214393874
101,6	MC_APOS	0,13225485178143
101,8	MC_APOS	0,13211483917881
102	MC_APOS	0,131975175217568
102,2	MC_APOS	0,131835858536376
102,4	MC_APOS	0,131696887780984
102,6	MC_APOS	0,13155826160417
102,8	MC_APOS	0,131419978665702
103	MC_APOS	0,131282037632292
103,2	MC_APOS	0,131144437177553
103,4	MC_APOS	0,131007175981952
103,6	MC_APOS	0,130870252732777
103,8	MC_APOS	0,130733666124085
104	MC_APOS	0,130597414856666
104,2	MC_APOS	0,130461497637995
104,4	MC_APOS	0,1303259131822
104,6	MC_APOS	0,13019066021001
104,8	MC_APOS	0,130055737448724
105	MC_APOS	0,129921143632161
105,2	MC_APOS	0,129786877500627
105,4	MC_APOS	0,129652937800872
105,6	MC_APOS	0,12951932328605
105,8	MC_APOS	0,129386032715678
106	MC_APOS	0,1292530648556
106,2	MC_APOS	0,129120418477946
106,4	MC_APOS	0,128988092361095
106,6	MC_APOS	0,128856085289631
106,8	MC_APOS	0,128724396054313
107	MC_APOS	0,128593023452031
107,2	MC_APOS	0,128461966285769
107,4	MC_APOS	0,128331223364571
107,6	MC_APOS	0,128200793503499
107,8	MC_APOS	0,1280706755236
108	MC_APOS	0,127940868251867
108,2	MC_APOS	0,127811370521204
108,4	MC_APOS	0,127682181170389
108,6	MC_APOS	0,127553299044036
108,8	MC_APOS	0,127424722992565
109	MC_APOS	0,12729645187216
109,2	MC_APOS	0,127168484544737
109,4	MC_APOS	0,127040819877912
[truncated: 3,905 more rows]
