# Supplementary material for: Rarity of microbial species: In search of reliable associations
Source: PLoS One. 2019 Mar 15;14(3):e0200458. doi: 10.1371/journal.pone.0200458 (PMC6420159; doi:10.1371/journal.pone.0200458)
Supplement: S2 File — Code files, data files, and result files associated with each of the figures. Implementation of testability-based filtering in CoNet and via the graphical lasso method with clr transformation (SPIEC-EASI-like). (ZIP) [file pone.0200458.s007.zip › S2_file/data_fig/fig1F.csv]

N	variable	value
5	MC_ABIL	0,770665240440523
5,2	MC_ABIL	0,768034111585176
5,4	MC_ABIL	0,765939246278461
5,6	MC_ABIL	0,764331069102721
5,8	MC_ABIL	0,763129838943828
6	MC_ABIL	0,762270211399382
6,2	MC_ABIL	0,761696971594292
6,4	MC_ABIL	0,761366380793787
6,6	MC_ABIL	0,761240499201893
6,8	MC_ABIL	0,761289355320689
7	MC_ABIL	0,761488725623505
7,2	MC_ABIL	0,761812349934498
7,4	MC_ABIL	0,762247627539792
7,6	MC_ABIL	0,762774430651027
7,8	MC_ABIL	0,763379878655436
8	MC_ABIL	0,764054434275788
8,2	MC_ABIL	0,764786959560406
8,4	MC_ABIL	0,765568362964696
8,6	MC_ABIL	0,766392547719404
8,8	MC_ABIL	0,767252334181343
9	MC_ABIL	0,76814330304036
9,2	MC_ABIL	0,76905881237745
9,4	MC_ABIL	0,769995688048807
9,6	MC_ABIL	0,770950996001869
9,8	MC_ABIL	0,77192140379042
10	MC_ABIL	0,772903997422587
10,2	MC_ABIL	0,773895235841897
10,4	MC_ABIL	0,774891917018751
10,6	MC_ABIL	0,775894262681402
10,8	MC_ABIL	0,776900528439777
11	MC_ABIL	0,777909180882084
11,2	MC_ABIL	0,778918871504022
11,4	MC_ABIL	0,779928414184381
11,6	MC_ABIL	0,780936765672675
11,8	MC_ABIL	0,781943008643056
12	MC_ABIL	0,782946336941283
12,2	MC_ABIL	0,783946042711222
12,4	MC_ABIL	0,78494150513664
12,6	MC_ABIL	0,785931690647386
12,8	MC_ABIL	0,786915100464723
13	MC_ABIL	0,787891518448197
13,2	MC_ABIL	0,788864608535353
13,4	MC_ABIL	0,789806996886055
13,6	MC_ABIL	0,790767015910664
13,8	MC_ABIL	0,791742942630625
14	MC_ABIL	0,792688719877627
14,2	MC_ABIL	0,793627353008152
14,4	MC_ABIL	0,794557145002292
14,6	MC_ABIL	0,795480838358557
14,8	MC_ABIL	0,796399081316732
15	MC_ABIL	0,797307400823865
15,2	MC_ABIL	0,798208453449968
15,4	MC_ABIL	0,799101673142028
15,6	MC_ABIL	0,799986411227946
15,8	MC_ABIL	0,80086415946768
16	MC_ABIL	0,801734200118591
16,2	MC_ABIL	0,802597037988792
16,4	MC_ABIL	0,803451607558918
16,6	MC_ABIL	0,804298512145892
16,8	MC_ABIL	0,805137780093737
17	MC_ABIL	0,805969446131907
17,2	MC_ABIL	0,806793690130057
17,4	MC_ABIL	0,807610193417747
17,6	MC_ABIL	0,808419234322972
17,8	MC_ABIL	0,809220866372847
18	MC_ABIL	0,810015146523761
18,2	MC_ABIL	0,810802123536609
18,4	MC_ABIL	0,811581770566681
18,6	MC_ABIL	0,812354257902452
18,8	MC_ABIL	0,813119652048093
19	MC_ABIL	0,813878021165507
19,2	MC_ABIL	0,814629434812808
19,4	MC_ABIL	0,815373963708061
19,6	MC_ABIL	0,81611167951589
19,8	MC_ABIL	0,816842654654812
20	MC_ABIL	0,817566731027356
20,2	MC_ABIL	0,818284356979586
20,4	MC_ABIL	0,818995465900304
20,6	MC_ABIL	0,819700131490524
20,8	MC_ABIL	0,820398427499054
21	MC_ABIL	0,821090427618894
21,2	MC_ABIL	0,821776205394169
21,4	MC_ABIL	0,822455834136649
21,6	MC_ABIL	0,82312938685098
21,8	MC_ABIL	0,823796936167848
22	MC_ABIL	0,824458554284344
22,2	MC_ABIL	0,8251143129109
22,4	MC_ABIL	0,825764283224181
22,6	MC_ABIL	0,826408623369982
22,8	MC_ABIL	0,827047201504196
23	MC_ABIL	0,827680187215345
23,2	MC_ABIL	0,828307073699394
23,4	MC_ABIL	0,828929082336718
23,6	MC_ABIL	0,829545718866533
23,8	MC_ABIL	0,830157049718415
24	MC_ABIL	0,830763140575033
24,2	MC_ABIL	0,831364056359328
24,4	MC_ABIL	0,831959861224016
24,6	MC_ABIL	0,832550618543198
24,8	MC_ABIL	0,833136390905893
25	MC_ABIL	0,833717240111299
25,2	MC_ABIL	0,834293227165633
25,4	MC_ABIL	0,834864412280394
25,6	MC_ABIL	0,835430854871917
25,8	MC_ABIL	0,835993194097312
26	MC_ABIL	0,836550307569728
26,2	MC_ABIL	0,837102852530363
26,4	MC_ABIL	0,837650885214848
26,6	MC_ABIL	0,838194461077399
26,8	MC_ABIL	0,838732313066408
27	MC_ABIL	0,839267119370547
27,2	MC_ABIL	0,83979763129457
27,4	MC_ABIL	0,840323901197236
27,6	MC_ABIL	0,84084598068725
27,8	MC_ABIL	0,841363920630634
28	MC_ABIL	0,841877771158426
28,2	MC_ABIL	0,842387581674668
28,4	MC_ABIL	0,842893400864647
28,6	MC_ABIL	0,84339527670335
28,8	MC_ABIL	0,843893256464094
29	MC_ABIL	0,844387386727317
29,2	MC_ABIL	0,844877713389485
29,4	MC_ABIL	0,845365439767376
29,6	MC_ABIL	0,845848284195589
29,8	MC_ABIL	0,846327458864026
30	MC_ABIL	0,8468030070201
30,2	MC_ABIL	0,847274971273002
30,4	MC_ABIL	0,847743393602899
30,6	MC_ABIL	0,848208315370132
30,8	MC_ABIL	0,848669777324389
31	MC_ABIL	0,849127819613848
31,2	MC_ABIL	0,849582481794272
31,4	MC_ABIL	0,850033802838065
31,6	MC_ABIL	0,85048182114325
31,8	MC_ABIL	0,850926574542396
32	MC_ABIL	0,85136810031146
32,2	MC_ABIL	0,851806435178556
32,4	MC_ABIL	0,852241615332634
32,6	MC_ABIL	0,852673676432073
32,8	MC_ABIL	0,853102653613174
33	MC_ABIL	0,853528581498566
33,2	MC_ABIL	0,853951494205501
33,4	MC_ABIL	0,85437142535405
33,6	MC_ABIL	0,854788408075198
33,8	MC_ABIL	0,855202475018825
34	MC_ABIL	0,855613658361583
34,2	MC_ABIL	0,85602198981466
34,4	MC_ABIL	0,856427500631435
34,6	MC_ABIL	0,856830221615023
34,8	MC_ABIL	0,857230183125703
35	MC_ABIL	0,85762741508824
35,2	MC_ABIL	0,858021946999092
35,4	MC_ABIL	0,858413807933501
35,6	MC_ABIL	0,858803026552481
35,8	MC_ABIL	0,859189631109683
36	MC_ABIL	0,859573649458162
36,2	MC_ABIL	0,859955109057022
36,4	MC_ABIL	0,860334036977959
36,6	MC_ABIL	0,860710459911692
36,8	MC_ABIL	0,861084404174289
37	MC_ABIL	0,861455895713382
37,2	MC_ABIL	0,86182496011428
37,4	MC_ABIL	0,862191622605977
37,6	MC_ABIL	0,862555908067054
37,8	MC_ABIL	0,862917841031485
38	MC_ABIL	0,863277445694332
38,2	MC_ABIL	0,863634745917352
38,4	MC_ABIL	0,863989765234501
38,6	MC_ABIL	0,864342526857334
38,8	MC_ABIL	0,864693031717172
39	MC_ABIL	0,865041317901921
39,2	MC_ABIL	0,865387414729766
39,4	MC_ABIL	0,865731344161412
39,6	MC_ABIL	0,86607312786116
39,8	MC_ABIL	0,866412787201752
40	MC_ABIL	0,866750343269128
40,2	MC_ABIL	0,867085816867098
40,4	MC_ABIL	0,867419228521925
40,6	MC_ABIL	0,867750598486839
40,8	MC_ABIL	0,868079946746453
41	MC_ABIL	0,868407293021113
41,2	MC_ABIL	0,868732656771162
41,4	MC_ABIL	0,869056057201132
41,6	MC_ABIL	0,869377513263855
41,8	MC_ABIL	0,869697043664504
42	MC_ABIL	0,870014666864562
42,2	MC_ABIL	0,870330401085714
42,4	MC_ABIL	0,870644264313674
42,6	MC_ABIL	0,87095627430194
42,8	MC_ABIL	0,871266448575483
43	MC_ABIL	0,871574804434368
43,2	MC_ABIL	0,871881358957312
43,4	MC_ABIL	0,872186129005174
43,6	MC_ABIL	0,872489131224384
43,8	MC_ABIL	0,872790382050313
44	MC_ABIL	0,873089897710581
44,2	MC_ABIL	0,873387694228299
44,4	MC_ABIL	0,873683787425265
44,6	MC_ABIL	0,873978192925093
44,8	MC_ABIL	0,874270926156287
45	MC_ABIL	0,874562002355266
45,2	MC_ABIL	0,87485143656933
45,4	MC_ABIL	0,875139243659572
45,6	MC_ABIL	0,87542543830374
45,8	MC_ABIL	0,875710034999051
46	MC_ABIL	0,87599304806495
46,2	MC_ABIL	0,876274491645823
46,4	MC_ABIL	0,876554379713659
46,6	MC_ABIL	0,876832726070669
46,8	MC_ABIL	0,877109544351854
47	MC_ABIL	0,877384848027535
47,2	MC_ABIL	0,877658650405825
47,4	MC_ABIL	0,877930964635078
47,6	MC_ABIL	0,878201803706271
47,8	MC_ABIL	0,878471180455365
48	MC_ABIL	0,878739107565611
48,2	MC_ABIL	0,879005597569824
48,4	MC_ABIL	0,879270662852612
48,6	MC_ABIL	0,879534315652568
48,8	MC_ABIL	0,879796568064427
49	MC_ABIL	0,880057432041178
49,2	MC_ABIL	0,880316919396152
49,4	MC_ABIL	0,880575041805056
49,6	MC_ABIL	0,88083181080799
49,8	MC_ABIL	0,881087237811419
50	MC_ABIL	0,881341334090114
50,2	MC_ABIL	0,881594110789056
50,4	MC_ABIL	0,881845578925316
50,6	MC_ABIL	0,882095749389896
50,8	MC_ABIL	0,882344632949536
51	MC_ABIL	0,882592240248502
51,2	MC_ABIL	0,882838581810331
51,4	MC_ABIL	0,883083668039552
51,6	MC_ABIL	0,883327509223382
51,8	MC_ABIL	0,883570115533383
52	MC_ABIL	0,883811497027104
52,2	MC_ABIL	0,884051663649683
52,4	MC_ABIL	0,884290527610238
52,6	MC_ABIL	0,884528290622403
52,8	MC_ABIL	0,884764867992516
53	MC_ABIL	0,88500026923072
53,2	MC_ABIL	0,885234503742414
53,4	MC_ABIL	0,885467580829703
53,6	MC_ABIL	0,885699509692836
53,8	MC_ABIL	0,885930299431601
54	MC_ABIL	0,886159959046716
54,2	MC_ABIL	0,886388497441187
54,4	MC_ABIL	0,886615923421645
54,6	MC_ABIL	0,88684224569966
54,8	MC_ABIL	0,887067472893041
55	MC_ABIL	0,887291613527105
55,2	MC_ABIL	0,887514676035932
55,4	MC_ABIL	0,887736668763598
55,6	MC_ABIL	0,887957599965385
55,8	MC_ABIL	0,888177477808978
56	MC_ABIL	0,888396310375638
56,2	MC_ABIL	0,888614105661356
56,4	MC_ABIL	0,888830871577989
56,6	MC_ABIL	0,889046615954385
56,8	MC_ABIL	0,889261346537475
57	MC_ABIL	0,889475070993363
57,2	MC_ABIL	0,889687796908391
57,4	MC_ABIL	0,889899531790187
57,6	MC_ABIL	0,8901102830687
57,8	MC_ABIL	0,890320058097214
58	MC_ABIL	0,89052886415335
58,2	MC_ABIL	0,890736708440055
58,4	MC_ABIL	0,890943598086565
58,6	MC_ABIL	0,891149540149364
58,8	MC_ABIL	0,891354541613124
59	MC_ABIL	0,891558609391629
59,2	MC_ABIL	0,891761750328685
59,4	MC_ABIL	0,89196397119902
59,6	MC_ABIL	0,892165278709165
59,8	MC_ABIL	0,892365679498321
60	MC_ABIL	0,892565180139224
60,2	MC_ABIL	0,892763787138979
60,4	MC_ABIL	0,892961506939893
60,6	MC_ABIL	0,893158345920297
60,8	MC_ABIL	0,893354310395344
61	MC_ABIL	0,893549406617811
61,2	MC_ABIL	0,893743640778872
61,4	MC_ABIL	0,893937019008871
61,6	MC_ABIL	0,894129547378082
61,8	MC_ABIL	0,894321231897451
62	MC_ABIL	0,894512078519335
62,2	MC_ABIL	0,894702093138225
62,4	MC_ABIL	0,894891281591461
62,6	MC_ABIL	0,895079649659929
62,8	MC_ABIL	0,895267203068765
63	MC_ABIL	0,895453947488027
63,2	MC_ABIL	0,895639888533371
63,4	MC_ABIL	0,895825031766716
63,6	MC_ABIL	0,896009382696892
63,8	MC_ABIL	0,896192946780287
64	MC_ABIL	0,89637572942148
64,2	MC_ABIL	0,896557735973864
64,4	MC_ABIL	0,896738971740263
64,6	MC_ABIL	0,896919441973539
64,8	MC_ABIL	0,897099151877186
65	MC_ABIL	0,897278106605927
65,2	MC_ABIL	0,897456311266286
65,4	MC_ABIL	0,897633770917166
65,6	MC_ABIL	0,897810490570411
65,8	MC_ABIL	0,897986475191364
66	MC_ABIL	0,898161729699412
66,2	MC_ABIL	0,89833625896853
66,4	MC_ABIL	0,89851123303014
66,6	MC_ABIL	0,898684330374168
66,8	MC_ABIL	0,89885671676357
67	MC_ABIL	0,899028396896962
67,2	MC_ABIL	0,899199375430118
67,4	MC_ABIL	0,899369656976467
67,6	MC_ABIL	0,899539246107583
67,8	MC_ABIL	0,899708147353668
68	MC_ABIL	0,899876365204026
68,2	MC_ABIL	0,900043904107536
68,4	MC_ABIL	0,900210768473112
68,6	MC_ABIL	0,90037696267016
68,8	MC_ABIL	0,90054249102903
69	MC_ABIL	0,900707357841457
69,2	MC_ABIL	0,900871567361004
69,4	MC_ABIL	0,901035123803489
69,6	MC_ABIL	0,901198031347411
69,8	MC_ABIL	0,901360294134375
70	MC_ABIL	0,901521916269502
70,2	MC_ABIL	0,901682901821839
70,4	MC_ABIL	0,901843254824764
70,6	MC_ABIL	0,902002979276382
70,8	MC_ABIL	0,902162079139917
71	MC_ABIL	0,902320558344103
71,2	MC_ABIL	0,902478420783563
71,4	MC_ABIL	0,902635670319182
71,6	MC_ABIL	0,902792310778489
71,8	MC_ABIL	0,902948345956016
72	MC_ABIL	0,903103779613659
72,2	MC_ABIL	0,903258615481045
72,4	MC_ABIL	0,903412857255871
72,6	MC_ABIL	0,903566508604263
72,8	MC_ABIL	0,903719573161115
73	MC_ABIL	0,903872054530426
73,2	MC_ABIL	0,904023956285637
73,4	MC_ABIL	0,904175281969959
73,6	MC_ABIL	0,904326035096702
73,8	MC_ABIL	0,904476219149591
74	MC_ABIL	0,904625837583087
74,2	MC_ABIL	0,904774893822701
74,4	MC_ABIL	0,9049233912653
74,6	MC_ABIL	0,905071333279411
74,8	MC_ABIL	0,905218723205529
75	MC_ABIL	0,905365564356406
75,2	MC_ABIL	0,905511860017347
75,4	MC_ABIL	0,905657613446505
75,6	MC_ABIL	0,905802827875158
75,8	MC_ABIL	0,905947506507998
76	MC_ABIL	0,906091652523408
76,2	MC_ABIL	0,906235269073733
76,4	MC_ABIL	0,906378359285561
76,6	MC_ABIL	0,90652092625998
76,8	MC_ABIL	0,906662973072852
77	MC_ABIL	0,906804502775069
77,2	MC_ABIL	0,906945518392813
77,4	MC_ABIL	0,907086022927814
77,6	MC_ABIL	0,907226019357594
77,8	MC_ABIL	0,907365510635725
78	MC_ABIL	0,907504499692068
78,2	MC_ABIL	0,907642989433019
78,4	MC_ABIL	0,907780982741744
78,6	MC_ABIL	0,907918482478423
78,8	MC_ABIL	0,908055491480476
79	MC_ABIL	0,908192012562799
79,2	MC_ABIL	0,908328048517991
79,4	MC_ABIL	0,908463602116573
79,6	MC_ABIL	0,908598676107222
79,8	MC_ABIL	0,90873327321698
80	MC_ABIL	0,908867396151476
80,2	MC_ABIL	0,909001047595141
80,4	MC_ABIL	0,909134230211416
80,6	MC_ABIL	0,909266946642964
80,8	MC_ABIL	0,909399199511877
81	MC_ABIL	0,909530991419877
81,2	MC_ABIL	0,909662324948523
81,4	MC_ABIL	0,909793202659404
81,6	MC_ABIL	0,909923627094339
81,8	MC_ABIL	0,910053600775575
82	MC_ABIL	0,910183126205972
82,2	MC_ABIL	0,910312205869198
82,4	MC_ABIL	0,910440842229915
82,6	MC_ABIL	0,910569037733964
82,8	MC_ABIL	0,91069679480855
83	MC_ABIL	0,910824115862423
83,2	MC_ABIL	0,910951003286052
83,4	MC_ABIL	0,911077459451811
83,6	MC_ABIL	0,911203486714143
83,8	MC_ABIL	0,911329084313719
84	MC_ABIL	0,911454252703514
84,2	MC_ABIL	0,911578999224157
84,4	MC_ABIL	0,911703326159279
84,6	MC_ABIL	0,911827235775437
84,8	MC_ABIL	0,911950730322281
85	MC_ABIL	0,912073812032714
85,2	MC_ABIL	0,912196483123047
85,4	MC_ABIL	0,912318745793161
85,6	MC_ABIL	0,912440602226662
85,8	MC_ABIL	0,912562054591031
86	MC_ABIL	0,912683105037777
86,2	MC_ABIL	0,912803755702592
86,4	MC_ABIL	0,912924008705493
86,6	MC_ABIL	0,913043866150969
86,8	MC_ABIL	0,913163330128132
87	MC_ABIL	0,913282402710854
87,2	MC_ABIL	0,913401085957911
87,4	MC_ABIL	0,913519381913126
87,6	MC_ABIL	0,913637292605502
87,8	MC_ABIL	0,913754820049364
88	MC_ABIL	0,91387196624449
88,2	MC_ABIL	0,91398873317625
88,4	MC_ABIL	0,914105122815734
88,6	MC_ABIL	0,914221137119884
88,8	MC_ABIL	0,914336778031628
89	MC_ABIL	0,91445204748
89,2	MC_ABIL	0,914566947380274
89,4	MC_ABIL	0,914681479634085
89,6	MC_ABIL	0,914795646129554
89,8	MC_ABIL	0,914909448741411
90	MC_ABIL	0,915022889331116
90,2	MC_ABIL	0,915135969746977
90,4	MC_ABIL	0,915248691824273
90,6	MC_ABIL	0,915361057385367
90,8	MC_ABIL	0,915473068239822
91	MC_ABIL	0,915584726184519
91,2	MC_ABIL	0,915696033003766
91,4	MC_ABIL	0,915806990469414
91,6	MC_ABIL	0,915917600340968
91,8	MC_ABIL	0,916027864365692
92	MC_ABIL	0,916137784278724
92,2	MC_ABIL	0,916247361803177
92,4	MC_ABIL	0,916356598650252
92,6	MC_ABIL	0,916465496519337
92,8	MC_ABIL	0,916574057098115
93	MC_ABIL	0,916682282062666
93,2	MC_ABIL	0,916790173077567
93,4	MC_ABIL	0,916897731795995
93,6	MC_ABIL	0,917004959859824
93,8	MC_ABIL	0,917111858899729
94	MC_ABIL	0,917218430535274
94,2	MC_ABIL	0,917324676375021
94,4	MC_ABIL	0,917430598016612
94,6	MC_ABIL	0,917536197046876
94,8	MC_ABIL	0,917641475041913
95	MC_ABIL	0,917746433567191
95,2	MC_ABIL	0,917851074177637
95,4	MC_ABIL	0,917955398417728
95,6	MC_ABIL	0,918059407821578
95,8	MC_ABIL	0,91816310391303
96	MC_ABIL	0,918266488205743
96,2	MC_ABIL	0,918369562203276
96,4	MC_ABIL	0,918472327399178
96,6	MC_ABIL	0,918574785277069
96,8	MC_ABIL	0,91867693731073
97	MC_ABIL	0,91877878496418
97,2	MC_ABIL	0,918880329691762
97,4	MC_ABIL	0,918981572938223
97,6	MC_ABIL	0,919082516138797
97,8	MC_ABIL	0,919183160719282
98	MC_ABIL	0,919283508096121
98,2	MC_ABIL	0,919383559676483
98,4	MC_ABIL	0,919483316858333
98,6	MC_ABIL	0,919582781030515
98,8	MC_ABIL	0,919681953572827
99	MC_ABIL	0,919780835856095
99,2	MC_ABIL	0,91987942924225
99,4	MC_ABIL	0,919977735084394
99,6	MC_ABIL	0,920075754726883
99,8	MC_ABIL	0,920173489505396
100	MC_ABIL	0,920270940747
100,2	MC_ABIL	0,920368109770231
100,4	MC_ABIL	0,920464997885156
100,6	MC_ABIL	0,920561606393448
100,8	MC_ABIL	0,920657936588448
101	MC_ABIL	0,920753989755243
101,2	MC_ABIL	0,920849767170722
101,4	MC_ABIL	0,920945270103651
101,6	MC_ABIL	0,921040499814735
101,8	MC_ABIL	0,921135457556685
102	MC_ABIL	0,921230144574281
102,2	MC_ABIL	0,92132456210444
102,4	MC_ABIL	0,921418711376274
102,6	MC_ABIL	0,921512593611155
102,8	MC_ABIL	0,921606210022781
103	MC_ABIL	0,921699561817229
103,2	MC_ABIL	0,921792650193026
103,4	MC_ABIL	0,921885476341203
103,6	MC_ABIL	0,921978041445356
103,8	MC_ABIL	0,922070346681705
104	MC_ABIL	0,922162393219154
104,2	MC_ABIL	0,922254182219349
104,4	MC_ABIL	0,922345714836735
104,6	MC_ABIL	0,922436992218611
104,8	MC_ABIL	0,92252801550519
105	MC_ABIL	0,922618785829652
105,2	MC_ABIL	0,922709304318202
105,4	MC_ABIL	0,922799572090121
105,6	MC_ABIL	0,922889590257827
105,8	MC_ABIL	0,922979359926919
106	MC_ABIL	0,923068882196239
106,2	MC_ABIL	0,923158158157921
106,4	MC_ABIL	0,923247188897443
106,6	MC_ABIL	0,923335975493679
106,8	MC_ABIL	0,923424519018952
107	MC_ABIL	0,923512820539083
107,2	MC_ABIL	0,923600881113441
107,4	MC_ABIL	0,923688701794996
107,6	MC_ABIL	0,923776283630362
107,8	MC_ABIL	0,923863627659855
108	MC_ABIL	0,923950734917532
108,2	MC_ABIL	0,924037606431245
108,4	MC_ABIL	0,924124243222687
108,6	MC_ABIL	0,92421064630744
108,8	MC_ABIL	0,924296816695019
109	MC_ABIL	0,92438275538892
109,2	MC_ABIL	0,924468463386666
109,4	MC_ABIL	0,924553941679853
109,6	MC_ABIL	0,924639191254194
109,8	MC_ABIL	0,924724213089562
110	MC_ABIL	0,924809008160036
110,2	MC_ABIL	0,924893577433947
110,4	MC_ABIL	0,924977921873915
110,6	MC_ABIL	0,9250620424369
110,8	MC_ABIL	0,925145940074236
111	MC_ABIL	0,92522961573168
111,2	MC_ABIL	0,925313070349451
111,4	MC_ABIL	0,92539630486227
111,6	MC_ABIL	0,925479320199405
111,8	MC_ABIL	0,925565749274712
112	MC_ABIL	0,925648318944277
112,2	MC_ABIL	0,925730672240696
112,4	MC_ABIL	0,925812810071487
112,6	MC_ABIL	0,925894733338918
112,8	MC_ABIL	0,925976442940041
113	MC_ABIL	0,926057939766731
113,2	MC_ABIL	0,926139224705726
113,4	MC_ABIL	0,926220298638666
113,6	MC_ABIL	0,926301162442125
113,8	MC_ABIL	0,926381816987655
114	MC_ABIL	0,926462263141818
114,2	MC_ABIL	0,926542501766222
114,4	MC_ABIL	0,926622533717561
114,6	MC_ABIL	0,926702359847649
114,8	MC_ABIL	0,926781981003455
115	MC_ABIL	0,926861398027136
115,2	MC_ABIL	0,926940611756077
115,4	MC_ABIL	0,927019623022922
115,6	MC_ABIL	0,927098432655608
115,8	MC_ABIL	0,927177041477402
116	MC_ABIL	0,92725545030693
116,2	MC_ABIL	0,927333659958216
116,4	MC_ABIL	0,927411671240708
116,6	MC_ABIL	0,927489484959319
116,8	MC_ABIL	0,927567101914453
117	MC_ABIL	0,92764452290204
117,2	MC_ABIL	0,927721748713568
117,4	MC_ABIL	0,927798780136111
117,6	MC_ABIL	0,927875617952369
117,8	MC_ABIL	0,927952262940688
118	MC_ABIL	0,9280287158751
118,2	MC_ABIL	0,928104977525348
118,4	MC_ABIL	0,92818104865692
118,6	MC_ABIL	0,928256930031075
118,8	MC_ABIL	0,928332622404877
119	MC_ABIL	0,928408126531221
119,2	MC_ABIL	0,928483443158866
119,4	MC_ABIL	0,928558573032459
119,6	MC_ABIL	0,928630246028392
119,8	MC_ABIL	0,928705013078562
120	MC_ABIL	0,928779595548188
120,2	MC_ABIL	0,928853994166003
120,4	MC_ABIL	0,928928209656775
120,6	MC_ABIL	0,929002242741331
120,8	MC_ABIL	0,92907609413658
121	MC_ABIL	0,929149764555546
121,2	MC_ABIL	0,929223254707392
121,4	MC_ABIL	0,929296565297446
121,6	MC_ABIL	0,92936969702723
121,8	MC_ABIL	0,929442650594484
122	MC_ABIL	0,929515426693194
122,2	MC_ABIL	0,929588026013616
122,4	MC_ABIL	0,929660449242301
122,6	MC_ABIL	0,929732697062124
122,8	MC_ABIL	0,929804770152306
123	MC_ABIL	0,929876669188437
123,2	MC_ABIL	0,929948394842509
123,4	MC_ABIL	0,930019947782929
123,6	MC_ABIL	0,930091328674553
123,8	MC_ABIL	0,930162538178705
124	MC_ABIL	0,930233576953203
124,2	MC_ABIL	0,930304445652382
124,4	MC_ABIL	0,930375144927118
124,6	MC_ABIL	0,930445675424849
124,8	MC_ABIL	0,930516037789603
125	MC_ABIL	0,930586232662015
125,2	MC_ABIL	0,930656260679356
125,4	MC_ABIL	0,930726122475551
125,6	MC_ABIL	0,930795818681202
125,8	MC_ABIL	0,930865349923611
126	MC_ABIL	0,930934716826805
126,2	MC_ABIL	0,931003920011551
126,4	MC_ABIL	0,931072960095385
126,6	MC_ABIL	0,931141837692627
126,8	MC_ABIL	0,931210553414408
127	MC_ABIL	0,931279107868688
127,2	MC_ABIL	0,931347501660277
127,4	MC_ABIL	0,931415735390857
127,6	MC_ABIL	0,931483809659001
127,8	MC_ABIL	0,931551725060197
128	MC_ABIL	0,931619482186864
128,2	MC_ABIL	0,931687081628374
128,4	MC_ABIL	0,931754523971073
128,6	MC_ABIL	0,931821809798299
128,8	MC_ABIL	0,931888939690403
129	MC_ABIL	0,93195591422477
129,2	MC_ABIL	0,932022733975832
129,4	MC_ABIL	0,932089399515096
129,6	MC_ABIL	0,932155911411158
129,8	MC_ABIL	0,93222227022972
130	MC_ABIL	0,932288476533614
130,2	MC_ABIL	0,932354530882817
130,4	MC_ABIL	0,932420433834472
130,6	MC_ABIL	0,932486185942902
130,8	MC_ABIL	0,932551787759635
131	MC_ABIL	0,932617239833414
131,2	MC_ABIL	0,932682542710222
131,4	MC_ABIL	0,932747696933294
131,6	MC_ABIL	0,932812703043141
131,8	MC_ABIL	0,932877561577559
132	MC_ABIL	0,932942273071656
132,2	MC_ABIL	0,933006838057861
132,4	MC_ABIL	0,933071257065946
132,6	MC_ABIL	0,933135530623041
132,8	MC_ABIL	0,933199659253651
133	MC_ABIL	0,933263643479673
133,2	MC_ABIL	0,933327483820412
133,4	MC_ABIL	0,933391180792599
133,6	MC_ABIL	0,933454734910405
133,8	MC_ABIL	0,933518146685459
134	MC_ABIL	0,933581416626863
134,2	MC_ABIL	0,933644545241207
134,4	MC_ABIL	0,933707533032589
134,6	MC_ABIL	0,933770380502625
134,8	MC_ABIL	0,933833088150469
135	MC_ABIL	0,933895656472827
135,2	MC_ABIL	0,93395808596397
135,4	MC_ABIL	0,934020377115752
135,6	MC_ABIL	0,934082530417627
135,8	MC_ABIL	0,934144546356658
136	MC_ABIL	0,934206425417536
136,2	MC_ABIL	0,934268168082595
136,4	MC_ABIL	0,934329774831825
136,6	MC_ABIL	0,934391246142888
136,8	MC_ABIL	0,93445258249113
137	MC_ABIL	0,934513784349597
137,2	MC_ABIL	0,934574852189051
137,4	MC_ABIL	0,934635786477979
137,6	MC_ABIL	0,934696587682614
137,8	MC_ABIL	0,934757256266942
138	MC_ABIL	0,93481779269272
138,2	MC_ABIL	0,934878197419489
138,4	MC_ABIL	0,934938470904584
138,6	MC_ABIL	0,934998613603156
138,8	MC_ABIL	0,935058625968175
139	MC_ABIL	0,935118508450451
139,2	MC_ABIL	0,935178261498643
139,4	MC_ABIL	0,935237885559274
139,6	MC_ABIL	0,935297381076743
139,8	MC_ABIL	0,93535674849334
140	MC_ABIL	0,935415988249254
140,2	MC_ABIL	0,935475100782592
140,4	MC_ABIL	0,935534086529386
140,6	MC_ABIL	0,93559294592361
140,8	MC_ABIL	0,935651679397189
141	MC_ABIL	0,935709926483624
141,2	MC_ABIL	0,935768410811577
141,4	MC_ABIL	0,93582677049597
141,6	MC_ABIL	0,935885005960699
141,8	MC_ABIL	0,935943117627674
142	MC_ABIL	0,936001105916826
142,2	MC_ABIL	0,936058971246125
142,4	MC_ABIL	0,936116714031589
142,6	MC_ABIL	0,936174334687297
142,8	MC_ABIL	0,936232182252418
143	MC_ABIL	0,936289558534539
143,2	MC_ABIL	0,936346813923821
143,4	MC_ABIL	0,936403948826659
143,6	MC_ABIL	0,936460963647565
143,8	MC_ABIL	0,936517858789181
144	MC_ABIL	0,936574634652288
144,2	MC_ABIL	0,936631291635813
144,4	MC_ABIL	0,93668783013685
144,6	MC_ABIL	0,936744250550661
144,8	MC_ABIL	0,936800553270693
145	MC_ABIL	0,936856738688584
145,2	MC_ABIL	0,936912807194177
145,4	MC_ABIL	0,936968759175529
145,6	MC_ABIL	0,937024595018923
145,8	MC_ABIL	0,937080315108876
146	MC_ABIL	0,93713591982815
146,2	MC_ABIL	0,937191409557764
146,4	MC_ABIL	0,937246784677002
146,6	MC_ABIL	0,937302045563424
146,8	MC_ABIL	0,937357192592876
147	MC_ABIL	0,9374122261395
147,2	MC_ABIL	0,937467146575742
147,4	MC_ABIL	0,937521954272367
147,6	MC_ABIL	0,937576649598462
147,8	MC_ABIL	0,937631232921449
148	MC_ABIL	0,937685704607097
148,2	MC_ABIL	0,937740065019527
148,4	MC_ABIL	0,937794314521222
148,6	MC_ABIL	0,93784845347304
148,8	MC_ABIL	0,937902482234221
149	MC_ABIL	0,937956401162396
149,2	MC_ABIL	0,938010210613595
149,4	MC_ABIL	0,93806391094226
149,6	MC_ABIL	0,938117502501252
149,8	MC_ABIL	0,938170985641856
150	MC_ABIL	0,938224360713797
150,2	MC_ABIL	0,938277628065245
150,4	MC_ABIL	0,938330788042824
150,6	MC_ABIL	0,93838384099162
150,8	MC_ABIL	0,938436787255193
151	MC_ABIL	0,938489627175583
151,2	MC_ABIL	0,938542361093317
151,4	MC_ABIL	0,938594989347421
151,6	MC_ABIL	0,938647512275427
151,8	MC_ABIL	0,938699930213381
152	MC_ABIL	0,938752243495854
152,2	MC_ABIL	0,938804452455942
152,4	MC_ABIL	0,938856557425289
152,6	MC_ABIL	0,938908558734077
152,8	MC_ABIL	0,938960456711052
153	MC_ABIL	0,939012251683516
153,2	MC_ABIL	0,93906394397735
153,4	MC_ABIL	0,939115533917008
153,6	MC_ABIL	0,939167021825536
153,8	MC_ABIL	0,939218408024573
154	MC_ABIL	0,939269692834362
154,2	MC_ABIL	0,939320876573756
154,4	MC_ABIL	0,939371959560227
154,6	MC_ABIL	0,939422942109874
154,8	MC_ABIL	0,939473824537428
155	MC_ABIL	0,939524607156263
155,2	MC_ABIL	0,9395752902784
155,4	MC_ABIL	0,939625874214517
155,6	MC_ABIL	0,939676359273957
155,8	MC_ABIL	0,939726745764732
156	MC_ABIL	0,939777033993532
156,2	MC_ABIL	0,939827224265734
156,4	MC_ABIL	0,939877316885406
156,6	MC_ABIL	0,939927312155317
156,8	MC_ABIL	0,939977210376942
157	MC_ABIL	0,940027011850471
157,2	MC_ABIL	0,940076716874813
157,4	MC_ABIL	0,940126325747607
157,6	MC_ABIL	0,940175838765225
157,8	MC_ABIL	0,940225256222783
158	MC_ABIL	0,940274578414141
158,2	MC_ABIL	0,940323805631918
158,4	MC_ABIL	0,940372938167495
158,6	MC_ABIL	0,940421976311019
158,8	MC_ABIL	0,940470920351414
159	MC_ABIL	0,940519770576386
159,2	MC_ABIL	0,940568527272428
159,4	MC_ABIL	0,94061719072483
159,6	MC_ABIL	0,940665761217682
159,8	MC_ABIL	0,94071423903388
160	MC_ABIL	0,940762624455139
160,2	MC_ABIL	0,940810917761989
160,4	MC_ABIL	0,940859119233791
160,6	MC_ABIL	0,940907229148737
160,8	MC_ABIL	0,940955247783859
161	MC_ABIL	0,941003175415034
161,2	MC_ABIL	0,94105101231699
161,4	MC_ABIL	0,941098758763315
161,6	MC_ABIL	0,941146415026458
161,8	MC_ABIL	0,94119398137774
162	MC_ABIL	0,941241458087356
162,2	MC_ABIL	0,941288845424384
162,4	MC_ABIL	0,941336143656789
162,6	MC_ABIL	0,941383353051429
162,8	MC_ABIL	0,941430473874063
163	MC_ABIL	0,941477506389353
163,2	MC_ABIL	0,941524450860872
163,4	MC_ABIL	0,941571307551112
163,6	MC_ABIL	0,941618076721484
163,8	MC_ABIL	0,941664758632329
164	MC_ABIL	0,941711353542922
164,2	MC_ABIL	0,941757861711475
164,4	MC_ABIL	0,941804283395145
164,6	MC_ABIL	0,94185061885004
164,8	MC_ABIL	0,941896868331224
165	MC_ABIL	0,94194303209272
165,2	MC_ABIL	0,94198911038752
165,4	MC_ABIL	0,942035103467585
165,6	MC_ABIL	0,942081011583856
165,8	MC_ABIL	0,942126834986253
166	MC_ABIL	0,942172573923687
166,2	MC_ABIL	0,94221822864406
166,4	MC_ABIL	0,942263799394272
166,6	MC_ABIL	0,942309286420227
166,8	MC_ABIL	0,942354689966838
167	MC_ABIL	0,942400010278029
167,2	MC_ABIL	0,942445247596745
167,4	MC_ABIL	0,942490402164953
167,6	MC_ABIL	0,942535474223651
167,8	MC_ABIL	0,942580464012867
168	MC_ABIL	0,94262537177167
168,2	MC_ABIL	0,942670197738172
168,4	MC_ABIL	0,942714942149533
168,6	MC_ABIL	0,942759605241965
168,8	MC_ABIL	0,942804187250741
169	MC_ABIL	0,942848688410194
169,2	MC_ABIL	0,942893108953725
169,4	MC_ABIL	0,942937449113809
169,6	MC_ABIL	0,942981709121997
169,8	MC_ABIL	0,943025889208918
170	MC_ABIL	0,943069989604294
170,2	MC_ABIL	0,943114010536933
170,4	MC_ABIL	0,943157952234741
170,6	MC_ABIL	0,943201814924721
170,8	MC_ABIL	0,943245598832985
171	MC_ABIL	0,943289304184749
171,2	MC_ABIL	0,943332931204348
171,4	MC_ABIL	0,94337648011523
171,6	MC_ABIL	0,943419951139969
171,8	MC_ABIL	0,943463344500263
172	MC_ABIL	0,943506660416945
172,2	MC_ABIL	0,943549899109979
172,4	MC_ABIL	0,943593060798471
172,6	MC_ABIL	0,943636145700673
172,8	MC_ABIL	0,943679154033983
173	MC_ABIL	0,943722086014951
173,2	MC_ABIL	0,943764941859285
173,4	MC_ABIL	0,943807721781856
173,6	MC_ABIL	0,943850425996697
173,8	MC_ABIL	0,943893054717012
174	MC_ABIL	0,943935608155178
174,2	MC_ABIL	0,94397808652275
174,4	MC_ABIL	0,944020490030463
174,6	MC_ABIL	0,94406281888824
174,8	MC_ABIL	0,944105073305191
175	MC_ABIL	0,944147253489624
175,2	MC_ABIL	0,944189359649039
175,4	MC_ABIL	0,944231391990141
175,6	MC_ABIL	0,94427335071884
175,8	MC_ABIL	0,944315236040256
176	MC_ABIL	0,94435704815872
176,2	MC_ABIL	0,944398787277781
176,4	MC_ABIL	0,94444045360021
176,6	MC_ABIL	0,944482047328002
176,8	MC_ABIL	0,944523568662381
177	MC_ABIL	0,944565017803802
177,2	MC_ABIL	0,944606394951957
177,4	MC_ABIL	0,944647700305777
177,6	MC_ABIL	0,944688934063436
177,8	MC_ABIL	0,944730096422358
178	MC_ABIL	0,944771187579214
178,2	MC_ABIL	0,944812207729931
178,4	MC_ABIL	0,944853157069693
178,6	MC_ABIL	0,944894035792947
178,8	MC_ABIL	0,944934844093405
179	MC_ABIL	0,944975582164046
179,2	MC_ABIL	0,945016250197122
179,4	MC_ABIL	0,945056848384161
179,6	MC_ABIL	0,945097376915971
179,8	MC_ABIL	0,94513783598264
180	MC_ABIL	0,945178225773543
180,2	MC_ABIL	0,945218546477346
180,4	MC_ABIL	0,945258798282007
180,6	MC_ABIL	0,945298981374778
180,8	MC_ABIL	0,945339095942215
181	MC_ABIL	0,945379142170173
181,2	MC_ABIL	0,945419120243815
181,4	MC_ABIL	0,945459030347614
181,6	MC_ABIL	0,945498872665353
181,8	MC_ABIL	0,945538647380134
182	MC_ABIL	0,945578354674378
182,2	MC_ABIL	0,945617994729828
182,4	MC_ABIL	0,945657567727553
182,6	MC_ABIL	0,94569707384795
182,8	MC_ABIL	0,945736513270749
183	MC_ABIL	0,945775886175015
183,2	MC_ABIL	0,945815192739153
183,4	MC_ABIL	0,945854433140906
183,6	MC_ABIL	0,945893607557365
183,8	MC_ABIL	0,945932716164966
184	MC_ABIL	0,945971759139499
184,2	MC_ABIL	0,946010736656106
184,4	MC_ABIL	0,946049648889285
184,6	MC_ABIL	0,946088496012895
184,8	MC_ABIL	0,946127278200157
185	MC_ABIL	0,946165995623659
185,2	MC_ABIL	0,946204648455357
185,4	MC_ABIL	0,946243236866579
185,6	MC_ABIL	0,946281761028028
185,8	MC_ABIL	0,946320221109784
186	MC_ABIL	0,946358617281307
186,2	MC_ABIL	0,946396949711443
186,4	MC_ABIL	0,946435218568419
186,6	MC_ABIL	0,946473424019856
186,8	MC_ABIL	0,946511566232766
187	MC_ABIL	0,946549645373553
187,2	MC_ABIL	0,946587661608021
187,4	MC_ABIL	0,946625615101374
187,6	MC_ABIL	0,946663506018219
187,8	MC_ABIL	0,946701334522566
188	MC_ABIL	0,946739100777839
188,2	MC_ABIL	0,946776804946867
188,4	MC_ABIL	0,946814447191899
188,6	MC_ABIL	0,946852027674596
188,8	MC_ABIL	0,94688954655604
189	MC_ABIL	0,946927003996736
189,2	MC_ABIL	0,946964400156611
189,4	MC_ABIL	0,947001735195023
189,6	MC_ABIL	0,947039009270755
189,8	MC_ABIL	0,947076222542028
190	MC_ABIL	0,947113375166492
190,2	MC_ABIL	0,94715046730124
190,4	MC_ABIL	0,947187499102803
190,6	MC_ABIL	0,947224470727154
190,8	MC_ABIL	0,947261382329712
191	MC_ABIL	0,947298234065344
191,2	MC_ABIL	0,947335026088365
191,4	MC_ABIL	0,947371758552548
191,6	MC_ABIL	0,947408431611115
191,8	MC_ABIL	0,94744504541675
192	MC_ABIL	0,947481600121596
192,2	MC_ABIL	0,947518095877257
192,4	MC_ABIL	0,947554532834804
192,6	MC_ABIL	0,947590911144774
192,8	MC_ABIL	0,947627230957176
193	MC_ABIL	0,947663492421488
193,2	MC_ABIL	0,947699695686665
193,4	MC_ABIL	0,947735840901137
193,6	MC_ABIL	0,947771928212816
193,8	MC_ABIL	0,947807957769092
194	MC_ABIL	0,947843929716841
194,2	MC_ABIL	0,947879844202426
194,4	MC_ABIL	0,947915701371696
194,6	MC_ABIL	0,947951501369993
194,8	MC_ABIL	0,94798724434215
195	MC_ABIL	0,948022930432498
195,2	MC_ABIL	0,948058559784862
195,4	MC_ABIL	0,94809413254257
195,6	MC_ABIL	0,94812964884845
195,8	MC_ABIL	0,948165108844834
196	MC_ABIL	0,948200512673562
196,2	MC_ABIL	0,948235860475982
196,4	MC_ABIL	0,948271152392952
196,6	MC_ABIL	0,948306388564843
196,8	MC_ABIL	0,94834156913154
197	MC_ABIL	0,948376694232449
197,2	MC_ABIL	0,948411764006491
197,4	MC_ABIL	0,94844677859211
197,6	MC_ABIL	0,948481738127275
197,8	MC_ABIL	0,948516642749477
198	MC_ABIL	0,948551492595738
198,2	MC_ABIL	0,948586287802609
198,4	MC_ABIL	0,948621028506171
198,6	MC_ABIL	0,948655714842042
198,8	MC_ABIL	0,948690346945372
199	MC_ABIL	0,948724924950852
199,2	MC_ABIL	0,948759448992713
199,4	MC_ABIL	0,948793919204724
199,6	MC_ABIL	0,948828335720203
199,8	MC_ABIL	0,948862698672011
200	MC_ABIL	0,948897008192556
200,2	MC_ABIL	0,9489312644138
200,4	MC_ABIL	0,948965467467252
200,6	MC_ABIL	0,948999617483976
200,8	MC_ABIL	0,949033714594595
201	MC_ABIL	0,949067758929284
201,2	MC_ABIL	0,949101750617783
201,4	MC_ABIL	0,94913568978939
201,6	MC_ABIL	0,949169576572966
201,8	MC_ABIL	0,949203411096939
202	MC_ABIL	0,949237193489303
202,2	MC_ABIL	0,949270923877621
202,4	MC_ABIL	0,949304602389028
202,6	MC_ABIL	0,949338229150229
202,8	MC_ABIL	0,949371804287505
203	MC_ABIL	0,949405327926713
203,2	MC_ABIL	0,949438800193288
203,4	MC_ABIL	0,949472221212246
203,6	MC_ABIL	0,949505591108182
203,8	MC_ABIL	0,949538910005276
204	MC_ABIL	0,949572178027295
204,2	MC_ABIL	0,949605395297588
204,4	MC_ABIL	0,949638561939099
204,6	MC_ABIL	0,949671678074357
204,8	MC_ABIL	0,949704743825486
205	MC_ABIL	0,949737759314203
205,2	MC_ABIL	0,949770724661823
205,4	MC_ABIL	0,949803639989253
205,6	MC_ABIL	0,949836505417006
205,8	MC_ABIL	0,94986932106519
206	MC_ABIL	0,949902087053518
206,2	MC_ABIL	0,949934803501307
206,4	MC_ABIL	0,94996747052748
206,6	MC_ABIL	0,950000088250566
206,8	MC_ABIL	0,950032656788706
207	MC_ABIL	0,950065176259647
207,2	MC_ABIL	0,950097646780754
207,4	MC_ABIL	0,950130068469001
207,6	MC_ABIL	0,950162441440982
207,8	MC_ABIL	0,950194765812905
208	MC_ABIL	0,950227041700598
208,2	MC_ABIL	0,950259269219509
208,4	MC_ABIL	0,950291448484709
208,6	MC_ABIL	0,950323579610892
208,8	MC_ABIL	0,950355662712377
209	MC_ABIL	0,95038769790311
209,2	MC_ABIL	0,950419685296665
209,4	MC_ABIL	0,950451625006245
209,6	MC_ABIL	0,950483517144688
209,8	MC_ABIL	0,950515361824459
210	MC_ABIL	0,950547159157663
210,2	MC_ABIL	0,950578909256038
210,4	MC_ABIL	0,950610612230959
210,6	MC_ABIL	0,950642268193441
210,8	MC_ABIL	0,950673877254141
211	MC_ABIL	0,950705439523355
211,2	MC_ABIL	0,950736955111023
211,4	MC_ABIL	0,950768424126732
211,6	MC_ABIL	0,950799846679713
211,8	MC_ABIL	0,950831222878845
212	MC_ABIL	0,950862552832658
212,2	MC_ABIL	0,950893836649331
212,4	MC_ABIL	0,950925074436696
212,6	MC_ABIL	0,950956266302236
212,8	MC_ABIL	0,950987412353093
213	MC_ABIL	0,951018512696063
213,2	MC_ABIL	0,9510495674376
213,4	MC_ABIL	0,951080576683816
213,6	MC_ABIL	0,951111540540486
213,8	MC_ABIL	0,951142459113046
214	MC_ABIL	0,951173332506595
214,2	MC_ABIL	0,951204160825895
214,4	MC_ABIL	0,951234944175378
214,6	MC_ABIL	0,951265682659139
214,8	MC_ABIL	0,951296376380945
215	MC_ABIL	0,951327025444232
215,2	MC_ABIL	0,951357629952107
215,4	MC_ABIL	0,95138819000735
215,6	MC_ABIL	0,951418705712415
215,8	MC_ABIL	0,951449177169432
216	MC_ABIL	0,951479604480207
216,2	MC_ABIL	0,951509987746224
216,4	MC_ABIL	0,951540327068647
216,6	MC_ABIL	0,95157062254832
216,8	MC_ABIL	0,95160087428577
217	MC_ABIL	0,951631082381204
217,2	MC_ABIL	0,951661246934518
217,4	MC_ABIL	0,95169136804529
217,6	MC_ABIL	0,951721445812786
217,8	MC_ABIL	0,951751480335961
218	MC_ABIL	0,951781471713459
218,2	MC_ABIL	0,951811420043615
218,4	MC_ABIL	0,951841325424455
218,6	MC_ABIL	0,951871187953699
218,8	MC_ABIL	0,951901007728761
219	MC_ABIL	0,951930784846751
219,2	MC_ABIL	0,951960519404476
219,4	MC_ABIL	0,951990211498439
219,6	MC_ABIL	0,952019861224845
219,8	MC_ABIL	0,952049468679599
220	MC_ABIL	0,952079033958305
220,2	MC_ABIL	0,952108557156273
220,4	MC_ABIL	0,952138038368516
220,6	MC_ABIL	0,95216747768975
220,8	MC_ABIL	0,9521968752144
221	MC_ABIL	0,952226231036599
221,2	MC_ABIL	0,952255545250185
221,4	MC_ABIL	0,952284817948709
221,6	MC_ABIL	0,952314049225431
221,8	MC_ABIL	0,952343239173325
222	MC_ABIL	0,952372387885076
222,2	MC_ABIL	0,952401495453086
222,4	MC_ABIL	0,95243056196947
222,6	MC_ABIL	0,952459587526059
222,8	MC_ABIL	0,952488572214405
223	MC_ABIL	0,952517516125776
223,2	MC_ABIL	0,952546419351161
223,4	MC_ABIL	0,95257528198127
223,6	MC_ABIL	0,952604104106533
223,8	MC_ABIL	0,952632885817107
224	MC_ABIL	0,95266162720287
224,2	MC_ABIL	0,952690328353427
224,4	MC_ABIL	0,952718989358107
224,6	MC_ABIL	0,952747610305971
224,8	MC_ABIL	0,952776191285803
225	MC_ABIL	0,952804732386121
225,2	MC_ABIL	0,952833233695171
225,4	MC_ABIL	0,95286169530093
225,6	MC_ABIL	0,952890117291112
225,8	MC_ABIL	0,952918499753161
226	MC_ABIL	0,952946842774256
226,2	MC_ABIL	0,952975146441311
226,4	MC_ABIL	0,953003410840981
226,6	MC_ABIL	0,953031636059654
226,8	MC_ABIL	0,95305982218346
227	MC_ABIL	0,953087969298265
227,2	MC_ABIL	0,953116077489682
227,4	MC_ABIL	0,95314414684306
227,6	MC_ABIL	0,953172177443493
227,8	MC_ABIL	0,95320016937582
228	MC_ABIL	0,953228122724622
228,2	MC_ABIL	0,953256037574229
228,4	MC_ABIL	0,953283914008715
228,6	MC_ABIL	0,953311752111904
228,8	MC_ABIL	0,953339551967365
229	MC_ABIL	0,953367313658422
229,2	MC_ABIL	0,953395037268145
229,4	MC_ABIL	0,953422722879358
229,6	MC_ABIL	0,953450370574636
229,8	MC_ABIL	0,953477980436308
230	MC_ABIL	0,953505552546458
230,2	MC_ABIL	0,953533086986926
230,4	MC_ABIL	0,953560583839304
230,6	MC_ABIL	0,953588043184946
230,8	MC_ABIL	0,953615465104963
231	MC_ABIL	0,953642849680223
231,2	MC_ABIL	0,953670196991354
231,4	MC_ABIL	0,953697507118748
231,6	MC_ABIL	0,953724780142556
231,8	MC_ABIL	0,953752016142692
232	MC_ABIL	0,953779215198834
232,2	MC_ABIL	0,953806377390423
232,4	MC_ABIL	0,953833502796668
232,6	MC_ABIL	0,953860591496541
232,8	MC_ABIL	0,953887643568784
233	MC_ABIL	0,953914659091906
233,2	MC_ABIL	0,953941638144182
233,4	MC_ABIL	0,953968580803661
233,6	MC_ABIL	0,95399548714816
233,8	MC_ABIL	0,954022357255268
234	MC_ABIL	0,954049191202345
234,2	MC_ABIL	0,954075989066527
234,4	MC_ABIL	0,954102750924722
234,6	MC_ABIL	0,954129476853611
234,8	MC_ABIL	0,954156166929655
235	MC_ABIL	0,954182821229088
235,2	MC_ABIL	0,954209439827922
235,4	MC_ABIL	0,954236022801948
235,6	MC_ABIL	0,954262570226736
235,8	MC_ABIL	0,954289082177634
236	MC_ABIL	0,954315558729772
236,2	MC_ABIL	0,954341999958062
236,4	MC_ABIL	0,954368405937197
236,6	MC_ABIL	0,954394776741653
236,8	MC_ABIL	0,95442111244569
237	MC_ABIL	0,954447413123353
237,2	MC_ABIL	0,954473678848474
237,4	MC_ABIL	0,954499909694667
237,6	MC_ABIL	0,954526105735336
237,8	MC_ABIL	0,954552267043674
238	MC_ABIL	0,954578393692658
238,2	MC_ABIL	0,95460448575506
238,4	MC_ABIL	0,954630543303437
238,6	MC_ABIL	0,954656566410141
238,8	MC_ABIL	0,954682555147312
239	MC_ABIL	0,954708509586885
239,2	MC_ABIL	0,954734429800588
239,4	MC_ABIL	0,954760315859941
239,6	MC_ABIL	0,954786167836261
239,8	MC_ABIL	0,95481198580066
240	MC_ABIL	0,954837769824044
240,2	MC_ABIL	0,954863519977118
240,4	MC_ABIL	0,954889236330385
240,6	MC_ABIL	0,954914918954146
240,8	MC_ABIL	0,954940567918499
241	MC_ABIL	0,954966183293345
241,2	MC_ABIL	0,954991765148385
241,4	MC_ABIL	0,955017313553118
241,6	MC_ABIL	0,95504282857685
241,8	MC_ABIL	0,955068310288687
242	MC_ABIL	0,955093758757538
242,2	MC_ABIL	0,955119174052119
242,4	MC_ABIL	0,955144556240947
242,6	MC_ABIL	0,955169905392347
242,8	MC_ABIL	0,95519522157445
243	MC_ABIL	0,955220504855195
243,2	MC_ABIL	0,955245755302326
243,4	MC_ABIL	0,955270972983398
243,6	MC_ABIL	0,955296157965774
243,8	MC_ABIL	0,955321310316627
244	MC_ABIL	0,95534643010294
244,2	MC_ABIL	0,955371517391507
244,4	MC_ABIL	0,955396572248936
244,6	MC_ABIL	0,955421594741643
244,8	MC_ABIL	0,955446584935864
245	MC_ABIL	0,955471542897642
245,2	MC_ABIL	0,955496468692837
245,4	MC_ABIL	0,955521362387126
245,6	MC_ABIL	0,955546224046
245,8	MC_ABIL	0,955571053734766
246	MC_ABIL	0,95559585151855
246,2	MC_ABIL	0,955620617462294
246,4	MC_ABIL	0,955645351630759
246,6	MC_ABIL	0,955670054088526
246,8	MC_ABIL	0,955694724899995
247	MC_ABIL	0,955719364129385
247,2	MC_ABIL	0,955743971840739
247,4	MC_ABIL	0,955768548097919
247,6	MC_ABIL	0,955793092964611
247,8	MC_ABIL	0,955817606504323
248	MC_ABIL	0,955842088780387
248,2	MC_ABIL	0,955866539855958
248,4	MC_ABIL	0,955890959794017
248,6	MC_ABIL	0,955915348657372
248,8	MC_ABIL	0,955939706508652
249	MC_ABIL	0,955964033410318
249,2	MC_ABIL	0,955988329424654
249,4	MC_ABIL	0,956012594613776
249,6	MC_ABIL	0,956036829039626
249,8	MC_ABIL	0,956061032763973
250	MC_ABIL	0,956085205848421
250,2	MC_ABIL	0,9561093483544
250,4	MC_ABIL	0,956133460343172
250,6	MC_ABIL	0,95615754187583
250,8	MC_ABIL	0,956181593013301
251	MC_ABIL	0,956205613816343
251,2	MC_ABIL	0,956229604345546
251,4	MC_ABIL	0,956253564661337
251,6	MC_ABIL	0,956277494823975
251,8	MC_ABIL	0,956301394893554
252	MC_ABIL	0,956325264930005
252,2	MC_ABIL	0,956349104993093
252,4	MC_ABIL	0,956372915142423
252,6	MC_ABIL	0,956396695437433
252,8	MC_ABIL	0,956420445937403
253	MC_ABIL	0,956444166701447
253,2	MC_ABIL	0,956467857788522
253,4	MC_ABIL	0,956491519257422
253,6	MC_ABIL	0,956515151166782
253,8	MC_ABIL	0,956538753575076
254	MC_ABIL	0,956562326540623
254,2	MC_ABIL	0,956585870121581
254,4	MC_ABIL	0,956609384375949
254,6	MC_ABIL	0,95663286936157
254,8	MC_ABIL	0,956656325136132
255	MC_ABIL	0,956679751757166
255,2	MC_ABIL	0,956703149282045
255,4	MC_ABIL	0,956726517767991
255,6	MC_ABIL	0,956749857272067
255,8	MC_ABIL	0,956773167851187
256	MC_ABIL	0,956796449562107
256,2	MC_ABIL	0,956819702461433
256,4	MC_ABIL	0,956842926605616
256,6	MC_ABIL	0,956866122050959
256,8	MC_ABIL	0,956889288853611
257	MC_ABIL	0,956912427069569
257,2	MC_ABIL	0,956935536754682
257,4	MC_ABIL	0,956958617964649
257,6	MC_ABIL	0,956981670755018
257,8	MC_ABIL	0,957004695181191
258	MC_ABIL	0,957027691298419
258,2	MC_ABIL	0,957050659161805
258,4	MC_ABIL	0,957073598826308
258,6	MC_ABIL	0,957096510346738
258,8	MC_ABIL	0,957119393777757
259	MC_ABIL	0,957142249173886
259,2	MC_ABIL	0,957165076589496
259,4	MC_ABIL	0,957187876078815
259,6	MC_ABIL	0,957210647695928
259,8	MC_ABIL	0,957233391494774
260	MC_ABIL	0,95725610752915
260,2	MC_ABIL	0,95727879585271
260,4	MC_ABIL	0,957301456518965
260,6	MC_ABIL	0,957324089581285
260,8	MC_ABIL	0,957346695092899
261	MC_ABIL	0,957369273106892
261,2	MC_ABIL	0,957391823676214
261,4	MC_ABIL	0,957414346853669
261,6	MC_ABIL	0,957436842691925
261,8	MC_ABIL	0,957459311243512
262	MC_ABIL	0,957481752560819
262,2	MC_ABIL	0,957504166696098
262,4	MC_ABIL	0,957526553701461
262,6	MC_ABIL	0,957548913628888
262,8	MC_ABIL	0,957571246530217
263	MC_ABIL	0,957593552457153
263,2	MC_ABIL	0,957615831461264
263,4	MC_ABIL	0,957638083593982
263,6	MC_ABIL	0,957660308906606
263,8	MC_ABIL	0,957682507450298
264	MC_ABIL	0,957704679276089
264,2	MC_ABIL	0,957726824434876
264,4	MC_ABIL	0,957748942977419
264,6	MC_ABIL	0,95777103495435
264,8	MC_ABIL	0,957793100416166
265	MC_ABIL	0,957815139413234
265,2	MC_ABIL	0,957837151995789
265,4	MC_ABIL	0,957859138213934
265,6	MC_ABIL	0,957881098117643
265,8	MC_ABIL	0,95790303175676
266	MC_ABIL	0,957924939180998
266,2	MC_ABIL	0,957946820439943
266,4	MC_ABIL	0,957968675583049
266,6	MC_ABIL	0,957990504659645
266,8	MC_ABIL	0,958012307718931
267	MC_ABIL	0,958034084809978
267,2	MC_ABIL	0,958055835981732
267,4	MC_ABIL	0,958077561283012
267,6	MC_ABIL	0,958099260762509
267,8	MC_ABIL	0,958120934468791
268	MC_ABIL	0,958142582450298
268,2	MC_ABIL	0,958164204755346
268,4	MC_ABIL	0,958185801432128
268,6	MC_ABIL	0,958207372528711
268,8	MC_ABIL	0,958228918093038
269	MC_ABIL	0,95825043817293
269,2	MC_ABIL	0,958271932816084
269,4	MC_ABIL	0,958293402070075
269,6	MC_ABIL	0,958314845982356
269,8	MC_ABIL	0,958336264600257
270	MC_ABIL	0,958357657970989
270,2	MC_ABIL	0,95837902614164
270,4	MC_ABIL	0,958400369159179
270,6	MC_ABIL	0,958421687070453
270,8	MC_ABIL	0,958442979922191
271	MC_ABIL	0,958464247761001
271,2	MC_ABIL	0,958485490633373
271,4	MC_ABIL	0,958506708585679
271,6	MC_ABIL	0,958527901664172
271,8	MC_ABIL	0,958549069914986
272	MC_ABIL	0,958570213384141
272,2	MC_ABIL	0,958591332117536
272,4	MC_ABIL	0,958612426160955
272,6	MC_ABIL	0,958633495560067
272,8	MC_ABIL	0,958654540360422
273	MC_ABIL	0,958675560607458
273,2	MC_ABIL	0,958696556346495
273,4	MC_ABIL	0,958717527622739
273,6	MC_ABIL	0,958738474481282
273,8	MC_ABIL	0,958759396967102
274	MC_ABIL	0,958780295125064
274,2	MC_ABIL	0,958801168999916
274,4	MC_ABIL	0,958822018636298
274,6	MC_ABIL	0,958842844078734
274,8	MC_ABIL	0,958863645371637
275	MC_ABIL	0,958884422559307
275,2	MC_ABIL	0,958905175685935
275,4	MC_ABIL	0,958925904795598
275,6	MC_ABIL	0,958946609932264
275,8	MC_ABIL	0,95896729113979
276	MC_ABIL	0,958987948461922
276,2	MC_ABIL	0,959008581942297
276,4	MC_ABIL	0,959029191624443
276,6	MC_ABIL	0,95904977755178
276,8	MC_ABIL	0,959070339767615
277	MC_ABIL	0,959090878315151
277,2	MC_ABIL	0,959111393237482
277,4	MC_ABIL	0,959131884577592
277,6	MC_ABIL	0,959152352378361
277,8	MC_ABIL	0,95917279668256
278	MC_ABIL	0,959193217532853
278,2	MC_ABIL	0,9592136149718
278,4	MC_ABIL	0,959233989041852
278,6	MC_ABIL	0,959254339785357
278,8	MC_ABIL	0,959274667244555
279	MC_ABIL	0,959294971461584
279,2	MC_ABIL	0,959315252478476
279,4	MC_ABIL	0,959335510337158
279,6	MC_ABIL	0,959355745079453
279,8	MC_ABIL	0,959375956747082
280	MC_ABIL	0,959396145381661
280,2	MC_ABIL	0,959416311024704
280,4	MC_ABIL	0,959436453717621
280,6	MC_ABIL	0,959456573501723
280,8	MC_ABIL	0,959476670418214
281	MC_ABIL	0,9594967445082
281,2	MC_ABIL	0,959516795812684
281,4	MC_ABIL	0,959536824372569
281,6	MC_ABIL	0,959556830228657
281,8	MC_ABIL	0,959576813421648
282	MC_ABIL	0,959596773992144
282,2	MC_ABIL	0,959616711980645
282,4	MC_ABIL	0,959636627427554
282,6	MC_ABIL	0,959656520373174
282,8	MC_ABIL	0,959676390857707
283	MC_ABIL	0,95969623892126
283,2	MC_ABIL	0,959716064603839
283,4	MC_ABIL	0,959735867945352
283,6	MC_ABIL	0,959755648985612
283,8	MC_ABIL	0,959775407764332
284	MC_ABIL	0,959795144321128
284,2	MC_ABIL	0,959814858695521
284,4	MC_ABIL	0,959834550926936
284,6	MC_ABIL	0,959854221054699
284,8	MC_ABIL	0,959873869118041
285	MC_ABIL	0,9598934951561
285,2	MC_ABIL	0,959913099207916
285,4	MC_ABIL	0,959932681312435
285,6	MC_ABIL	0,959952241508508
285,8	MC_ABIL	0,959971779834894
286	MC_ABIL	0,959991296330253
286,2	MC_ABIL	0,960010791033155
286,4	MC_ABIL	0,960030263982076
286,6	MC_ABIL	0,960049715215398
286,8	MC_ABIL	0,960069144771411
287	MC_ABIL	0,960088552688312
287,2	MC_ABIL	0,960107939004205
287,4	MC_ABIL	0,960127303757102
287,6	MC_ABIL	0,960146646984924
287,8	MC_ABIL	0,9601659687255
288	MC_ABIL	0,960185269016569
288,2	MC_ABIL	0,960204547895776
288,4	MC_ABIL	0,960223805400679
288,6	MC_ABIL	0,960243041568744
288,8	MC_ABIL	0,960262256437346
289	MC_ABIL	0,960281450043771
289,2	MC_ABIL	0,960300622425215
289,4	MC_ABIL	0,960319773618787
289,6	MC_ABIL	0,960338903661504
289,8	MC_ABIL	0,960358012590295
290	MC_ABIL	0,960377100442002
290,2	MC_ABIL	0,960396167253377
290,4	MC_ABIL	0,960415213061085
290,6	MC_ABIL	0,960434237901704
290,8	MC_ABIL	0,960453241811723
291	MC_ABIL	0,960472224827544
291,2	MC_ABIL	0,960491186985485
291,4	MC_ABIL	0,960510128321773
291,6	MC_ABIL	0,960529048872553
291,8	MC_ABIL	0,960547948673879
292	MC_ABIL	0,960566827761725
292,2	MC_ABIL	0,960585686171975
292,4	MC_ABIL	0,960604523940429
292,6	MC_ABIL	0,960623341102803
292,8	MC_ABIL	0,960642137694726
293	MC_ABIL	0,960660913751745
293,2	MC_ABIL	0,960679669309322
293,4	MC_ABIL	0,960698404402833
293,6	MC_ABIL	0,960717119067574
293,8	MC_ABIL	0,960735813338752
294	MC_ABIL	0,960754487251498
294,2	MC_ABIL	0,960773140840853
294,4	MC_ABIL	0,960791774141779
294,6	MC_ABIL	0,960810387189156
294,8	MC_ABIL	0,960828980017778
295	MC_ABIL	0,960847552662363
295,2	MC_ABIL	0,960866105157541
295,4	MC_ABIL	0,960884637537864
295,6	MC_ABIL	0,960903149837802
295,8	MC_ABIL	0,960921642091745
296	MC_ABIL	0,960940114334
296,2	MC_ABIL	0,960958566598795
296,4	MC_ABIL	0,960976998920276
296,6	MC_ABIL	0,960995411332512
296,8	MC_ABIL	0,961013803869489
297	MC_ABIL	0,961032176565116
297,2	MC_ABIL	0,961050529453221
297,4	MC_ABIL	0,961068862567553
297,6	MC_ABIL	0,961087175941783
297,8	MC_ABIL	0,961105469609502
298	MC_ABIL	0,961123743604224
298,2	MC_ABIL	0,961141997959384
298,4	MC_ABIL	0,961160232708339
298,6	MC_ABIL	0,96117844788437
298,8	MC_ABIL	0,961196643520677
299	MC_ABIL	0,961214819650386
299,2	MC_ABIL	0,961232976306544
299,4	MC_ABIL	0,961251113522123
299,6	MC_ABIL	0,961269231330016
299,8	MC_ABIL	0,961287329763043
300	MC_ABIL	0,961305408853945
5	MC_APOS	0,229334759559477
5,2	MC_APOS	0,231965888414824
5,4	MC_APOS	0,234060753721539
5,6	MC_APOS	0,23566893089728
5,8	MC_APOS	0,236870161056171
6	MC_APOS	0,237729788600618
6,2	MC_APOS	0,238303028405708
6,4	MC_APOS	0,238633619206213
6,6	MC_APOS	0,238759500798107
6,8	MC_APOS	0,238710644679311
7	MC_APOS	0,238511274376495
7,2	MC_APOS	0,238187650065502
7,4	MC_APOS	0,237752372460208
7,6	MC_APOS	0,237225569348973
7,8	MC_APOS	0,236620121344564
8	MC_APOS	0,235945565724212
8,2	MC_APOS	0,235213040439594
8,4	MC_APOS	0,234431637035304
8,6	MC_APOS	0,233607452280596
8,8	MC_APOS	0,232747665818657
9	MC_APOS	0,23185669695964
9,2	MC_APOS	0,23094118762255
9,4	MC_APOS	0,230004311951193
9,6	MC_APOS	0,229049003998131
9,8	MC_APOS	0,22807859620958
10	MC_APOS	0,227096002577413
10,2	MC_APOS	0,226104764158103
10,4	MC_APOS	0,225108082981249
10,6	MC_APOS	0,224105737318599
10,8	MC_APOS	0,223099471560223
11	MC_APOS	0,222090819117916
11,2	MC_APOS	0,221081128495978
11,4	MC_APOS	0,220071585815619
11,6	MC_APOS	0,219063234327325
11,8	MC_APOS	0,218056991356944
12	MC_APOS	0,217053663058717
12,2	MC_APOS	0,216053957288778
12,4	MC_APOS	0,21505849486336
12,6	MC_APOS	0,214068309352614
12,8	MC_APOS	0,213084899535277
13	MC_APOS	0,212108481551802
13,2	MC_APOS	0,211135391464647
13,4	MC_APOS	0,210193003113945
13,6	MC_APOS	0,209232984089336
13,8	MC_APOS	0,208257057369375
14	MC_APOS	0,207311280122373
14,2	MC_APOS	0,206372646991848
14,4	MC_APOS	0,205442854997708
14,6	MC_APOS	0,204519161641444
14,8	MC_APOS	0,203600918683268
15	MC_APOS	0,202692599176135
15,2	MC_APOS	0,201791546550032
15,4	MC_APOS	0,200898326857971
15,6	MC_APOS	0,200013588772054
15,8	MC_APOS	0,19913584053232
16	MC_APOS	0,198265799881409
16,2	MC_APOS	0,197402962011208
16,4	MC_APOS	0,196548392441081
16,6	MC_APOS	0,195701487854109
16,8	MC_APOS	0,194862219906263
17	MC_APOS	0,194030553868093
17,2	MC_APOS	0,193206309869943
17,4	MC_APOS	0,192389806582253
17,6	MC_APOS	0,191580765677028
17,8	MC_APOS	0,190779133627154
18	MC_APOS	0,189984853476239
18,2	MC_APOS	0,189197876463391
18,4	MC_APOS	0,188418229433319
18,6	MC_APOS	0,187645742097548
18,8	MC_APOS	0,186880347951907
19	MC_APOS	0,186121978834493
19,2	MC_APOS	0,185370565187192
19,4	MC_APOS	0,184626036291939
19,6	MC_APOS	0,18388832048411
19,8	MC_APOS	0,183157345345188
20	MC_APOS	0,182433268972643
20,2	MC_APOS	0,181715643020414
20,4	MC_APOS	0,181004534099696
20,6	MC_APOS	0,180299868509476
20,8	MC_APOS	0,179601572500946
21	MC_APOS	0,178909572381106
21,2	MC_APOS	0,178223794605831
21,4	MC_APOS	0,177544165863351
21,6	MC_APOS	0,17687061314902
21,8	MC_APOS	0,176203063832153
22	MC_APOS	0,175541445715656
22,2	MC_APOS	0,1748856870891
22,4	MC_APOS	0,174235716775819
22,6	MC_APOS	0,173591376630018
22,8	MC_APOS	0,172952798495804
23	MC_APOS	0,172319812784655
23,2	MC_APOS	0,171692926300606
23,4	MC_APOS	0,171070917663282
23,6	MC_APOS	0,170454281133467
23,8	MC_APOS	0,169842950281585
24	MC_APOS	0,169236859424967
24,2	MC_APOS	0,168635943640672
24,4	MC_APOS	0,168040138775984
24,6	MC_APOS	0,167449381456802
24,8	MC_APOS	0,166863609094107
25	MC_APOS	0,166282759888701
25,2	MC_APOS	0,165706772834368
25,4	MC_APOS	0,165135587719606
25,6	MC_APOS	0,164569145128083
25,8	MC_APOS	0,164006805902687
26	MC_APOS	0,163449692430272
26,2	MC_APOS	0,162897147469637
26,4	MC_APOS	0,162349114785152
26,6	MC_APOS	0,161805538922601
26,8	MC_APOS	0,161267686933592
27	MC_APOS	0,160732880629453
27,2	MC_APOS	0,16020236870543
27,4	MC_APOS	0,159676098802765
27,6	MC_APOS	0,15915401931275
27,8	MC_APOS	0,158636079369366
28	MC_APOS	0,158122228841574
28,2	MC_APOS	0,157612418325333
28,4	MC_APOS	0,157106599135353
28,6	MC_APOS	0,15660472329665
28,8	MC_APOS	0,156106743535906
29	MC_APOS	0,155612613272683
29,2	MC_APOS	0,155122286610515
29,4	MC_APOS	0,154634560232624
29,6	MC_APOS	0,154151715804411
29,8	MC_APOS	0,153672541135974
30	MC_APOS	0,1531969929799
30,2	MC_APOS	0,152725028726998
30,4	MC_APOS	0,152256606397101
30,6	MC_APOS	0,151791684629868
30,8	MC_APOS	0,151330222675611
31	MC_APOS	0,150872180386153
31,2	MC_APOS	0,150417518205728
31,4	MC_APOS	0,149966197161935
31,6	MC_APOS	0,14951817885675
31,8	MC_APOS	0,149073425457604
32	MC_APOS	0,14863189968854
32,2	MC_APOS	0,148193564821444
32,4	MC_APOS	0,147758384667366
32,6	MC_APOS	0,147326323567927
32,8	MC_APOS	0,146897346386826
33	MC_APOS	0,146471418501434
33,2	MC_APOS	0,1460485057945
33,4	MC_APOS	0,14562857464595
33,6	MC_APOS	0,145211591924802
33,8	MC_APOS	0,144797524981175
34	MC_APOS	0,144386341638417
34,2	MC_APOS	0,14397801018534
34,4	MC_APOS	0,143572499368565
34,6	MC_APOS	0,143169778384977
34,8	MC_APOS	0,142769816874297
35	MC_APOS	0,14237258491176
35,2	MC_APOS	0,141978053000908
35,4	MC_APOS	0,141586192066498
35,6	MC_APOS	0,141196973447519
35,8	MC_APOS	0,140810368890317
36	MC_APOS	0,140426350541838
36,2	MC_APOS	0,140044890942978
36,4	MC_APOS	0,139665963022041
36,6	MC_APOS	0,139289540088308
36,8	MC_APOS	0,138915595825711
37	MC_APOS	0,138544104286618
37,2	MC_APOS	0,13817503988572
37,4	MC_APOS	0,137808377394023
37,6	MC_APOS	0,137444091932946
37,8	MC_APOS	0,137082158968515
38	MC_APOS	0,136722554305668
38,2	MC_APOS	0,136365254082647
38,4	MC_APOS	0,136010234765499
38,6	MC_APOS	0,135657473142666
38,8	MC_APOS	0,135306968282828
39	MC_APOS	0,134958682098079
39,2	MC_APOS	0,134612585270234
39,4	MC_APOS	0,134268655838588
39,6	MC_APOS	0,13392687213884
39,8	MC_APOS	0,133587212798248
40	MC_APOS	0,133249656730872
40,2	MC_APOS	0,132914183132902
40,4	MC_APOS	0,132580771478075
40,6	MC_APOS	0,132249401513161
40,8	MC_APOS	0,131920053253547
41	MC_APOS	0,131592706978887
41,2	MC_APOS	0,131267343228838
41,4	MC_APOS	0,130943942798868
41,6	MC_APOS	0,130622486736145
41,8	MC_APOS	0,130302956335496
42	MC_APOS	0,129985333135438
42,2	MC_APOS	0,129669598914286
42,4	MC_APOS	0,129355735686326
42,6	MC_APOS	0,12904372569806
42,8	MC_APOS	0,128733551424517
43	MC_APOS	0,128425195565631
43,2	MC_APOS	0,128118641042687
43,4	MC_APOS	0,127813870994826
43,6	MC_APOS	0,127510868775616
43,8	MC_APOS	0,127209617949687
44	MC_APOS	0,126910102289419
44,2	MC_APOS	0,126612305771701
44,4	MC_APOS	0,126316212574735
44,6	MC_APOS	0,126021807074907
44,8	MC_APOS	0,125729073843713
45	MC_APOS	0,125437997644734
45,2	MC_APOS	0,12514856343067
45,4	MC_APOS	0,124860756340428
45,6	MC_APOS	0,12457456169626
45,8	MC_APOS	0,124289965000949
46	MC_APOS	0,12400695193505
46,2	MC_APOS	0,123725508354177
46,4	MC_APOS	0,123445620286341
46,6	MC_APOS	0,123167273929331
46,8	MC_APOS	0,122890455648146
47	MC_APOS	0,122615151972466
47,2	MC_APOS	0,122341349594175
47,4	MC_APOS	0,122069035364922
47,6	MC_APOS	0,121798196293729
47,8	MC_APOS	0,121528819544635
48	MC_APOS	0,121260892434389
48,2	MC_APOS	0,120994402430176
48,4	MC_APOS	0,120729337147388
48,6	MC_APOS	0,120465684347432
48,8	MC_APOS	0,120203431935573
49	MC_APOS	0,119942567958821
49,2	MC_APOS	0,119683080603848
49,4	MC_APOS	0,119424958194944
49,6	MC_APOS	0,11916818919201
49,8	MC_APOS	0,118912762188581
50	MC_APOS	0,118658665909886
50,2	MC_APOS	0,118405889210944
50,4	MC_APOS	0,118154421074684
50,6	MC_APOS	0,117904250610104
50,8	MC_APOS	0,117655367050464
51	MC_APOS	0,117407759751498
51,2	MC_APOS	0,117161418189669
51,4	MC_APOS	0,116916331960448
51,6	MC_APOS	0,116672490776618
51,8	MC_APOS	0,116429884466617
52	MC_APOS	0,116188502972896
52,2	MC_APOS	0,115948336350317
52,4	MC_APOS	0,115709472389762
52,6	MC_APOS	0,115471709377597
52,8	MC_APOS	0,115235132007484
53	MC_APOS	0,11499973076928
53,2	MC_APOS	0,114765496257586
53,4	MC_APOS	0,114532419170297
53,6	MC_APOS	0,114300490307165
53,8	MC_APOS	0,1140697005684
54	MC_APOS	0,113840040953284
54,2	MC_APOS	0,113611502558813
54,4	MC_APOS	0,113384076578356
54,6	MC_APOS	0,11315775430034
54,8	MC_APOS	0,112932527106959
55	MC_APOS	0,112708386472895
55,2	MC_APOS	0,112485323964068
55,4	MC_APOS	0,112263331236402
55,6	MC_APOS	0,112042400034615
55,8	MC_APOS	0,111822522191021
56	MC_APOS	0,111603689624362
56,2	MC_APOS	0,111385894338644
56,4	MC_APOS	0,111169128422011
56,6	MC_APOS	0,110953384045616
56,8	MC_APOS	0,110738653462526
57	MC_APOS	0,110524929006637
57,2	MC_APOS	0,110312203091609
57,4	MC_APOS	0,110100468209813
57,6	MC_APOS	0,1098897169313
57,8	MC_APOS	0,109679941902787
58	MC_APOS	0,10947113584665
58,2	MC_APOS	0,109263291559945
58,4	MC_APOS	0,109056401913436
58,6	MC_APOS	0,108850459850636
58,8	MC_APOS	0,108645458386876
59	MC_APOS	0,108441390608371
59,2	MC_APOS	0,108238249671315
59,4	MC_APOS	0,10803602880098
59,6	MC_APOS	0,107834721290836
59,8	MC_APOS	0,107634320501679
60	MC_APOS	0,107434819860776
60,2	MC_APOS	0,107236212861021
60,4	MC_APOS	0,107038493060107
60,6	MC_APOS	0,106841654079704
60,8	MC_APOS	0,106645689604656
61	MC_APOS	0,106450593382189
61,2	MC_APOS	0,106256359221128
61,4	MC_APOS	0,106062980991129
61,6	MC_APOS	0,105870452621918
61,8	MC_APOS	0,105678768102549
62	MC_APOS	0,105487921480665
62,2	MC_APOS	0,105297906861774
62,4	MC_APOS	0,105108718408539
62,6	MC_APOS	0,104920350340071
62,8	MC_APOS	0,104732796931235
63	MC_APOS	0,104546052511973
63,2	MC_APOS	0,104360111466629
63,4	MC_APOS	0,104174968233284
63,6	MC_APOS	0,103990617303108
63,8	MC_APOS	0,103807053219713
64	MC_APOS	0,10362427057852
64,2	MC_APOS	0,103442264026136
64,4	MC_APOS	0,103261028259736
64,6	MC_APOS	0,103080558026461
64,8	MC_APOS	0,102900848122814
65	MC_APOS	0,102721893394073
65,2	MC_APOS	0,102543688733714
65,4	MC_APOS	0,102366229082834
65,6	MC_APOS	0,102189509429589
65,8	MC_APOS	0,102013524808636
66	MC_APOS	0,101838270300588
66,2	MC_APOS	0,10166374103147
66,4	MC_APOS	0,10148876696986
66,6	MC_APOS	0,101315669625832
66,8	MC_APOS	0,10114328323643
67	MC_APOS	0,100971603103038
67,2	MC_APOS	0,100800624569882
67,4	MC_APOS	0,100630343023533
67,6	MC_APOS	0,100460753892417
67,8	MC_APOS	0,100291852646332
68	MC_APOS	0,100123634795974
68,2	MC_APOS	0,0999560958924637
68,4	MC_APOS	0,0997892315268881
68,6	MC_APOS	0,0996230373298402
68,8	MC_APOS	0,0994575089709705
69	MC_APOS	0,0992926421585426
69,2	MC_APOS	0,0991284326389954
69,4	MC_APOS	0,098964876196511
69,6	MC_APOS	0,0988019686525888
69,8	MC_APOS	0,098639705865625
70	MC_APOS	0,0984780837304984
70,2	MC_APOS	0,0983170981781613
70,4	MC_APOS	0,0981567451752364
70,6	MC_APOS	0,0979970207236185
70,8	MC_APOS	0,0978379208600827
71	MC_APOS	0,0976794416558963
71,2	MC_APOS	0,0975215792164374
71,4	MC_APOS	0,0973643296808177
71,6	MC_APOS	0,0972076892215106
71,8	MC_APOS	0,0970516540439845
72	MC_APOS	0,0968962203863406
72,2	MC_APOS	0,0967413845189556
72,4	MC_APOS	0,0965871427441292
72,6	MC_APOS	0,0964334913957366
72,8	MC_APOS	0,0962804268388847
73	MC_APOS	0,0961279454695737
73,2	MC_APOS	0,095976043714363
73,4	MC_APOS	0,0958247180300406
73,6	MC_APOS	0,0956739649032982
73,8	MC_APOS	0,0955237808504094
74	MC_APOS	0,0953741624169128
74,2	MC_APOS	0,0952251061772988
74,4	MC_APOS	0,0950766087347004
74,6	MC_APOS	0,0949286667205884
74,8	MC_APOS	0,0947812767944708
75	MC_APOS	0,0946344356435946
75,2	MC_APOS	0,0944881399826527
75,4	MC_APOS	0,0943423865534951
75,6	MC_APOS	0,094197172124842
75,8	MC_APOS	0,0940524934920019
76	MC_APOS	0,0939083474765926
76,2	MC_APOS	0,0937647309262666
76,4	MC_APOS	0,0936216407144392
76,6	MC_APOS	0,09347907374002
76,8	MC_APOS	0,0933370269271483
77	MC_APOS	0,0931954972249314
77,2	MC_APOS	0,0930544816071867
77,4	MC_APOS	0,0929139770721864
77,6	MC_APOS	0,0927739806424058
77,8	MC_APOS	0,0926344893642747
78	MC_APOS	0,0924955003079316
78,2	MC_APOS	0,0923570105669814
78,4	MC_APOS	0,092219017258256
78,6	MC_APOS	0,0920815175215772
78,8	MC_APOS	0,0919445085195239
79	MC_APOS	0,0918079874372005
79,2	MC_APOS	0,0916719514820098
79,4	MC_APOS	0,0915363978834271
79,6	MC_APOS	0,0914013238927783
79,8	MC_APOS	0,0912667267830203
80	MC_APOS	0,0911326038485239
80,2	MC_APOS	0,0909989524048591
80,4	MC_APOS	0,0908657697885842
80,6	MC_APOS	0,090733053357036
80,8	MC_APOS	0,0906008004881232
81	MC_APOS	0,0904690085801226
81,2	MC_APOS	0,090337675051477
81,4	MC_APOS	0,0902067973405963
81,6	MC_APOS	0,0900763729056604
81,8	MC_APOS	0,0899463992244246
82	MC_APOS	0,0898168737940278
82,2	MC_APOS	0,0896877941308021
82,4	MC_APOS	0,0895591577700855
82,6	MC_APOS	0,0894309622660362
82,8	MC_APOS	0,0893032051914497
83	MC_APOS	0,0891758841375774
83,2	MC_APOS	0,0890489967139477
83,4	MC_APOS	0,0889225405481895
83,6	MC_APOS	0,0887965132858572
83,8	MC_APOS	0,0886709156862808
84	MC_APOS	0,088545747296486
84,2	MC_APOS	0,0884210007758428
84,4	MC_APOS	0,0882966738407212
84,6	MC_APOS	0,0881727642245631
84,8	MC_APOS	0,0880492696777186
85	MC_APOS	0,0879261879672863
85,2	MC_APOS	0,0878035168769533
85,4	MC_APOS	0,0876812542068386
85,6	MC_APOS	0,0875593977733379
85,8	MC_APOS	0,0874379454089693
86	MC_APOS	0,0873168949622224
86,2	MC_APOS	0,0871962442974074
86,4	MC_APOS	0,0870759912945073
86,6	MC_APOS	0,0869561338490311
86,8	MC_APOS	0,0868366698718683
87	MC_APOS	0,0867175972891465
87,2	MC_APOS	0,0865989140420887
87,4	MC_APOS	0,0864806180868738
87,6	MC_APOS	0,0863627073944976
87,8	MC_APOS	0,0862451799506361
88	MC_APOS	0,0861280337555099
88,2	MC_APOS	0,0860112668237503
88,4	MC_APOS	0,0858948771842667
88,6	MC_APOS	0,0857788628801157
88,8	MC_APOS	0,0856632219683721
89	MC_APOS	0,0855479525199997
89,2	MC_APOS	0,0854330526197258
89,4	MC_APOS	0,085318520365915
89,6	MC_APOS	0,085204353870446
89,8	MC_APOS	0,0850905512585891
90	MC_APOS	0,0849771106688845
90,2	MC_APOS	0,0848640302530226
90,4	MC_APOS	0,0847513081757263
90,6	MC_APOS	0,0846389426146327
90,8	MC_APOS	0,0845269317601776
91	MC_APOS	0,0844152738154813
91,2	MC_APOS	0,0843039669962342
91,4	MC_APOS	0,0841930095305856
91,6	MC_APOS	0,084082399659032
91,8	MC_APOS	0,0839721356343078
92	MC_APOS	0,0838622157212764
92,2	MC_APOS	0,0837526381968231
92,4	MC_APOS	0,0836434013497483
92,6	MC_APOS	0,0835345034806631
92,8	MC_APOS	0,0834259429018847
93	MC_APOS	0,0833177179373338
93,2	MC_APOS	0,0832098269224329
93,4	MC_APOS	0,0831022682040053
93,6	MC_APOS	0,0829950401401756
93,8	MC_APOS	0,0828881411002715
94	MC_APOS	0,0827815694647256
94,2	MC_APOS	0,0826753236249795
94,4	MC_APOS	0,0825694019833878
94,6	MC_APOS	0,0824638029531241
94,8	MC_APOS	0,0823585249580874
95	MC_APOS	0,0822535664328095
95,2	MC_APOS	0,0821489258223632
95,4	MC_APOS	0,0820446015822725
95,6	MC_APOS	0,0819405921784223
95,8	MC_APOS	0,0818368960869698
96	MC_APOS	0,0817335117942572
96,2	MC_APOS	0,0816304377967242
96,4	MC_APOS	0,0815276726008225
96,6	MC_APOS	0,0814252147229306
96,8	MC_APOS	0,0813230626892695
97	MC_APOS	0,0812212150358196
97,2	MC_APOS	0,081119670308238
97,4	MC_APOS	0,0810184270617769
97,6	MC_APOS	0,0809174838612033
97,8	MC_APOS	0,0808168392807182
98	MC_APOS	0,0807164919038783
98,2	MC_APOS	0,0806164403235171
98,4	MC_APOS	0,0805166831416675
98,6	MC_APOS	0,0804172189694853
98,8	MC_APOS	0,0803180464271729
99	MC_APOS	0,0802191641439043
99,2	MC_APOS	0,0801205707577506
99,4	MC_APOS	0,0800222649156064
99,6	MC_APOS	0,0799242452731165
99,8	MC_APOS	0,0798265104946043
100	MC_APOS	0,0797290592529998
100,2	MC_APOS	0,0796318902297688
100,4	MC_APOS	0,0795350021148435
100,6	MC_APOS	0,0794383936065522
100,8	MC_APOS	0,0793420634115512
101	MC_APOS	0,0792460102447569
101,2	MC_APOS	0,0791502328292781
101,4	MC_APOS	0,0790547298963493
101,6	MC_APOS	0,0789595001852655
101,8	MC_APOS	0,0788645424433155
102	MC_APOS	0,0787698554257186
102,2	MC_APOS	0,0786754378955597
102,4	MC_APOS	0,0785812886237261
102,6	MC_APOS	0,0784874063888447
102,8	MC_APOS	0,0783937899772196
103	MC_APOS	0,078300438182771
103,2	MC_APOS	0,0782073498069737
103,4	MC_APOS	0,0781145236587968
103,6	MC_APOS	0,0780219585546445
103,8	MC_APOS	0,0779296533182956
104	MC_APOS	0,0778376067808462
104,2	MC_APOS	0,0777458177806509
104,4	MC_APOS	0,0776542851632655
104,6	MC_APOS	0,0775630077813896
104,8	MC_APOS	0,0774719844948108
105	MC_APOS	0,0773812141703485
105,2	MC_APOS	0,0772906956817985
105,4	MC_APOS	0,0772004279098784
105,6	MC_APOS	0,077110409742173
105,8	MC_APOS	0,0770206400730809
106	MC_APOS	0,0769311178037607
106,2	MC_APOS	0,076841841842079
106,4	MC_APOS	0,0767528111025575
106,6	MC_APOS	0,0766640245063214
106,8	MC_APOS	0,0765754809810484
107	MC_APOS	0,0764871794609174
107,2	MC_APOS	0,0763991188865589
107,4	MC_APOS	0,0763112982050044
107,6	MC_APOS	0,0762237163696375
107,8	MC_APOS	0,076136372340145
108	MC_APOS	0,0760492650824681
108,2	MC_APOS	0,0759623935687549
108,4	MC_APOS	0,0758757567773124
108,6	MC_APOS	0,0757893536925597
108,8	MC_APOS	0,0757031833049812
109	MC_APOS	0,0756172446110803
109,2	MC_APOS	0,0755315366133339
109,4	MC_APOS	0,0754460583201467
[truncated: 953 more rows]
