# Supplementary material for: Rarity of microbial species: In search of reliable associations
Source: PLoS One. 2019 Mar 15;14(3):e0200458. doi: 10.1371/journal.pone.0200458 (PMC6420159; doi:10.1371/journal.pone.0200458)
Supplement: S2 File — Code files, data files, and result files associated with each of the figures. Implementation of testability-based filtering in CoNet and via the graphical lasso method with clr transformation (SPIEC-EASI-like). (ZIP) [file pone.0200458.s007.zip › S2_file/data_fig/fig2ab_biom.csv]

microbiota_data_file	N	k	y0	N_OTU	intercept_N
Global sponge microbiome	1403	-2,01808	-7,35883848359466	3372	-4,66126946553728
Peruvian rainforest ant gut	471	-1,9806	-6,05264921987828	371	-4,5244257858407
Tree leaves phyllosphere	107	-1,84092	-4,0828842799847	924	-4,02481436542949
HMP - Healthy human	6000	-1,75795	-6,86956529192738	616	-3,73666626931631
Honeybees from Puerto Rico	387	-1,71119	-4,56383978814929	203	-3,57742209209981
Arctic freshwater systems	3153	-1,5671	-5,12541297929177	6754	-3,10255936955141
TARA - Ocean systems	139	-1,5343694	-3,18922042755273	8370	-2,99830375441601
Soil from California vineyards	237	-0,87268	-1,37094148123497	6989	-1,24829797646148
Uniform distribution	0	0	0	0	0,0100503358535015
