# Supplementary material for: Rarity of microbial species: In search of reliable associations
Source: PLoS One. 2019 Mar 15;14(3):e0200458. doi: 10.1371/journal.pone.0200458 (PMC6420159; doi:10.1371/journal.pone.0200458)
Supplement: S2 File — Code files, data files, and result files associated with each of the figures. Implementation of testability-based filtering in CoNet and via the graphical lasso method with clr transformation (SPIEC-EASI-like). (ZIP) [file pone.0200458.s007.zip › S2_file/data_fig/fig2ab_biom_0.01.csv]

microbiota_data_file	N	k	y0	N_OTU	intercept_N
Peruvian rainforest ant gut	471	-2,09267	-6,63540358448786	2092	-4,93675948181334
Honeybees from Puerto Rico	387	-1,91088	-5,51634985088889	862	-4,27291236037199
HMP - Healthy human	6000	-1,55507	-5,40947276677234	1673	-3,0640768856008
Global sponge microbiome	1403	-1,53675	-4,49104297598059	8646	-3,00583880096071
Tree leaves phyllosphere	107	-1,43294	-2,71835800006026	2313	-2,68452522253234
TARA - Ocean systems	139	-1,3250151	-2,50309876164616	16906	-2,36721557124359
Arctic freshwater systems	3153	-1,27296	-3,37986384071144	12316	-2,22068566765069
Soil from California vineyards	237	-1	-1,70474809223843	10046	-1,50407739677627
Uniform distribution	0	0	0	0	0,0100503358535015
