# Supplementary material for: Rarity of microbial species: In search of reliable associations
Source: PLoS One. 2019 Mar 15;14(3):e0200458. doi: 10.1371/journal.pone.0200458 (PMC6420159; doi:10.1371/journal.pone.0200458)
Supplement: S2 File — Code files, data files, and result files associated with each of the figures. Implementation of testability-based filtering in CoNet and via the graphical lasso method with clr transformation (SPIEC-EASI-like). (ZIP) [file pone.0200458.s007.zip › S2_file/data_fig/fig2ab_prev.csv]

Microbiota	Prevalence
Arctic freshwater systems	0,0501110053916905
Arctic freshwater systems	0,0501110053916905
Arctic freshwater systems	0,0501110053916905
Arctic freshwater systems	0,0501110053916905
Arctic freshwater systems	0,0501110053916905
Arctic freshwater systems	0,0501110053916905
Arctic freshwater systems	0,0501110053916905
Arctic freshwater systems	0,0501110053916905
Arctic freshwater systems	0,0501110053916905
Arctic freshwater systems	0,0501110053916905
Arctic freshwater systems	0,0501110053916905
Arctic freshwater systems	0,0501110053916905
Arctic freshwater systems	0,0501110053916905
Arctic freshwater systems	0,0501110053916905
Arctic freshwater systems	0,0501110053916905
Arctic freshwater systems	0,0501110053916905
Arctic freshwater systems	0,0501110053916905
Arctic freshwater systems	0,0501110053916905
Arctic freshwater systems	0,0504281636536632
Arctic freshwater systems	0,0504281636536632
Arctic freshwater systems	0,0504281636536632
Arctic freshwater systems	0,0504281636536632
Arctic freshwater systems	0,0504281636536632
Arctic freshwater systems	0,0504281636536632
Arctic freshwater systems	0,0504281636536632
Arctic freshwater systems	0,0504281636536632
Arctic freshwater systems	0,0504281636536632
Arctic freshwater systems	0,0504281636536632
Arctic freshwater systems	0,0504281636536632
Arctic freshwater systems	0,0504281636536632
Arctic freshwater systems	0,0504281636536632
Arctic freshwater systems	0,0504281636536632
Arctic freshwater systems	0,0504281636536632
Arctic freshwater systems	0,0504281636536632
Arctic freshwater systems	0,0504281636536632
Arctic freshwater systems	0,0504281636536632
Arctic freshwater systems	0,0504281636536632
Arctic freshwater systems	0,0504281636536632
Arctic freshwater systems	0,0504281636536632
Arctic freshwater systems	0,0504281636536632
Arctic freshwater systems	0,0504281636536632
Arctic freshwater systems	0,0504281636536632
Arctic freshwater systems	0,0504281636536632
Arctic freshwater systems	0,0504281636536632
Arctic freshwater systems	0,0507453219156359
Arctic freshwater systems	0,0507453219156359
Arctic freshwater systems	0,0507453219156359
Arctic freshwater systems	0,0507453219156359
Arctic freshwater systems	0,0507453219156359
Arctic freshwater systems	0,0507453219156359
Arctic freshwater systems	0,0507453219156359
Arctic freshwater systems	0,0507453219156359
Arctic freshwater systems	0,0507453219156359
Arctic freshwater systems	0,0507453219156359
Arctic freshwater systems	0,0507453219156359
Arctic freshwater systems	0,0507453219156359
Arctic freshwater systems	0,0507453219156359
Arctic freshwater systems	0,0507453219156359
Arctic freshwater systems	0,0507453219156359
Arctic freshwater systems	0,0507453219156359
Arctic freshwater systems	0,0507453219156359
Arctic freshwater systems	0,0507453219156359
Arctic freshwater systems	0,0507453219156359
Arctic freshwater systems	0,0507453219156359
Arctic freshwater systems	0,0507453219156359
Arctic freshwater systems	0,0507453219156359
Arctic freshwater systems	0,0507453219156359
Arctic freshwater systems	0,0510624801776086
Arctic freshwater systems	0,0510624801776086
Arctic freshwater systems	0,0510624801776086
Arctic freshwater systems	0,0510624801776086
Arctic freshwater systems	0,0510624801776086
Arctic freshwater systems	0,0510624801776086
Arctic freshwater systems	0,0510624801776086
Arctic freshwater systems	0,0510624801776086
Arctic freshwater systems	0,0510624801776086
Arctic freshwater systems	0,0510624801776086
Arctic freshwater systems	0,0510624801776086
Arctic freshwater systems	0,0510624801776086
Arctic freshwater systems	0,0510624801776086
Arctic freshwater systems	0,0510624801776086
Arctic freshwater systems	0,0510624801776086
Arctic freshwater systems	0,0510624801776086
Arctic freshwater systems	0,0510624801776086
Arctic freshwater systems	0,0510624801776086
Arctic freshwater systems	0,0510624801776086
Arctic freshwater systems	0,0510624801776086
Arctic freshwater systems	0,0513796384395813
Arctic freshwater systems	0,0513796384395813
Arctic freshwater systems	0,0513796384395813
Arctic freshwater systems	0,0513796384395813
Arctic freshwater systems	0,0513796384395813
Arctic freshwater systems	0,0513796384395813
Arctic freshwater systems	0,0513796384395813
Arctic freshwater systems	0,0513796384395813
Arctic freshwater systems	0,0513796384395813
Arctic freshwater systems	0,0513796384395813
Arctic freshwater systems	0,0513796384395813
Arctic freshwater systems	0,0513796384395813
Arctic freshwater systems	0,0513796384395813
Arctic freshwater systems	0,0513796384395813
Arctic freshwater systems	0,0513796384395813
Arctic freshwater systems	0,0513796384395813
Arctic freshwater systems	0,0513796384395813
Arctic freshwater systems	0,0513796384395813
Arctic freshwater systems	0,0516967967015541
Arctic freshwater systems	0,0516967967015541
Arctic freshwater systems	0,0516967967015541
Arctic freshwater systems	0,0516967967015541
Arctic freshwater systems	0,0516967967015541
Arctic freshwater systems	0,0516967967015541
Arctic freshwater systems	0,0516967967015541
Arctic freshwater systems	0,0516967967015541
Arctic freshwater systems	0,0516967967015541
Arctic freshwater systems	0,0516967967015541
Arctic freshwater systems	0,0516967967015541
Arctic freshwater systems	0,0516967967015541
Arctic freshwater systems	0,0516967967015541
Arctic freshwater systems	0,0516967967015541
Arctic freshwater systems	0,0516967967015541
Arctic freshwater systems	0,0516967967015541
Arctic freshwater systems	0,0516967967015541
Arctic freshwater systems	0,0516967967015541
Arctic freshwater systems	0,0516967967015541
Arctic freshwater systems	0,0516967967015541
Arctic freshwater systems	0,0516967967015541
Arctic freshwater systems	0,0516967967015541
Arctic freshwater systems	0,0520139549635268
Arctic freshwater systems	0,0520139549635268
Arctic freshwater systems	0,0520139549635268
Arctic freshwater systems	0,0520139549635268
Arctic freshwater systems	0,0520139549635268
Arctic freshwater systems	0,0520139549635268
Arctic freshwater systems	0,0520139549635268
Arctic freshwater systems	0,0520139549635268
Arctic freshwater systems	0,0520139549635268
Arctic freshwater systems	0,0520139549635268
Arctic freshwater systems	0,0520139549635268
Arctic freshwater systems	0,0520139549635268
Arctic freshwater systems	0,0520139549635268
Arctic freshwater systems	0,0520139549635268
Arctic freshwater systems	0,0520139549635268
Arctic freshwater systems	0,0520139549635268
Arctic freshwater systems	0,0520139549635268
Arctic freshwater systems	0,0520139549635268
Arctic freshwater systems	0,0520139549635268
Arctic freshwater systems	0,0523311132254995
Arctic freshwater systems	0,0523311132254995
Arctic freshwater systems	0,0523311132254995
Arctic freshwater systems	0,0523311132254995
Arctic freshwater systems	0,0523311132254995
Arctic freshwater systems	0,0523311132254995
Arctic freshwater systems	0,0523311132254995
Arctic freshwater systems	0,0523311132254995
Arctic freshwater systems	0,0523311132254995
Arctic freshwater systems	0,0523311132254995
Arctic freshwater systems	0,0523311132254995
Arctic freshwater systems	0,0523311132254995
Arctic freshwater systems	0,0523311132254995
Arctic freshwater systems	0,0523311132254995
Arctic freshwater systems	0,0523311132254995
Arctic freshwater systems	0,0523311132254995
Arctic freshwater systems	0,0523311132254995
Arctic freshwater systems	0,0523311132254995
Arctic freshwater systems	0,0523311132254995
Arctic freshwater systems	0,0523311132254995
Arctic freshwater systems	0,0523311132254995
Arctic freshwater systems	0,0523311132254995
Arctic freshwater systems	0,0523311132254995
Arctic freshwater systems	0,0523311132254995
Arctic freshwater systems	0,0523311132254995
Arctic freshwater systems	0,0526482714874722
Arctic freshwater systems	0,0526482714874722
Arctic freshwater systems	0,0526482714874722
Arctic freshwater systems	0,0526482714874722
Arctic freshwater systems	0,0526482714874722
Arctic freshwater systems	0,0526482714874722
Arctic freshwater systems	0,0526482714874722
Arctic freshwater systems	0,0526482714874722
Arctic freshwater systems	0,0526482714874722
Arctic freshwater systems	0,0526482714874722
Arctic freshwater systems	0,0526482714874722
Arctic freshwater systems	0,0526482714874722
Arctic freshwater systems	0,0526482714874722
Arctic freshwater systems	0,0526482714874722
Arctic freshwater systems	0,0526482714874722
Arctic freshwater systems	0,0526482714874722
Arctic freshwater systems	0,0526482714874722
Arctic freshwater systems	0,0526482714874722
Arctic freshwater systems	0,0526482714874722
Arctic freshwater systems	0,0526482714874722
Arctic freshwater systems	0,0526482714874722
Arctic freshwater systems	0,0526482714874722
Arctic freshwater systems	0,0526482714874722
Arctic freshwater systems	0,0526482714874722
Arctic freshwater systems	0,0526482714874722
Arctic freshwater systems	0,0526482714874722
Arctic freshwater systems	0,0526482714874722
Arctic freshwater systems	0,052965429749445
Arctic freshwater systems	0,052965429749445
Arctic freshwater systems	0,052965429749445
Arctic freshwater systems	0,052965429749445
Arctic freshwater systems	0,052965429749445
Arctic freshwater systems	0,052965429749445
Arctic freshwater systems	0,052965429749445
Arctic freshwater systems	0,052965429749445
Arctic freshwater systems	0,052965429749445
Arctic freshwater systems	0,052965429749445
Arctic freshwater systems	0,052965429749445
Arctic freshwater systems	0,052965429749445
Arctic freshwater systems	0,052965429749445
Arctic freshwater systems	0,052965429749445
Arctic freshwater systems	0,052965429749445
Arctic freshwater systems	0,052965429749445
Arctic freshwater systems	0,052965429749445
Arctic freshwater systems	0,052965429749445
Arctic freshwater systems	0,052965429749445
Arctic freshwater systems	0,052965429749445
Arctic freshwater systems	0,052965429749445
Arctic freshwater systems	0,052965429749445
Arctic freshwater systems	0,052965429749445
Arctic freshwater systems	0,052965429749445
Arctic freshwater systems	0,052965429749445
Arctic freshwater systems	0,052965429749445
Arctic freshwater systems	0,052965429749445
Arctic freshwater systems	0,052965429749445
Arctic freshwater systems	0,052965429749445
Arctic freshwater systems	0,052965429749445
Arctic freshwater systems	0,052965429749445
Arctic freshwater systems	0,0532825880114177
Arctic freshwater systems	0,0532825880114177
Arctic freshwater systems	0,0532825880114177
Arctic freshwater systems	0,0532825880114177
Arctic freshwater systems	0,0532825880114177
Arctic freshwater systems	0,0532825880114177
Arctic freshwater systems	0,0532825880114177
Arctic freshwater systems	0,0532825880114177
Arctic freshwater systems	0,0532825880114177
Arctic freshwater systems	0,0532825880114177
Arctic freshwater systems	0,0532825880114177
Arctic freshwater systems	0,0532825880114177
Arctic freshwater systems	0,0532825880114177
Arctic freshwater systems	0,0532825880114177
Arctic freshwater systems	0,0532825880114177
Arctic freshwater systems	0,0532825880114177
Arctic freshwater systems	0,0532825880114177
Arctic freshwater systems	0,0532825880114177
Arctic freshwater systems	0,0535997462733904
Arctic freshwater systems	0,0535997462733904
Arctic freshwater systems	0,0535997462733904
Arctic freshwater systems	0,0535997462733904
Arctic freshwater systems	0,0535997462733904
Arctic freshwater systems	0,0535997462733904
Arctic freshwater systems	0,0535997462733904
Arctic freshwater systems	0,0535997462733904
Arctic freshwater systems	0,0535997462733904
Arctic freshwater systems	0,0535997462733904
Arctic freshwater systems	0,0535997462733904
Arctic freshwater systems	0,0535997462733904
Arctic freshwater systems	0,0535997462733904
Arctic freshwater systems	0,0535997462733904
Arctic freshwater systems	0,0535997462733904
Arctic freshwater systems	0,0535997462733904
Arctic freshwater systems	0,0535997462733904
Arctic freshwater systems	0,0535997462733904
Arctic freshwater systems	0,0535997462733904
Arctic freshwater systems	0,0535997462733904
Arctic freshwater systems	0,0535997462733904
Arctic freshwater systems	0,0539169045353631
Arctic freshwater systems	0,0539169045353631
Arctic freshwater systems	0,0539169045353631
Arctic freshwater systems	0,0539169045353631
Arctic freshwater systems	0,0539169045353631
Arctic freshwater systems	0,0539169045353631
Arctic freshwater systems	0,0539169045353631
Arctic freshwater systems	0,0539169045353631
Arctic freshwater systems	0,0539169045353631
Arctic freshwater systems	0,0539169045353631
Arctic freshwater systems	0,0539169045353631
Arctic freshwater systems	0,0542340627973359
Arctic freshwater systems	0,0542340627973359
Arctic freshwater systems	0,0542340627973359
Arctic freshwater systems	0,0542340627973359
Arctic freshwater systems	0,0542340627973359
Arctic freshwater systems	0,0542340627973359
Arctic freshwater systems	0,0542340627973359
Arctic freshwater systems	0,0542340627973359
Arctic freshwater systems	0,0542340627973359
Arctic freshwater systems	0,0542340627973359
Arctic freshwater systems	0,0542340627973359
Arctic freshwater systems	0,0542340627973359
Arctic freshwater systems	0,0542340627973359
Arctic freshwater systems	0,0542340627973359
Arctic freshwater systems	0,0542340627973359
Arctic freshwater systems	0,0542340627973359
Arctic freshwater systems	0,0542340627973359
Arctic freshwater systems	0,0542340627973359
Arctic freshwater systems	0,0542340627973359
Arctic freshwater systems	0,0542340627973359
Arctic freshwater systems	0,0542340627973359
Arctic freshwater systems	0,0542340627973359
Arctic freshwater systems	0,0542340627973359
Arctic freshwater systems	0,0545512210593086
Arctic freshwater systems	0,0545512210593086
Arctic freshwater systems	0,0545512210593086
Arctic freshwater systems	0,0545512210593086
Arctic freshwater systems	0,0545512210593086
Arctic freshwater systems	0,0545512210593086
Arctic freshwater systems	0,0545512210593086
Arctic freshwater systems	0,0545512210593086
Arctic freshwater systems	0,0545512210593086
Arctic freshwater systems	0,0545512210593086
Arctic freshwater systems	0,0545512210593086
Arctic freshwater systems	0,0545512210593086
Arctic freshwater systems	0,0545512210593086
Arctic freshwater systems	0,0545512210593086
Arctic freshwater systems	0,0545512210593086
Arctic freshwater systems	0,0545512210593086
Arctic freshwater systems	0,0548683793212813
Arctic freshwater systems	0,0548683793212813
Arctic freshwater systems	0,0548683793212813
Arctic freshwater systems	0,0548683793212813
Arctic freshwater systems	0,0548683793212813
Arctic freshwater systems	0,0548683793212813
Arctic freshwater systems	0,0548683793212813
Arctic freshwater systems	0,0548683793212813
Arctic freshwater systems	0,0548683793212813
Arctic freshwater systems	0,0548683793212813
Arctic freshwater systems	0,0548683793212813
Arctic freshwater systems	0,0548683793212813
Arctic freshwater systems	0,0548683793212813
Arctic freshwater systems	0,0548683793212813
Arctic freshwater systems	0,0548683793212813
Arctic freshwater systems	0,0548683793212813
Arctic freshwater systems	0,0548683793212813
Arctic freshwater systems	0,0548683793212813
Arctic freshwater systems	0,0548683793212813
Arctic freshwater systems	0,0548683793212813
Arctic freshwater systems	0,0548683793212813
Arctic freshwater systems	0,0548683793212813
Arctic freshwater systems	0,0548683793212813
Arctic freshwater systems	0,055185537583254
Arctic freshwater systems	0,055185537583254
Arctic freshwater systems	0,055185537583254
Arctic freshwater systems	0,055185537583254
Arctic freshwater systems	0,055185537583254
Arctic freshwater systems	0,055185537583254
Arctic freshwater systems	0,055185537583254
Arctic freshwater systems	0,055185537583254
Arctic freshwater systems	0,055185537583254
Arctic freshwater systems	0,055185537583254
Arctic freshwater systems	0,055185537583254
Arctic freshwater systems	0,055185537583254
Arctic freshwater systems	0,055185537583254
Arctic freshwater systems	0,055185537583254
Arctic freshwater systems	0,055185537583254
Arctic freshwater systems	0,055185537583254
Arctic freshwater systems	0,055185537583254
Arctic freshwater systems	0,055185537583254
Arctic freshwater systems	0,055185537583254
Arctic freshwater systems	0,055185537583254
Arctic freshwater systems	0,0555026958452268
Arctic freshwater systems	0,0555026958452268
Arctic freshwater systems	0,0555026958452268
Arctic freshwater systems	0,0555026958452268
Arctic freshwater systems	0,0555026958452268
Arctic freshwater systems	0,0555026958452268
Arctic freshwater systems	0,0555026958452268
Arctic freshwater systems	0,0555026958452268
Arctic freshwater systems	0,0555026958452268
Arctic freshwater systems	0,0555026958452268
Arctic freshwater systems	0,0555026958452268
Arctic freshwater systems	0,0555026958452268
Arctic freshwater systems	0,0555026958452268
Arctic freshwater systems	0,0555026958452268
Arctic freshwater systems	0,0555026958452268
Arctic freshwater systems	0,0555026958452268
Arctic freshwater systems	0,0555026958452268
Arctic freshwater systems	0,0558198541071995
Arctic freshwater systems	0,0558198541071995
Arctic freshwater systems	0,0558198541071995
Arctic freshwater systems	0,0558198541071995
Arctic freshwater systems	0,0558198541071995
Arctic freshwater systems	0,0558198541071995
Arctic freshwater systems	0,0558198541071995
Arctic freshwater systems	0,0558198541071995
Arctic freshwater systems	0,0558198541071995
Arctic freshwater systems	0,0558198541071995
Arctic freshwater systems	0,0558198541071995
Arctic freshwater systems	0,0558198541071995
Arctic freshwater systems	0,0558198541071995
Arctic freshwater systems	0,0558198541071995
Arctic freshwater systems	0,0558198541071995
Arctic freshwater systems	0,0558198541071995
Arctic freshwater systems	0,0558198541071995
Arctic freshwater systems	0,0558198541071995
Arctic freshwater systems	0,0561370123691722
Arctic freshwater systems	0,0561370123691722
Arctic freshwater systems	0,0561370123691722
Arctic freshwater systems	0,0561370123691722
Arctic freshwater systems	0,0561370123691722
Arctic freshwater systems	0,0561370123691722
Arctic freshwater systems	0,0561370123691722
Arctic freshwater systems	0,0561370123691722
Arctic freshwater systems	0,0561370123691722
Arctic freshwater systems	0,0561370123691722
Arctic freshwater systems	0,0561370123691722
Arctic freshwater systems	0,0561370123691722
Arctic freshwater systems	0,0561370123691722
Arctic freshwater systems	0,0561370123691722
Arctic freshwater systems	0,0561370123691722
Arctic freshwater systems	0,0564541706311449
Arctic freshwater systems	0,0564541706311449
Arctic freshwater systems	0,0564541706311449
Arctic freshwater systems	0,0564541706311449
Arctic freshwater systems	0,0564541706311449
Arctic freshwater systems	0,0564541706311449
Arctic freshwater systems	0,0564541706311449
Arctic freshwater systems	0,0564541706311449
Arctic freshwater systems	0,0564541706311449
Arctic freshwater systems	0,0564541706311449
Arctic freshwater systems	0,0564541706311449
Arctic freshwater systems	0,0564541706311449
Arctic freshwater systems	0,0564541706311449
Arctic freshwater systems	0,0564541706311449
Arctic freshwater systems	0,0564541706311449
Arctic freshwater systems	0,0564541706311449
Arctic freshwater systems	0,0564541706311449
Arctic freshwater systems	0,0567713288931177
Arctic freshwater systems	0,0567713288931177
Arctic freshwater systems	0,0567713288931177
Arctic freshwater systems	0,0567713288931177
Arctic freshwater systems	0,0567713288931177
Arctic freshwater systems	0,0567713288931177
Arctic freshwater systems	0,0567713288931177
Arctic freshwater systems	0,0567713288931177
Arctic freshwater systems	0,0567713288931177
Arctic freshwater systems	0,0567713288931177
Arctic freshwater systems	0,0567713288931177
Arctic freshwater systems	0,0570884871550904
Arctic freshwater systems	0,0570884871550904
Arctic freshwater systems	0,0570884871550904
Arctic freshwater systems	0,0570884871550904
Arctic freshwater systems	0,0570884871550904
Arctic freshwater systems	0,0570884871550904
Arctic freshwater systems	0,0570884871550904
Arctic freshwater systems	0,0570884871550904
Arctic freshwater systems	0,0570884871550904
Arctic freshwater systems	0,0570884871550904
Arctic freshwater systems	0,0570884871550904
Arctic freshwater systems	0,0570884871550904
Arctic freshwater systems	0,0570884871550904
Arctic freshwater systems	0,0570884871550904
Arctic freshwater systems	0,0570884871550904
Arctic freshwater systems	0,0570884871550904
Arctic freshwater systems	0,0570884871550904
Arctic freshwater systems	0,0574056454170631
Arctic freshwater systems	0,0574056454170631
Arctic freshwater systems	0,0574056454170631
Arctic freshwater systems	0,0574056454170631
Arctic freshwater systems	0,0574056454170631
Arctic freshwater systems	0,0574056454170631
Arctic freshwater systems	0,0574056454170631
Arctic freshwater systems	0,0574056454170631
Arctic freshwater systems	0,0574056454170631
Arctic freshwater systems	0,0574056454170631
Arctic freshwater systems	0,0574056454170631
Arctic freshwater systems	0,0574056454170631
Arctic freshwater systems	0,0574056454170631
Arctic freshwater systems	0,0574056454170631
Arctic freshwater systems	0,0574056454170631
Arctic freshwater systems	0,0574056454170631
Arctic freshwater systems	0,0577228036790358
Arctic freshwater systems	0,0577228036790358
Arctic freshwater systems	0,0577228036790358
Arctic freshwater systems	0,0577228036790358
Arctic freshwater systems	0,0577228036790358
Arctic freshwater systems	0,0577228036790358
Arctic freshwater systems	0,0577228036790358
Arctic freshwater systems	0,0577228036790358
Arctic freshwater systems	0,0577228036790358
Arctic freshwater systems	0,0577228036790358
Arctic freshwater systems	0,0577228036790358
Arctic freshwater systems	0,0577228036790358
Arctic freshwater systems	0,0577228036790358
Arctic freshwater systems	0,0577228036790358
Arctic freshwater systems	0,0577228036790358
Arctic freshwater systems	0,0577228036790358
Arctic freshwater systems	0,0577228036790358
Arctic freshwater systems	0,0577228036790358
Arctic freshwater systems	0,0577228036790358
Arctic freshwater systems	0,0577228036790358
Arctic freshwater systems	0,0577228036790358
Arctic freshwater systems	0,0577228036790358
Arctic freshwater systems	0,0577228036790358
Arctic freshwater systems	0,0577228036790358
Arctic freshwater systems	0,0577228036790358
Arctic freshwater systems	0,0577228036790358
Arctic freshwater systems	0,0580399619410086
Arctic freshwater systems	0,0580399619410086
Arctic freshwater systems	0,0580399619410086
Arctic freshwater systems	0,0580399619410086
Arctic freshwater systems	0,0580399619410086
Arctic freshwater systems	0,0580399619410086
Arctic freshwater systems	0,0580399619410086
Arctic freshwater systems	0,0580399619410086
Arctic freshwater systems	0,0580399619410086
Arctic freshwater systems	0,0580399619410086
Arctic freshwater systems	0,0580399619410086
Arctic freshwater systems	0,0580399619410086
Arctic freshwater systems	0,0583571202029813
Arctic freshwater systems	0,0583571202029813
Arctic freshwater systems	0,0583571202029813
Arctic freshwater systems	0,0583571202029813
Arctic freshwater systems	0,0583571202029813
Arctic freshwater systems	0,0583571202029813
Arctic freshwater systems	0,0583571202029813
Arctic freshwater systems	0,0583571202029813
Arctic freshwater systems	0,0583571202029813
Arctic freshwater systems	0,0583571202029813
Arctic freshwater systems	0,0583571202029813
Arctic freshwater systems	0,0583571202029813
Arctic freshwater systems	0,0583571202029813
Arctic freshwater systems	0,0583571202029813
Arctic freshwater systems	0,0583571202029813
Arctic freshwater systems	0,0583571202029813
Arctic freshwater systems	0,0583571202029813
Arctic freshwater systems	0,0583571202029813
Arctic freshwater systems	0,0583571202029813
Arctic freshwater systems	0,0583571202029813
Arctic freshwater systems	0,0583571202029813
Arctic freshwater systems	0,058674278464954
Arctic freshwater systems	0,058674278464954
Arctic freshwater systems	0,058674278464954
Arctic freshwater systems	0,058674278464954
Arctic freshwater systems	0,058674278464954
Arctic freshwater systems	0,058674278464954
Arctic freshwater systems	0,058674278464954
Arctic freshwater systems	0,058674278464954
Arctic freshwater systems	0,058674278464954
Arctic freshwater systems	0,058674278464954
Arctic freshwater systems	0,058674278464954
Arctic freshwater systems	0,058674278464954
Arctic freshwater systems	0,058674278464954
Arctic freshwater systems	0,058674278464954
Arctic freshwater systems	0,058674278464954
Arctic freshwater systems	0,058674278464954
Arctic freshwater systems	0,058674278464954
Arctic freshwater systems	0,0589914367269267
Arctic freshwater systems	0,0589914367269267
Arctic freshwater systems	0,0589914367269267
Arctic freshwater systems	0,0589914367269267
Arctic freshwater systems	0,0589914367269267
Arctic freshwater systems	0,0589914367269267
Arctic freshwater systems	0,0589914367269267
Arctic freshwater systems	0,0589914367269267
Arctic freshwater systems	0,0589914367269267
Arctic freshwater systems	0,0589914367269267
Arctic freshwater systems	0,0589914367269267
Arctic freshwater systems	0,0589914367269267
Arctic freshwater systems	0,0589914367269267
Arctic freshwater systems	0,0589914367269267
Arctic freshwater systems	0,0589914367269267
Arctic freshwater systems	0,0589914367269267
Arctic freshwater systems	0,0593085949888995
Arctic freshwater systems	0,0593085949888995
Arctic freshwater systems	0,0593085949888995
Arctic freshwater systems	0,0593085949888995
Arctic freshwater systems	0,0593085949888995
Arctic freshwater systems	0,0593085949888995
Arctic freshwater systems	0,0593085949888995
Arctic freshwater systems	0,0593085949888995
Arctic freshwater systems	0,0593085949888995
Arctic freshwater systems	0,0593085949888995
Arctic freshwater systems	0,0593085949888995
Arctic freshwater systems	0,0593085949888995
Arctic freshwater systems	0,0593085949888995
Arctic freshwater systems	0,0593085949888995
Arctic freshwater systems	0,0593085949888995
Arctic freshwater systems	0,0593085949888995
Arctic freshwater systems	0,0593085949888995
Arctic freshwater systems	0,0593085949888995
Arctic freshwater systems	0,0593085949888995
Arctic freshwater systems	0,0593085949888995
Arctic freshwater systems	0,0593085949888995
Arctic freshwater systems	0,0596257532508722
Arctic freshwater systems	0,0596257532508722
Arctic freshwater systems	0,0596257532508722
Arctic freshwater systems	0,0596257532508722
Arctic freshwater systems	0,0596257532508722
Arctic freshwater systems	0,0596257532508722
Arctic freshwater systems	0,0596257532508722
Arctic freshwater systems	0,0596257532508722
Arctic freshwater systems	0,0596257532508722
Arctic freshwater systems	0,0596257532508722
Arctic freshwater systems	0,0596257532508722
Arctic freshwater systems	0,0596257532508722
Arctic freshwater systems	0,0596257532508722
Arctic freshwater systems	0,0596257532508722
Arctic freshwater systems	0,0596257532508722
Arctic freshwater systems	0,0596257532508722
Arctic freshwater systems	0,0596257532508722
Arctic freshwater systems	0,0596257532508722
Arctic freshwater systems	0,0599429115128449
Arctic freshwater systems	0,0599429115128449
Arctic freshwater systems	0,0599429115128449
Arctic freshwater systems	0,0599429115128449
Arctic freshwater systems	0,0599429115128449
Arctic freshwater systems	0,0599429115128449
Arctic freshwater systems	0,0599429115128449
Arctic freshwater systems	0,0599429115128449
Arctic freshwater systems	0,0599429115128449
Arctic freshwater systems	0,0599429115128449
Arctic freshwater systems	0,0599429115128449
Arctic freshwater systems	0,0599429115128449
Arctic freshwater systems	0,0599429115128449
Arctic freshwater systems	0,0599429115128449
Arctic freshwater systems	0,0599429115128449
Arctic freshwater systems	0,0599429115128449
Arctic freshwater systems	0,0599429115128449
Arctic freshwater systems	0,0599429115128449
Arctic freshwater systems	0,0599429115128449
Arctic freshwater systems	0,0599429115128449
Arctic freshwater systems	0,0599429115128449
Arctic freshwater systems	0,0599429115128449
Arctic freshwater systems	0,0602600697748176
Arctic freshwater systems	0,0602600697748176
Arctic freshwater systems	0,0602600697748176
Arctic freshwater systems	0,0602600697748176
Arctic freshwater systems	0,0602600697748176
Arctic freshwater systems	0,0602600697748176
Arctic freshwater systems	0,0602600697748176
Arctic freshwater systems	0,0602600697748176
Arctic freshwater systems	0,0602600697748176
Arctic freshwater systems	0,0602600697748176
Arctic freshwater systems	0,0602600697748176
Arctic freshwater systems	0,0602600697748176
Arctic freshwater systems	0,0602600697748176
Arctic freshwater systems	0,0602600697748176
Arctic freshwater systems	0,0602600697748176
Arctic freshwater systems	0,0602600697748176
Arctic freshwater systems	0,0602600697748176
Arctic freshwater systems	0,0605772280367904
Arctic freshwater systems	0,0605772280367904
Arctic freshwater systems	0,0605772280367904
Arctic freshwater systems	0,0605772280367904
Arctic freshwater systems	0,0605772280367904
Arctic freshwater systems	0,0605772280367904
Arctic freshwater systems	0,0605772280367904
Arctic freshwater systems	0,0605772280367904
Arctic freshwater systems	0,0605772280367904
Arctic freshwater systems	0,0605772280367904
Arctic freshwater systems	0,0605772280367904
Arctic freshwater systems	0,0605772280367904
Arctic freshwater systems	0,0605772280367904
Arctic freshwater systems	0,0605772280367904
Arctic freshwater systems	0,0605772280367904
Arctic freshwater systems	0,0605772280367904
Arctic freshwater systems	0,0605772280367904
Arctic freshwater systems	0,0605772280367904
Arctic freshwater systems	0,0605772280367904
Arctic freshwater systems	0,0605772280367904
Arctic freshwater systems	0,0605772280367904
Arctic freshwater systems	0,0608943862987631
Arctic freshwater systems	0,0608943862987631
Arctic freshwater systems	0,0608943862987631
Arctic freshwater systems	0,0608943862987631
Arctic freshwater systems	0,0608943862987631
Arctic freshwater systems	0,0608943862987631
Arctic freshwater systems	0,0608943862987631
Arctic freshwater systems	0,0608943862987631
Arctic freshwater systems	0,0608943862987631
Arctic freshwater systems	0,0608943862987631
Arctic freshwater systems	0,0608943862987631
Arctic freshwater systems	0,0608943862987631
Arctic freshwater systems	0,0608943862987631
Arctic freshwater systems	0,0608943862987631
Arctic freshwater systems	0,0612115445607358
Arctic freshwater systems	0,0612115445607358
Arctic freshwater systems	0,0612115445607358
Arctic freshwater systems	0,0612115445607358
Arctic freshwater systems	0,0612115445607358
Arctic freshwater systems	0,0612115445607358
Arctic freshwater systems	0,0612115445607358
Arctic freshwater systems	0,0612115445607358
Arctic freshwater systems	0,0612115445607358
Arctic freshwater systems	0,0612115445607358
Arctic freshwater systems	0,0615287028227085
Arctic freshwater systems	0,0615287028227085
Arctic freshwater systems	0,0615287028227085
Arctic freshwater systems	0,0615287028227085
Arctic freshwater systems	0,0615287028227085
Arctic freshwater systems	0,0615287028227085
Arctic freshwater systems	0,0615287028227085
Arctic freshwater systems	0,0615287028227085
Arctic freshwater systems	0,0615287028227085
Arctic freshwater systems	0,0615287028227085
Arctic freshwater systems	0,0615287028227085
Arctic freshwater systems	0,0618458610846813
Arctic freshwater systems	0,0618458610846813
Arctic freshwater systems	0,0618458610846813
Arctic freshwater systems	0,0618458610846813
Arctic freshwater systems	0,0618458610846813
Arctic freshwater systems	0,0618458610846813
Arctic freshwater systems	0,0618458610846813
Arctic freshwater systems	0,0618458610846813
Arctic freshwater systems	0,0618458610846813
Arctic freshwater systems	0,0618458610846813
Arctic freshwater systems	0,0618458610846813
Arctic freshwater systems	0,0618458610846813
Arctic freshwater systems	0,0618458610846813
Arctic freshwater systems	0,0618458610846813
Arctic freshwater systems	0,0618458610846813
Arctic freshwater systems	0,0618458610846813
Arctic freshwater systems	0,0618458610846813
Arctic freshwater systems	0,0618458610846813
Arctic freshwater systems	0,0618458610846813
Arctic freshwater systems	0,062163019346654
Arctic freshwater systems	0,062163019346654
Arctic freshwater systems	0,062163019346654
Arctic freshwater systems	0,062163019346654
Arctic freshwater systems	0,062163019346654
Arctic freshwater systems	0,062163019346654
Arctic freshwater systems	0,062163019346654
Arctic freshwater systems	0,062163019346654
Arctic freshwater systems	0,062163019346654
Arctic freshwater systems	0,062163019346654
Arctic freshwater systems	0,062163019346654
Arctic freshwater systems	0,062163019346654
Arctic freshwater systems	0,062163019346654
Arctic freshwater systems	0,062163019346654
Arctic freshwater systems	0,062163019346654
Arctic freshwater systems	0,062163019346654
Arctic freshwater systems	0,062163019346654
Arctic freshwater systems	0,062163019346654
Arctic freshwater systems	0,062163019346654
Arctic freshwater systems	0,062163019346654
Arctic freshwater systems	0,062163019346654
Arctic freshwater systems	0,0624801776086267
Arctic freshwater systems	0,0624801776086267
Arctic freshwater systems	0,0624801776086267
Arctic freshwater systems	0,0624801776086267
Arctic freshwater systems	0,0624801776086267
Arctic freshwater systems	0,0624801776086267
Arctic freshwater systems	0,0624801776086267
Arctic freshwater systems	0,0624801776086267
Arctic freshwater systems	0,0624801776086267
Arctic freshwater systems	0,0624801776086267
Arctic freshwater systems	0,0624801776086267
Arctic freshwater systems	0,0624801776086267
Arctic freshwater systems	0,0624801776086267
Arctic freshwater systems	0,0624801776086267
Arctic freshwater systems	0,0624801776086267
Arctic freshwater systems	0,0624801776086267
Arctic freshwater systems	0,0624801776086267
Arctic freshwater systems	0,0627973358705994
Arctic freshwater systems	0,0627973358705994
Arctic freshwater systems	0,0627973358705994
Arctic freshwater systems	0,0627973358705994
Arctic freshwater systems	0,0627973358705994
Arctic freshwater systems	0,0627973358705994
Arctic freshwater systems	0,0627973358705994
Arctic freshwater systems	0,0627973358705994
Arctic freshwater systems	0,0627973358705994
Arctic freshwater systems	0,0627973358705994
Arctic freshwater systems	0,0627973358705994
Arctic freshwater systems	0,0627973358705994
Arctic freshwater systems	0,0627973358705994
Arctic freshwater systems	0,0627973358705994
Arctic freshwater systems	0,0627973358705994
Arctic freshwater systems	0,0627973358705994
Arctic freshwater systems	0,0627973358705994
Arctic freshwater systems	0,0631144941325722
Arctic freshwater systems	0,0631144941325722
Arctic freshwater systems	0,0631144941325722
Arctic freshwater systems	0,0631144941325722
Arctic freshwater systems	0,0631144941325722
Arctic freshwater systems	0,0631144941325722
Arctic freshwater systems	0,0631144941325722
Arctic freshwater systems	0,0631144941325722
Arctic freshwater systems	0,0631144941325722
Arctic freshwater systems	0,0631144941325722
Arctic freshwater systems	0,0631144941325722
Arctic freshwater systems	0,0631144941325722
Arctic freshwater systems	0,0631144941325722
Arctic freshwater systems	0,0631144941325722
Arctic freshwater systems	0,0631144941325722
Arctic freshwater systems	0,0631144941325722
Arctic freshwater systems	0,0631144941325722
Arctic freshwater systems	0,0631144941325722
Arctic freshwater systems	0,0634316523945449
Arctic freshwater systems	0,0634316523945449
Arctic freshwater systems	0,0634316523945449
Arctic freshwater systems	0,0634316523945449
Arctic freshwater systems	0,0634316523945449
Arctic freshwater systems	0,0634316523945449
Arctic freshwater systems	0,0634316523945449
Arctic freshwater systems	0,0634316523945449
Arctic freshwater systems	0,0634316523945449
Arctic freshwater systems	0,0634316523945449
Arctic freshwater systems	0,0634316523945449
Arctic freshwater systems	0,0634316523945449
Arctic freshwater systems	0,0634316523945449
Arctic freshwater systems	0,0634316523945449
Arctic freshwater systems	0,0634316523945449
Arctic freshwater systems	0,0634316523945449
Arctic freshwater systems	0,0634316523945449
Arctic freshwater systems	0,0634316523945449
Arctic freshwater systems	0,0637488106565176
Arctic freshwater systems	0,0637488106565176
Arctic freshwater systems	0,0637488106565176
Arctic freshwater systems	0,0637488106565176
Arctic freshwater systems	0,0637488106565176
Arctic freshwater systems	0,0637488106565176
Arctic freshwater systems	0,0637488106565176
Arctic freshwater systems	0,0637488106565176
Arctic freshwater systems	0,0637488106565176
Arctic freshwater systems	0,0637488106565176
Arctic freshwater systems	0,0637488106565176
Arctic freshwater systems	0,0637488106565176
Arctic freshwater systems	0,0637488106565176
Arctic freshwater systems	0,0637488106565176
Arctic freshwater systems	0,0637488106565176
Arctic freshwater systems	0,0637488106565176
Arctic freshwater systems	0,0640659689184903
Arctic freshwater systems	0,0640659689184903
Arctic freshwater systems	0,0640659689184903
Arctic freshwater systems	0,0640659689184903
Arctic freshwater systems	0,0640659689184903
Arctic freshwater systems	0,0640659689184903
Arctic freshwater systems	0,0640659689184903
Arctic freshwater systems	0,0640659689184903
Arctic freshwater systems	0,0640659689184903
Arctic freshwater systems	0,0640659689184903
Arctic freshwater systems	0,0640659689184903
Arctic freshwater systems	0,0640659689184903
Arctic freshwater systems	0,0640659689184903
Arctic freshwater systems	0,0640659689184903
Arctic freshwater systems	0,064383127180463
Arctic freshwater systems	0,064383127180463
Arctic freshwater systems	0,064383127180463
Arctic freshwater systems	0,064383127180463
Arctic freshwater systems	0,064383127180463
Arctic freshwater systems	0,064383127180463
Arctic freshwater systems	0,064383127180463
Arctic freshwater systems	0,064383127180463
Arctic freshwater systems	0,064383127180463
Arctic freshwater systems	0,064383127180463
Arctic freshwater systems	0,064383127180463
Arctic freshwater systems	0,064383127180463
Arctic freshwater systems	0,0647002854424358
Arctic freshwater systems	0,0647002854424358
Arctic freshwater systems	0,0647002854424358
Arctic freshwater systems	0,0647002854424358
Arctic freshwater systems	0,0647002854424358
Arctic freshwater systems	0,0647002854424358
Arctic freshwater systems	0,0647002854424358
Arctic freshwater systems	0,0647002854424358
Arctic freshwater systems	0,0647002854424358
Arctic freshwater systems	0,0647002854424358
Arctic freshwater systems	0,0647002854424358
Arctic freshwater systems	0,0647002854424358
Arctic freshwater systems	0,0647002854424358
Arctic freshwater systems	0,0647002854424358
Arctic freshwater systems	0,0647002854424358
Arctic freshwater systems	0,0647002854424358
Arctic freshwater systems	0,0647002854424358
Arctic freshwater systems	0,0647002854424358
Arctic freshwater systems	0,0647002854424358
Arctic freshwater systems	0,0647002854424358
Arctic freshwater systems	0,0647002854424358
Arctic freshwater systems	0,0650174437044085
Arctic freshwater systems	0,0650174437044085
Arctic freshwater systems	0,0650174437044085
Arctic freshwater systems	0,0650174437044085
Arctic freshwater systems	0,0650174437044085
Arctic freshwater systems	0,0650174437044085
Arctic freshwater systems	0,0650174437044085
Arctic freshwater systems	0,0650174437044085
Arctic freshwater systems	0,0650174437044085
Arctic freshwater systems	0,0650174437044085
Arctic freshwater systems	0,0650174437044085
Arctic freshwater systems	0,0650174437044085
Arctic freshwater systems	0,0650174437044085
Arctic freshwater systems	0,0650174437044085
Arctic freshwater systems	0,0650174437044085
Arctic freshwater systems	0,0650174437044085
Arctic freshwater systems	0,0650174437044085
Arctic freshwater systems	0,0650174437044085
Arctic freshwater systems	0,0650174437044085
Arctic freshwater systems	0,0650174437044085
Arctic freshwater systems	0,0650174437044085
Arctic freshwater systems	0,0653346019663812
Arctic freshwater systems	0,0653346019663812
Arctic freshwater systems	0,0653346019663812
Arctic freshwater systems	0,0653346019663812
Arctic freshwater systems	0,0653346019663812
Arctic freshwater systems	0,0653346019663812
Arctic freshwater systems	0,0653346019663812
Arctic freshwater systems	0,0653346019663812
Arctic freshwater systems	0,0653346019663812
Arctic freshwater systems	0,0653346019663812
Arctic freshwater systems	0,0653346019663812
Arctic freshwater systems	0,0653346019663812
Arctic freshwater systems	0,065651760228354
Arctic freshwater systems	0,065651760228354
Arctic freshwater systems	0,065651760228354
Arctic freshwater systems	0,065651760228354
Arctic freshwater systems	0,065651760228354
Arctic freshwater systems	0,065651760228354
Arctic freshwater systems	0,065651760228354
Arctic freshwater systems	0,065651760228354
Arctic freshwater systems	0,065651760228354
Arctic freshwater systems	0,065651760228354
Arctic freshwater systems	0,065651760228354
Arctic freshwater systems	0,065651760228354
Arctic freshwater systems	0,065651760228354
Arctic freshwater systems	0,065651760228354
Arctic freshwater systems	0,065651760228354
Arctic freshwater systems	0,065651760228354
Arctic freshwater systems	0,065651760228354
Arctic freshwater systems	0,065651760228354
Arctic freshwater systems	0,065651760228354
Arctic freshwater systems	0,065651760228354
Arctic freshwater systems	0,065651760228354
Arctic freshwater systems	0,065651760228354
Arctic freshwater systems	0,065651760228354
Arctic freshwater systems	0,0659689184903267
Arctic freshwater systems	0,0659689184903267
Arctic freshwater systems	0,0659689184903267
Arctic freshwater systems	0,0659689184903267
Arctic freshwater systems	0,0659689184903267
Arctic freshwater systems	0,0659689184903267
Arctic freshwater systems	0,0659689184903267
Arctic freshwater systems	0,0659689184903267
Arctic freshwater systems	0,0659689184903267
Arctic freshwater systems	0,0659689184903267
Arctic freshwater systems	0,0659689184903267
Arctic freshwater systems	0,0659689184903267
Arctic freshwater systems	0,0659689184903267
Arctic freshwater systems	0,0659689184903267
Arctic freshwater systems	0,0659689184903267
Arctic freshwater systems	0,0662860767522994
Arctic freshwater systems	0,0662860767522994
Arctic freshwater systems	0,0662860767522994
Arctic freshwater systems	0,0662860767522994
Arctic freshwater systems	0,0662860767522994
Arctic freshwater systems	0,0662860767522994
Arctic freshwater systems	0,0662860767522994
Arctic freshwater systems	0,0662860767522994
Arctic freshwater systems	0,0662860767522994
Arctic freshwater systems	0,0662860767522994
Arctic freshwater systems	0,0662860767522994
Arctic freshwater systems	0,0662860767522994
Arctic freshwater systems	0,0662860767522994
Arctic freshwater systems	0,0662860767522994
Arctic freshwater systems	0,0662860767522994
Arctic freshwater systems	0,0662860767522994
Arctic freshwater systems	0,0662860767522994
Arctic freshwater systems	0,0662860767522994
Arctic freshwater systems	0,0662860767522994
Arctic freshwater systems	0,0666032350142721
Arctic freshwater systems	0,0666032350142721
Arctic freshwater systems	0,0666032350142721
Arctic freshwater systems	0,0666032350142721
Arctic freshwater systems	0,0666032350142721
Arctic freshwater systems	0,0666032350142721
Arctic freshwater systems	0,0666032350142721
Arctic freshwater systems	0,0666032350142721
Arctic freshwater systems	0,0666032350142721
Arctic freshwater systems	0,0669203932762448
Arctic freshwater systems	0,0669203932762448
Arctic freshwater systems	0,0669203932762448
Arctic freshwater systems	0,0669203932762448
Arctic freshwater systems	0,0669203932762448
Arctic freshwater systems	0,0669203932762448
Arctic freshwater systems	0,0669203932762448
Arctic freshwater systems	0,0669203932762448
Arctic freshwater systems	0,0669203932762448
Arctic freshwater systems	0,0669203932762448
Arctic freshwater systems	0,0669203932762448
Arctic freshwater systems	0,0669203932762448
Arctic freshwater systems	0,0669203932762448
Arctic freshwater systems	0,0669203932762448
Arctic freshwater systems	0,0669203932762448
Arctic freshwater systems	0,0669203932762448
Arctic freshwater systems	0,0669203932762448
Arctic freshwater systems	0,0669203932762448
Arctic freshwater systems	0,0669203932762448
Arctic freshwater systems	0,0669203932762448
Arctic freshwater systems	0,0669203932762448
Arctic freshwater systems	0,0669203932762448
Arctic freshwater systems	0,0672375515382176
Arctic freshwater systems	0,0672375515382176
Arctic freshwater systems	0,0672375515382176
Arctic freshwater systems	0,0672375515382176
Arctic freshwater systems	0,0672375515382176
Arctic freshwater systems	0,0672375515382176
Arctic freshwater systems	0,0672375515382176
Arctic freshwater systems	0,0672375515382176
Arctic freshwater systems	0,0672375515382176
Arctic freshwater systems	0,0672375515382176
Arctic freshwater systems	0,0672375515382176
Arctic freshwater systems	0,0672375515382176
Arctic freshwater systems	0,0672375515382176
Arctic freshwater systems	0,0672375515382176
Arctic freshwater systems	0,0675547098001903
Arctic freshwater systems	0,0675547098001903
Arctic freshwater systems	0,0675547098001903
Arctic freshwater systems	0,0675547098001903
Arctic freshwater systems	0,0675547098001903
Arctic freshwater systems	0,0675547098001903
Arctic freshwater systems	0,0675547098001903
Arctic freshwater systems	0,0675547098001903
Arctic freshwater systems	0,0675547098001903
Arctic freshwater systems	0,0675547098001903
Arctic freshwater systems	0,0675547098001903
Arctic freshwater systems	0,0675547098001903
Arctic freshwater systems	0,0675547098001903
Arctic freshwater systems	0,0675547098001903
Arctic freshwater systems	0,0675547098001903
Arctic freshwater systems	0,0675547098001903
Arctic freshwater systems	0,067871868062163
Arctic freshwater systems	0,067871868062163
Arctic freshwater systems	0,067871868062163
Arctic freshwater systems	0,067871868062163
Arctic freshwater systems	0,067871868062163
Arctic freshwater systems	0,067871868062163
Arctic freshwater systems	0,067871868062163
Arctic freshwater systems	0,067871868062163
Arctic freshwater systems	0,067871868062163
Arctic freshwater systems	0,067871868062163
Arctic freshwater systems	0,067871868062163
Arctic freshwater systems	0,067871868062163
Arctic freshwater systems	0,067871868062163
Arctic freshwater systems	0,067871868062163
Arctic freshwater systems	0,067871868062163
Arctic freshwater systems	0,067871868062163
Arctic freshwater systems	0,0681890263241357
Arctic freshwater systems	0,0681890263241357
Arctic freshwater systems	0,0681890263241357
Arctic freshwater systems	0,0681890263241357
Arctic freshwater systems	0,0681890263241357
Arctic freshwater systems	0,0681890263241357
Arctic freshwater systems	0,0681890263241357
Arctic freshwater systems	0,0681890263241357
Arctic freshwater systems	0,0681890263241357
Arctic freshwater systems	0,0681890263241357
Arctic freshwater systems	0,0681890263241357
Arctic freshwater systems	0,0681890263241357
Arctic freshwater systems	0,0681890263241357
Arctic freshwater systems	0,0681890263241357
Arctic freshwater systems	0,0681890263241357
Arctic freshwater systems	0,0681890263241357
Arctic freshwater systems	0,0685061845861085
Arctic freshwater systems	0,0685061845861085
Arctic freshwater systems	0,0685061845861085
Arctic freshwater systems	0,0685061845861085
Arctic freshwater systems	0,0685061845861085
Arctic freshwater systems	0,0685061845861085
Arctic freshwater systems	0,0685061845861085
Arctic freshwater systems	0,0685061845861085
Arctic freshwater systems	0,0685061845861085
Arctic freshwater systems	0,0685061845861085
Arctic freshwater systems	0,0685061845861085
Arctic freshwater systems	0,0685061845861085
Arctic freshwater systems	0,0685061845861085
Arctic freshwater systems	0,0688233428480812
Arctic freshwater systems	0,0688233428480812
Arctic freshwater systems	0,0688233428480812
Arctic freshwater systems	0,0688233428480812
Arctic freshwater systems	0,0688233428480812
Arctic freshwater systems	0,0688233428480812
Arctic freshwater systems	0,0688233428480812
Arctic freshwater systems	0,0688233428480812
Arctic freshwater systems	0,0688233428480812
Arctic freshwater systems	0,0688233428480812
Arctic freshwater systems	0,0688233428480812
Arctic freshwater systems	0,0688233428480812
Arctic freshwater systems	0,0688233428480812
Arctic freshwater systems	0,0688233428480812
Arctic freshwater systems	0,0688233428480812
Arctic freshwater systems	0,0688233428480812
Arctic freshwater systems	0,0688233428480812
Arctic freshwater systems	0,0691405011100539
Arctic freshwater systems	0,0691405011100539
Arctic freshwater systems	0,0691405011100539
Arctic freshwater systems	0,0691405011100539
Arctic freshwater systems	0,0691405011100539
Arctic freshwater systems	0,0691405011100539
Arctic freshwater systems	0,0691405011100539
Arctic freshwater systems	0,0691405011100539
Arctic freshwater systems	0,0691405011100539
Arctic freshwater systems	0,0691405011100539
Arctic freshwater systems	0,0691405011100539
Arctic freshwater systems	0,0691405011100539
Arctic freshwater systems	0,0691405011100539
Arctic freshwater systems	0,0691405011100539
Arctic freshwater systems	0,0691405011100539
Arctic freshwater systems	0,0691405011100539
Arctic freshwater systems	0,0691405011100539
Arctic freshwater systems	0,0694576593720266
Arctic freshwater systems	0,0694576593720266
Arctic freshwater systems	0,0694576593720266
Arctic freshwater systems	0,0694576593720266
Arctic freshwater systems	0,0694576593720266
Arctic freshwater systems	0,0694576593720266
Arctic freshwater systems	0,0694576593720266
Arctic freshwater systems	0,0694576593720266
Arctic freshwater systems	0,0694576593720266
Arctic freshwater systems	0,0694576593720266
Arctic freshwater systems	0,0694576593720266
Arctic freshwater systems	0,0694576593720266
Arctic freshwater systems	0,0694576593720266
Arctic freshwater systems	0,0697748176339994
Arctic freshwater systems	0,0697748176339994
Arctic freshwater systems	0,0697748176339994
Arctic freshwater systems	0,0697748176339994
Arctic freshwater systems	0,0697748176339994
Arctic freshwater systems	0,0697748176339994
Arctic freshwater systems	0,0697748176339994
Arctic freshwater systems	0,0697748176339994
Arctic freshwater systems	0,0697748176339994
Arctic freshwater systems	0,0700919758959721
Arctic freshwater systems	0,0700919758959721
Arctic freshwater systems	0,0700919758959721
Arctic freshwater systems	0,0700919758959721
Arctic freshwater systems	0,0700919758959721
Arctic freshwater systems	0,0700919758959721
Arctic freshwater systems	0,0700919758959721
Arctic freshwater systems	0,0700919758959721
Arctic freshwater systems	0,0700919758959721
Arctic freshwater systems	0,0700919758959721
Arctic freshwater systems	0,0700919758959721
Arctic freshwater systems	0,0700919758959721
Arctic freshwater systems	0,0700919758959721
Arctic freshwater systems	0,0700919758959721
Arctic freshwater systems	0,0700919758959721
Arctic freshwater systems	0,0700919758959721
Arctic freshwater systems	0,0700919758959721
Arctic freshwater systems	0,0700919758959721
Arctic freshwater systems	0,0704091341579448
Arctic freshwater systems	0,0704091341579448
Arctic freshwater systems	0,0704091341579448
Arctic freshwater systems	0,0704091341579448
Arctic freshwater systems	0,0704091341579448
Arctic freshwater systems	0,0704091341579448
Arctic freshwater systems	0,0704091341579448
Arctic freshwater systems	0,0704091341579448
Arctic freshwater systems	0,0704091341579448
Arctic freshwater systems	0,0704091341579448
Arctic freshwater systems	0,0704091341579448
Arctic freshwater systems	0,0704091341579448
Arctic freshwater systems	0,0704091341579448
Arctic freshwater systems	0,0704091341579448
Arctic freshwater systems	0,0704091341579448
Arctic freshwater systems	0,0704091341579448
Arctic freshwater systems	0,0704091341579448
Arctic freshwater systems	0,0704091341579448
Arctic freshwater systems	0,0704091341579448
Arctic freshwater systems	0,0704091341579448
Arctic freshwater systems	0,0707262924199175
Arctic freshwater systems	0,0707262924199175
Arctic freshwater systems	0,0707262924199175
Arctic freshwater systems	0,0707262924199175
Arctic freshwater systems	0,0707262924199175
Arctic freshwater systems	0,0707262924199175
Arctic freshwater systems	0,0707262924199175
Arctic freshwater systems	0,0707262924199175
Arctic freshwater systems	0,0707262924199175
Arctic freshwater systems	0,0710434506818903
Arctic freshwater systems	0,0710434506818903
Arctic freshwater systems	0,0710434506818903
Arctic freshwater systems	0,0710434506818903
Arctic freshwater systems	0,0710434506818903
Arctic freshwater systems	0,0710434506818903
Arctic freshwater systems	0,0710434506818903
Arctic freshwater systems	0,0710434506818903
Arctic freshwater systems	0,0710434506818903
Arctic freshwater systems	0,0710434506818903
Arctic freshwater systems	0,0710434506818903
Arctic freshwater systems	0,071360608943863
Arctic freshwater systems	0,071360608943863
Arctic freshwater systems	0,071360608943863
Arctic freshwater systems	0,071360608943863
Arctic freshwater systems	0,071360608943863
Arctic freshwater systems	0,071360608943863
Arctic freshwater systems	0,071360608943863
Arctic freshwater systems	0,071360608943863
Arctic freshwater systems	0,071360608943863
Arctic freshwater systems	0,071360608943863
Arctic freshwater systems	0,071360608943863
Arctic freshwater systems	0,0716777672058357
Arctic freshwater systems	0,0716777672058357
Arctic freshwater systems	0,0716777672058357
Arctic freshwater systems	0,0716777672058357
Arctic freshwater systems	0,0716777672058357
Arctic freshwater systems	0,0716777672058357
Arctic freshwater systems	0,0716777672058357
Arctic freshwater systems	0,0716777672058357
Arctic freshwater systems	0,0716777672058357
Arctic freshwater systems	0,0716777672058357
Arctic freshwater systems	0,0716777672058357
Arctic freshwater systems	0,0716777672058357
Arctic freshwater systems	0,0716777672058357
Arctic freshwater systems	0,0716777672058357
Arctic freshwater systems	0,0716777672058357
Arctic freshwater systems	0,0716777672058357
Arctic freshwater systems	0,0716777672058357
Arctic freshwater systems	0,0716777672058357
Arctic freshwater systems	0,0719949254678084
Arctic freshwater systems	0,0719949254678084
Arctic freshwater systems	0,0719949254678084
Arctic freshwater systems	0,0719949254678084
Arctic freshwater systems	0,0719949254678084
Arctic freshwater systems	0,0719949254678084
Arctic freshwater systems	0,0719949254678084
Arctic freshwater systems	0,0719949254678084
Arctic freshwater systems	0,0719949254678084
Arctic freshwater systems	0,0719949254678084
Arctic freshwater systems	0,0719949254678084
Arctic freshwater systems	0,0719949254678084
Arctic freshwater systems	0,0719949254678084
Arctic freshwater systems	0,0719949254678084
Arctic freshwater systems	0,0719949254678084
Arctic freshwater systems	0,0719949254678084
Arctic freshwater systems	0,0723120837297812
Arctic freshwater systems	0,0723120837297812
Arctic freshwater systems	0,0723120837297812
Arctic freshwater systems	0,0723120837297812
Arctic freshwater systems	0,0723120837297812
Arctic freshwater systems	0,0723120837297812
Arctic freshwater systems	0,0723120837297812
Arctic freshwater systems	0,0723120837297812
Arctic freshwater systems	0,0723120837297812
Arctic freshwater systems	0,0723120837297812
Arctic freshwater systems	0,0723120837297812
Arctic freshwater systems	0,0723120837297812
Arctic freshwater systems	0,0723120837297812
Arctic freshwater systems	0,0723120837297812
Arctic freshwater systems	0,0723120837297812
Arctic freshwater systems	0,0723120837297812
Arctic freshwater systems	0,0723120837297812
Arctic freshwater systems	0,0723120837297812
Arctic freshwater systems	0,0726292419917539
Arctic freshwater systems	0,0726292419917539
Arctic freshwater systems	0,0726292419917539
Arctic freshwater systems	0,0726292419917539
Arctic freshwater systems	0,0726292419917539
Arctic freshwater systems	0,0726292419917539
Arctic freshwater systems	0,0726292419917539
Arctic freshwater systems	0,0726292419917539
Arctic freshwater systems	0,0726292419917539
Arctic freshwater systems	0,0726292419917539
Arctic freshwater systems	0,0726292419917539
Arctic freshwater systems	0,0726292419917539
Arctic freshwater systems	0,0726292419917539
Arctic freshwater systems	0,0729464002537266
Arctic freshwater systems	0,0729464002537266
Arctic freshwater systems	0,0729464002537266
Arctic freshwater systems	0,0729464002537266
Arctic freshwater systems	0,0729464002537266
Arctic freshwater systems	0,0729464002537266
Arctic freshwater systems	0,0729464002537266
Arctic freshwater systems	0,0729464002537266
Arctic freshwater systems	0,0729464002537266
Arctic freshwater systems	0,0729464002537266
Arctic freshwater systems	0,0732635585156993
Arctic freshwater systems	0,0732635585156993
Arctic freshwater systems	0,0732635585156993
Arctic freshwater systems	0,0732635585156993
Arctic freshwater systems	0,0732635585156993
Arctic freshwater systems	0,0732635585156993
Arctic freshwater systems	0,0732635585156993
Arctic freshwater systems	0,0732635585156993
Arctic freshwater systems	0,0732635585156993
Arctic freshwater systems	0,0732635585156993
Arctic freshwater systems	0,0732635585156993
Arctic freshwater systems	0,0732635585156993
Arctic freshwater systems	0,0735807167776721
Arctic freshwater systems	0,0735807167776721
Arctic freshwater systems	0,0735807167776721
Arctic freshwater systems	0,0735807167776721
Arctic freshwater systems	0,0735807167776721
Arctic freshwater systems	0,0735807167776721
Arctic freshwater systems	0,0735807167776721
Arctic freshwater systems	0,0735807167776721
Arctic freshwater systems	0,0735807167776721
Arctic freshwater systems	0,0735807167776721
Arctic freshwater systems	0,0735807167776721
Arctic freshwater systems	0,0735807167776721
Arctic freshwater systems	0,0735807167776721
Arctic freshwater systems	0,0735807167776721
Arctic freshwater systems	0,0735807167776721
Arctic freshwater systems	0,0738978750396448
Arctic freshwater systems	0,0738978750396448
Arctic freshwater systems	0,0738978750396448
Arctic freshwater systems	0,0738978750396448
Arctic freshwater systems	0,0738978750396448
Arctic freshwater systems	0,0738978750396448
Arctic freshwater systems	0,0738978750396448
Arctic freshwater systems	0,0738978750396448
Arctic freshwater systems	0,0738978750396448
Arctic freshwater systems	0,0738978750396448
Arctic freshwater systems	0,0738978750396448
Arctic freshwater systems	0,0738978750396448
Arctic freshwater systems	0,0738978750396448
Arctic freshwater systems	0,0742150333016175
Arctic freshwater systems	0,0742150333016175
Arctic freshwater systems	0,0742150333016175
Arctic freshwater systems	0,0742150333016175
Arctic freshwater systems	0,0742150333016175
Arctic freshwater systems	0,0742150333016175
Arctic freshwater systems	0,0742150333016175
Arctic freshwater systems	0,0742150333016175
Arctic freshwater systems	0,0742150333016175
Arctic freshwater systems	0,0742150333016175
Arctic freshwater systems	0,0742150333016175
Arctic freshwater systems	0,0742150333016175
Arctic freshwater systems	0,0742150333016175
Arctic freshwater systems	0,0742150333016175
Arctic freshwater systems	0,0742150333016175
Arctic freshwater systems	0,0742150333016175
Arctic freshwater systems	0,0745321915635902
Arctic freshwater systems	0,0745321915635902
Arctic freshwater systems	0,0745321915635902
Arctic freshwater systems	0,0745321915635902
Arctic freshwater systems	0,0745321915635902
Arctic freshwater systems	0,0745321915635902
Arctic freshwater systems	0,0745321915635902
Arctic freshwater systems	0,0745321915635902
Arctic freshwater systems	0,0745321915635902
Arctic freshwater systems	0,0745321915635902
Arctic freshwater systems	0,0745321915635902
Arctic freshwater systems	0,074849349825563
Arctic freshwater systems	0,074849349825563
Arctic freshwater systems	0,074849349825563
Arctic freshwater systems	0,074849349825563
Arctic freshwater systems	0,074849349825563
Arctic freshwater systems	0,074849349825563
Arctic freshwater systems	0,074849349825563
Arctic freshwater systems	0,074849349825563
Arctic freshwater systems	0,074849349825563
Arctic freshwater systems	0,074849349825563
Arctic freshwater systems	0,0751665080875357
Arctic freshwater systems	0,0751665080875357
Arctic freshwater systems	0,0751665080875357
Arctic freshwater systems	0,0751665080875357
Arctic freshwater systems	0,0751665080875357
Arctic freshwater systems	0,0751665080875357
Arctic freshwater systems	0,0751665080875357
Arctic freshwater systems	0,0751665080875357
Arctic freshwater systems	0,0751665080875357
Arctic freshwater systems	0,0751665080875357
Arctic freshwater systems	0,0751665080875357
Arctic freshwater systems	0,0751665080875357
Arctic freshwater systems	0,0751665080875357
Arctic freshwater systems	0,0754836663495084
Arctic freshwater systems	0,0754836663495084
Arctic freshwater systems	0,0754836663495084
Arctic freshwater systems	0,0754836663495084
Arctic freshwater systems	0,0754836663495084
Arctic freshwater systems	0,0754836663495084
Arctic freshwater systems	0,0754836663495084
Arctic freshwater systems	0,0754836663495084
Arctic freshwater systems	0,0754836663495084
Arctic freshwater systems	0,0754836663495084
Arctic freshwater systems	0,0754836663495084
Arctic freshwater systems	0,0754836663495084
Arctic freshwater systems	0,0758008246114811
Arctic freshwater systems	0,0758008246114811
Arctic freshwater systems	0,0758008246114811
Arctic freshwater systems	0,0758008246114811
Arctic freshwater systems	0,0758008246114811
Arctic freshwater systems	0,0758008246114811
Arctic freshwater systems	0,0758008246114811
Arctic freshwater systems	0,0758008246114811
Arctic freshwater systems	0,0758008246114811
Arctic freshwater systems	0,0758008246114811
Arctic freshwater systems	0,0758008246114811
Arctic freshwater systems	0,0758008246114811
Arctic freshwater systems	0,0758008246114811
Arctic freshwater systems	0,0758008246114811
Arctic freshwater systems	0,0758008246114811
Arctic freshwater systems	0,0758008246114811
Arctic freshwater systems	0,0761179828734539
Arctic freshwater systems	0,0761179828734539
Arctic freshwater systems	0,0761179828734539
Arctic freshwater systems	0,0761179828734539
Arctic freshwater systems	0,0761179828734539
Arctic freshwater systems	0,0761179828734539
Arctic freshwater systems	0,0761179828734539
Arctic freshwater systems	0,0761179828734539
Arctic freshwater systems	0,0761179828734539
Arctic freshwater systems	0,0761179828734539
Arctic freshwater systems	0,0764351411354266
Arctic freshwater systems	0,0764351411354266
Arctic freshwater systems	0,0764351411354266
Arctic freshwater systems	0,0764351411354266
Arctic freshwater systems	0,0764351411354266
Arctic freshwater systems	0,0764351411354266
Arctic freshwater systems	0,0764351411354266
Arctic freshwater systems	0,0764351411354266
Arctic freshwater systems	0,0767522993973993
Arctic freshwater systems	0,0767522993973993
Arctic freshwater systems	0,0767522993973993
Arctic freshwater systems	0,0767522993973993
Arctic freshwater systems	0,0767522993973993
Arctic freshwater systems	0,0767522993973993
Arctic freshwater systems	0,0767522993973993
Arctic freshwater systems	0,0767522993973993
Arctic freshwater systems	0,0767522993973993
Arctic freshwater systems	0,0767522993973993
Arctic freshwater systems	0,0767522993973993
Arctic freshwater systems	0,0767522993973993
Arctic freshwater systems	0,0767522993973993
Arctic freshwater systems	0,0767522993973993
Arctic freshwater systems	0,0767522993973993
Arctic freshwater systems	0,0767522993973993
Arctic freshwater systems	0,077069457659372
Arctic freshwater systems	0,077069457659372
Arctic freshwater systems	0,077069457659372
Arctic freshwater systems	0,077069457659372
Arctic freshwater systems	0,077069457659372
Arctic freshwater systems	0,077069457659372
Arctic freshwater systems	0,077069457659372
Arctic freshwater systems	0,077069457659372
Arctic freshwater systems	0,077069457659372
Arctic freshwater systems	0,077069457659372
Arctic freshwater systems	0,077069457659372
Arctic freshwater systems	0,077069457659372
Arctic freshwater systems	0,077069457659372
Arctic freshwater systems	0,0773866159213448
Arctic freshwater systems	0,0773866159213448
Arctic freshwater systems	0,0773866159213448
Arctic freshwater systems	0,0773866159213448
Arctic freshwater systems	0,0773866159213448
Arctic freshwater systems	0,0773866159213448
Arctic freshwater systems	0,0773866159213448
Arctic freshwater systems	0,0773866159213448
Arctic freshwater systems	0,0773866159213448
Arctic freshwater systems	0,0773866159213448
Arctic freshwater systems	0,0773866159213448
Arctic freshwater systems	0,0773866159213448
Arctic freshwater systems	0,0773866159213448
Arctic freshwater systems	0,0773866159213448
Arctic freshwater systems	0,0773866159213448
Arctic freshwater systems	0,0773866159213448
Arctic freshwater systems	0,0773866159213448
Arctic freshwater systems	0,0773866159213448
Arctic freshwater systems	0,0777037741833175
Arctic freshwater systems	0,0777037741833175
Arctic freshwater systems	0,0777037741833175
Arctic freshwater systems	0,0777037741833175
Arctic freshwater systems	0,0777037741833175
Arctic freshwater systems	0,0777037741833175
Arctic freshwater systems	0,0777037741833175
Arctic freshwater systems	0,0777037741833175
Arctic freshwater systems	0,0780209324452902
Arctic freshwater systems	0,0780209324452902
Arctic freshwater systems	0,0780209324452902
Arctic freshwater systems	0,0780209324452902
Arctic freshwater systems	0,0780209324452902
Arctic freshwater systems	0,0780209324452902
Arctic freshwater systems	0,0780209324452902
Arctic freshwater systems	0,0780209324452902
Arctic freshwater systems	0,0780209324452902
Arctic freshwater systems	0,0780209324452902
Arctic freshwater systems	0,0783380907072629
Arctic freshwater systems	0,0783380907072629
Arctic freshwater systems	0,0783380907072629
Arctic freshwater systems	0,0783380907072629
Arctic freshwater systems	0,0783380907072629
Arctic freshwater systems	0,0783380907072629
Arctic freshwater systems	0,0783380907072629
Arctic freshwater systems	0,0783380907072629
Arctic freshwater systems	0,0783380907072629
Arctic freshwater systems	0,0783380907072629
Arctic freshwater systems	0,0783380907072629
Arctic freshwater systems	0,0783380907072629
Arctic freshwater systems	0,0783380907072629
Arctic freshwater systems	0,0783380907072629
Arctic freshwater systems	0,0786552489692356
Arctic freshwater systems	0,0786552489692356
Arctic freshwater systems	0,0786552489692356
Arctic freshwater systems	0,0786552489692356
Arctic freshwater systems	0,0786552489692356
Arctic freshwater systems	0,0786552489692356
Arctic freshwater systems	0,0786552489692356
Arctic freshwater systems	0,0786552489692356
Arctic freshwater systems	0,0786552489692356
Arctic freshwater systems	0,0786552489692356
Arctic freshwater systems	0,0786552489692356
Arctic freshwater systems	0,0786552489692356
Arctic freshwater systems	0,0786552489692356
Arctic freshwater systems	0,0786552489692356
Arctic freshwater systems	0,0786552489692356
Arctic freshwater systems	0,0789724072312084
Arctic freshwater systems	0,0789724072312084
Arctic freshwater systems	0,0789724072312084
Arctic freshwater systems	0,0789724072312084
Arctic freshwater systems	0,0789724072312084
Arctic freshwater systems	0,0789724072312084
Arctic freshwater systems	0,0789724072312084
Arctic freshwater systems	0,0789724072312084
Arctic freshwater systems	0,0789724072312084
Arctic freshwater systems	0,0789724072312084
Arctic freshwater systems	0,0792895654931811
Arctic freshwater systems	0,0792895654931811
Arctic freshwater systems	0,0792895654931811
Arctic freshwater systems	0,0792895654931811
Arctic freshwater systems	0,0792895654931811
Arctic freshwater systems	0,0792895654931811
Arctic freshwater systems	0,0792895654931811
Arctic freshwater systems	0,0792895654931811
Arctic freshwater systems	0,0792895654931811
Arctic freshwater systems	0,0792895654931811
Arctic freshwater systems	0,0792895654931811
Arctic freshwater systems	0,0796067237551538
Arctic freshwater systems	0,0796067237551538
Arctic freshwater systems	0,0796067237551538
Arctic freshwater systems	0,0796067237551538
Arctic freshwater systems	0,0796067237551538
Arctic freshwater systems	0,0796067237551538
Arctic freshwater systems	0,0796067237551538
Arctic freshwater systems	0,0796067237551538
Arctic freshwater systems	0,0796067237551538
Arctic freshwater systems	0,0796067237551538
Arctic freshwater systems	0,0796067237551538
Arctic freshwater systems	0,0796067237551538
Arctic freshwater systems	0,0796067237551538
Arctic freshwater systems	0,0799238820171266
Arctic freshwater systems	0,0799238820171266
Arctic freshwater systems	0,0799238820171266
Arctic freshwater systems	0,0799238820171266
Arctic freshwater systems	0,0799238820171266
Arctic freshwater systems	0,0799238820171266
Arctic freshwater systems	0,0799238820171266
Arctic freshwater systems	0,0799238820171266
Arctic freshwater systems	0,0799238820171266
Arctic freshwater systems	0,0799238820171266
Arctic freshwater systems	0,0799238820171266
Arctic freshwater systems	0,0802410402790993
Arctic freshwater systems	0,0802410402790993
Arctic freshwater systems	0,0802410402790993
Arctic freshwater systems	0,0802410402790993
Arctic freshwater systems	0,0802410402790993
Arctic freshwater systems	0,0802410402790993
Arctic freshwater systems	0,0802410402790993
Arctic freshwater systems	0,0802410402790993
Arctic freshwater systems	0,0802410402790993
Arctic freshwater systems	0,0802410402790993
Arctic freshwater systems	0,080558198541072
Arctic freshwater systems	0,080558198541072
Arctic freshwater systems	0,080558198541072
Arctic freshwater systems	0,080558198541072
Arctic freshwater systems	0,080558198541072
Arctic freshwater systems	0,080558198541072
Arctic freshwater systems	0,080558198541072
Arctic freshwater systems	0,080558198541072
Arctic freshwater systems	0,080558198541072
Arctic freshwater systems	0,080558198541072
Arctic freshwater systems	0,080558198541072
Arctic freshwater systems	0,0808753568030447
Arctic freshwater systems	0,0808753568030447
Arctic freshwater systems	0,0808753568030447
Arctic freshwater systems	0,0808753568030447
Arctic freshwater systems	0,0808753568030447
Arctic freshwater systems	0,0808753568030447
Arctic freshwater systems	0,0808753568030447
Arctic freshwater systems	0,0808753568030447
Arctic freshwater systems	0,0808753568030447
Arctic freshwater systems	0,0808753568030447
Arctic freshwater systems	0,0808753568030447
Arctic freshwater systems	0,0808753568030447
Arctic freshwater systems	0,0808753568030447
Arctic freshwater systems	0,0808753568030447
Arctic freshwater systems	0,0808753568030447
Arctic freshwater systems	0,0808753568030447
Arctic freshwater systems	0,0811925150650174
Arctic freshwater systems	0,0811925150650174
Arctic freshwater systems	0,0811925150650174
Arctic freshwater systems	0,0811925150650174
Arctic freshwater systems	0,0811925150650174
Arctic freshwater systems	0,0811925150650174
Arctic freshwater systems	0,0811925150650174
Arctic freshwater systems	0,0811925150650174
Arctic freshwater systems	0,0811925150650174
Arctic freshwater systems	0,0811925150650174
Arctic freshwater systems	0,0811925150650174
Arctic freshwater systems	0,0811925150650174
Arctic freshwater systems	0,0811925150650174
Arctic freshwater systems	0,0811925150650174
Arctic freshwater systems	0,0811925150650174
Arctic freshwater systems	0,0815096733269902
Arctic freshwater systems	0,0815096733269902
Arctic freshwater systems	0,0815096733269902
Arctic freshwater systems	0,0815096733269902
Arctic freshwater systems	0,0815096733269902
Arctic freshwater systems	0,0815096733269902
Arctic freshwater systems	0,0815096733269902
Arctic freshwater systems	0,0815096733269902
Arctic freshwater systems	0,0815096733269902
Arctic freshwater systems	0,0815096733269902
Arctic freshwater systems	0,0815096733269902
Arctic freshwater systems	0,0815096733269902
Arctic freshwater systems	0,0818268315889629
Arctic freshwater systems	0,0818268315889629
Arctic freshwater systems	0,0818268315889629
Arctic freshwater systems	0,0818268315889629
Arctic freshwater systems	0,0818268315889629
Arctic freshwater systems	0,0818268315889629
Arctic freshwater systems	0,0818268315889629
Arctic freshwater systems	0,0821439898509356
Arctic freshwater systems	0,0821439898509356
Arctic freshwater systems	0,0821439898509356
Arctic freshwater systems	0,0821439898509356
Arctic freshwater systems	0,0821439898509356
Arctic freshwater systems	0,0821439898509356
Arctic freshwater systems	0,0821439898509356
Arctic freshwater systems	0,0821439898509356
Arctic freshwater systems	0,0824611481129083
Arctic freshwater systems	0,0824611481129083
Arctic freshwater systems	0,0824611481129083
Arctic freshwater systems	0,0824611481129083
Arctic freshwater systems	0,0824611481129083
Arctic freshwater systems	0,0824611481129083
Arctic freshwater systems	0,0824611481129083
Arctic freshwater systems	0,0824611481129083
Arctic freshwater systems	0,0824611481129083
Arctic freshwater systems	0,0827783063748811
Arctic freshwater systems	0,0827783063748811
Arctic freshwater systems	0,0827783063748811
Arctic freshwater systems	0,0827783063748811
Arctic freshwater systems	0,0827783063748811
Arctic freshwater systems	0,0827783063748811
Arctic freshwater systems	0,0827783063748811
Arctic freshwater systems	0,0827783063748811
Arctic freshwater systems	0,0827783063748811
Arctic freshwater systems	0,0827783063748811
Arctic freshwater systems	0,0827783063748811
Arctic freshwater systems	0,0827783063748811
Arctic freshwater systems	0,0827783063748811
Arctic freshwater systems	0,0827783063748811
Arctic freshwater systems	0,0827783063748811
Arctic freshwater systems	0,0830954646368538
Arctic freshwater systems	0,0830954646368538
Arctic freshwater systems	0,0830954646368538
Arctic freshwater systems	0,0830954646368538
Arctic freshwater systems	0,0830954646368538
Arctic freshwater systems	0,0830954646368538
Arctic freshwater systems	0,0830954646368538
Arctic freshwater systems	0,0830954646368538
Arctic freshwater systems	0,0830954646368538
Arctic freshwater systems	0,0830954646368538
Arctic freshwater systems	0,0830954646368538
Arctic freshwater systems	0,0830954646368538
Arctic freshwater systems	0,0830954646368538
Arctic freshwater systems	0,0830954646368538
Arctic freshwater systems	0,0830954646368538
Arctic freshwater systems	0,0830954646368538
Arctic freshwater systems	0,0834126228988265
Arctic freshwater systems	0,0834126228988265
Arctic freshwater systems	0,0834126228988265
Arctic freshwater systems	0,0834126228988265
Arctic freshwater systems	0,0834126228988265
Arctic freshwater systems	0,0834126228988265
Arctic freshwater systems	0,0834126228988265
Arctic freshwater systems	0,0834126228988265
Arctic freshwater systems	0,0834126228988265
Arctic freshwater systems	0,0834126228988265
Arctic freshwater systems	0,0834126228988265
Arctic freshwater systems	0,0834126228988265
Arctic freshwater systems	0,0837297811607992
Arctic freshwater systems	0,0837297811607992
Arctic freshwater systems	0,0837297811607992
Arctic freshwater systems	0,0837297811607992
Arctic freshwater systems	0,0837297811607992
Arctic freshwater systems	0,0837297811607992
Arctic freshwater systems	0,0837297811607992
Arctic freshwater systems	0,0837297811607992
Arctic freshwater systems	0,0837297811607992
Arctic freshwater systems	0,0837297811607992
Arctic freshwater systems	0,0837297811607992
Arctic freshwater systems	0,0837297811607992
Arctic freshwater systems	0,0837297811607992
Arctic freshwater systems	0,084046939422772
Arctic freshwater systems	0,084046939422772
Arctic freshwater systems	0,084046939422772
Arctic freshwater systems	0,084046939422772
Arctic freshwater systems	0,084046939422772
Arctic freshwater systems	0,084046939422772
Arctic freshwater systems	0,084046939422772
Arctic freshwater systems	0,084046939422772
Arctic freshwater systems	0,084046939422772
Arctic freshwater systems	0,084046939422772
Arctic freshwater systems	0,084046939422772
Arctic freshwater systems	0,084046939422772
Arctic freshwater systems	0,084046939422772
Arctic freshwater systems	0,0843640976847447
Arctic freshwater systems	0,0843640976847447
Arctic freshwater systems	0,0843640976847447
Arctic freshwater systems	0,0843640976847447
Arctic freshwater systems	0,0843640976847447
Arctic freshwater systems	0,0843640976847447
Arctic freshwater systems	0,0843640976847447
Arctic freshwater systems	0,0843640976847447
Arctic freshwater systems	0,0843640976847447
Arctic freshwater systems	0,0843640976847447
Arctic freshwater systems	0,0843640976847447
Arctic freshwater systems	0,0843640976847447
Arctic freshwater systems	0,0846812559467174
Arctic freshwater systems	0,0846812559467174
Arctic freshwater systems	0,0846812559467174
Arctic freshwater systems	0,0846812559467174
Arctic freshwater systems	0,0846812559467174
Arctic freshwater systems	0,0846812559467174
Arctic freshwater systems	0,0846812559467174
Arctic freshwater systems	0,0846812559467174
Arctic freshwater systems	0,0846812559467174
Arctic freshwater systems	0,0846812559467174
Arctic freshwater systems	0,0846812559467174
Arctic freshwater systems	0,0846812559467174
Arctic freshwater systems	0,0846812559467174
Arctic freshwater systems	0,0849984142086901
Arctic freshwater systems	0,0849984142086901
Arctic freshwater systems	0,0849984142086901
Arctic freshwater systems	0,0849984142086901
Arctic freshwater systems	0,0849984142086901
Arctic freshwater systems	0,0849984142086901
Arctic freshwater systems	0,0849984142086901
Arctic freshwater systems	0,0849984142086901
Arctic freshwater systems	0,0849984142086901
Arctic freshwater systems	0,0849984142086901
Arctic freshwater systems	0,0849984142086901
Arctic freshwater systems	0,0849984142086901
Arctic freshwater systems	0,0849984142086901
Arctic freshwater systems	0,0853155724706629
Arctic freshwater systems	0,0853155724706629
Arctic freshwater systems	0,0853155724706629
Arctic freshwater systems	0,0853155724706629
Arctic freshwater systems	0,0853155724706629
Arctic freshwater systems	0,0853155724706629
Arctic freshwater systems	0,0853155724706629
Arctic freshwater systems	0,0853155724706629
Arctic freshwater systems	0,0853155724706629
Arctic freshwater systems	0,0853155724706629
Arctic freshwater systems	0,0853155724706629
Arctic freshwater systems	0,0853155724706629
Arctic freshwater systems	0,0853155724706629
Arctic freshwater systems	0,0853155724706629
Arctic freshwater systems	0,0853155724706629
Arctic freshwater systems	0,0856327307326356
Arctic freshwater systems	0,0856327307326356
Arctic freshwater systems	0,0856327307326356
Arctic freshwater systems	0,0856327307326356
Arctic freshwater systems	0,0856327307326356
Arctic freshwater systems	0,0856327307326356
Arctic freshwater systems	0,0856327307326356
Arctic freshwater systems	0,0856327307326356
Arctic freshwater systems	0,0856327307326356
Arctic freshwater systems	0,0856327307326356
Arctic freshwater systems	0,0856327307326356
Arctic freshwater systems	0,0856327307326356
Arctic freshwater systems	0,0859498889946083
Arctic freshwater systems	0,0859498889946083
Arctic freshwater systems	0,0859498889946083
Arctic freshwater systems	0,0859498889946083
Arctic freshwater systems	0,0859498889946083
Arctic freshwater systems	0,0859498889946083
Arctic freshwater systems	0,0859498889946083
Arctic freshwater systems	0,0859498889946083
Arctic freshwater systems	0,0859498889946083
Arctic freshwater systems	0,0859498889946083
Arctic freshwater systems	0,0859498889946083
Arctic freshwater systems	0,0859498889946083
Arctic freshwater systems	0,0859498889946083
Arctic freshwater systems	0,0859498889946083
Arctic freshwater systems	0,0859498889946083
Arctic freshwater systems	0,086267047256581
Arctic freshwater systems	0,086267047256581
Arctic freshwater systems	0,086267047256581
Arctic freshwater systems	0,086267047256581
Arctic freshwater systems	0,086267047256581
Arctic freshwater systems	0,086267047256581
Arctic freshwater systems	0,086267047256581
Arctic freshwater systems	0,086267047256581
Arctic freshwater systems	0,086267047256581
Arctic freshwater systems	0,086267047256581
Arctic freshwater systems	0,086267047256581
Arctic freshwater systems	0,086267047256581
Arctic freshwater systems	0,0865842055185538
Arctic freshwater systems	0,0865842055185538
Arctic freshwater systems	0,0865842055185538
Arctic freshwater systems	0,0865842055185538
Arctic freshwater systems	0,0865842055185538
Arctic freshwater systems	0,0865842055185538
Arctic freshwater systems	0,0865842055185538
Arctic freshwater systems	0,0865842055185538
Arctic freshwater systems	0,0865842055185538
Arctic freshwater systems	0,0865842055185538
Arctic freshwater systems	0,0865842055185538
Arctic freshwater systems	0,0869013637805265
Arctic freshwater systems	0,0869013637805265
Arctic freshwater systems	0,0869013637805265
Arctic freshwater systems	0,0869013637805265
Arctic freshwater systems	0,0869013637805265
Arctic freshwater systems	0,0869013637805265
Arctic freshwater systems	0,0869013637805265
Arctic freshwater systems	0,0869013637805265
Arctic freshwater systems	0,0869013637805265
Arctic freshwater systems	0,0869013637805265
Arctic freshwater systems	0,0869013637805265
Arctic freshwater systems	0,0872185220424992
Arctic freshwater systems	0,0872185220424992
Arctic freshwater systems	0,0872185220424992
Arctic freshwater systems	0,0872185220424992
Arctic freshwater systems	0,0872185220424992
Arctic freshwater systems	0,0872185220424992
Arctic freshwater systems	0,0872185220424992
Arctic freshwater systems	0,0872185220424992
Arctic freshwater systems	0,0872185220424992
Arctic freshwater systems	0,0872185220424992
Arctic freshwater systems	0,0872185220424992
Arctic freshwater systems	0,0872185220424992
Arctic freshwater systems	0,0872185220424992
Arctic freshwater systems	0,0872185220424992
Arctic freshwater systems	0,0875356803044719
Arctic freshwater systems	0,0875356803044719
Arctic freshwater systems	0,0875356803044719
Arctic freshwater systems	0,0875356803044719
Arctic freshwater systems	0,0875356803044719
Arctic freshwater systems	0,0875356803044719
Arctic freshwater systems	0,0875356803044719
Arctic freshwater systems	0,0875356803044719
Arctic freshwater systems	0,0875356803044719
Arctic freshwater systems	0,0875356803044719
Arctic freshwater systems	0,0875356803044719
Arctic freshwater systems	0,0875356803044719
Arctic freshwater systems	0,0875356803044719
Arctic freshwater systems	0,0878528385664447
Arctic freshwater systems	0,0878528385664447
Arctic freshwater systems	0,0878528385664447
Arctic freshwater systems	0,0878528385664447
Arctic freshwater systems	0,0878528385664447
Arctic freshwater systems	0,0878528385664447
Arctic freshwater systems	0,0878528385664447
Arctic freshwater systems	0,0878528385664447
Arctic freshwater systems	0,0878528385664447
Arctic freshwater systems	0,0878528385664447
Arctic freshwater systems	0,0878528385664447
Arctic freshwater systems	0,0878528385664447
Arctic freshwater systems	0,0878528385664447
Arctic freshwater systems	0,0878528385664447
Arctic freshwater systems	0,0878528385664447
Arctic freshwater systems	0,0881699968284174
Arctic freshwater systems	0,0881699968284174
Arctic freshwater systems	0,0881699968284174
Arctic freshwater systems	0,0881699968284174
Arctic freshwater systems	0,0881699968284174
Arctic freshwater systems	0,0881699968284174
Arctic freshwater systems	0,0881699968284174
Arctic freshwater systems	0,0881699968284174
Arctic freshwater systems	0,0881699968284174
Arctic freshwater systems	0,0881699968284174
Arctic freshwater systems	0,0881699968284174
Arctic freshwater systems	0,0881699968284174
Arctic freshwater systems	0,0881699968284174
Arctic freshwater systems	0,0881699968284174
Arctic freshwater systems	0,0881699968284174
Arctic freshwater systems	0,0884871550903901
Arctic freshwater systems	0,0884871550903901
Arctic freshwater systems	0,0884871550903901
Arctic freshwater systems	0,0884871550903901
Arctic freshwater systems	0,0884871550903901
Arctic freshwater systems	0,0884871550903901
Arctic freshwater systems	0,0884871550903901
Arctic freshwater systems	0,0884871550903901
Arctic freshwater systems	0,0884871550903901
Arctic freshwater systems	0,0884871550903901
Arctic freshwater systems	0,0888043133523628
Arctic freshwater systems	0,0888043133523628
Arctic freshwater systems	0,0888043133523628
Arctic freshwater systems	0,0888043133523628
Arctic freshwater systems	0,0888043133523628
Arctic freshwater systems	0,0888043133523628
Arctic freshwater systems	0,0888043133523628
Arctic freshwater systems	0,0888043133523628
Arctic freshwater systems	0,0888043133523628
Arctic freshwater systems	0,0888043133523628
Arctic freshwater systems	0,0891214716143355
Arctic freshwater systems	0,0891214716143355
Arctic freshwater systems	0,0891214716143355
Arctic freshwater systems	0,0891214716143355
Arctic freshwater systems	0,0891214716143355
Arctic freshwater systems	0,0891214716143355
Arctic freshwater systems	0,0891214716143355
Arctic freshwater systems	0,0891214716143355
Arctic freshwater systems	0,0891214716143355
Arctic freshwater systems	0,0891214716143355
Arctic freshwater systems	0,0891214716143355
Arctic freshwater systems	0,0891214716143355
Arctic freshwater systems	0,0891214716143355
Arctic freshwater systems	0,0891214716143355
Arctic freshwater systems	0,0894386298763083
Arctic freshwater systems	0,0894386298763083
Arctic freshwater systems	0,0894386298763083
Arctic freshwater systems	0,0894386298763083
Arctic freshwater systems	0,0894386298763083
Arctic freshwater systems	0,0894386298763083
Arctic freshwater systems	0,0894386298763083
Arctic freshwater systems	0,0894386298763083
Arctic freshwater systems	0,089755788138281
Arctic freshwater systems	0,089755788138281
Arctic freshwater systems	0,089755788138281
Arctic freshwater systems	0,089755788138281
Arctic freshwater systems	0,089755788138281
Arctic freshwater systems	0,089755788138281
Arctic freshwater systems	0,089755788138281
Arctic freshwater systems	0,089755788138281
Arctic freshwater systems	0,089755788138281
Arctic freshwater systems	0,089755788138281
Arctic freshwater systems	0,089755788138281
Arctic freshwater systems	0,0900729464002537
Arctic freshwater systems	0,0900729464002537
Arctic freshwater systems	0,0900729464002537
Arctic freshwater systems	0,0900729464002537
Arctic freshwater systems	0,0900729464002537
Arctic freshwater systems	0,0900729464002537
Arctic freshwater systems	0,0900729464002537
Arctic freshwater systems	0,0900729464002537
Arctic freshwater systems	0,0900729464002537
Arctic freshwater systems	0,0900729464002537
Arctic freshwater systems	0,0900729464002537
Arctic freshwater systems	0,0900729464002537
Arctic freshwater systems	0,0900729464002537
Arctic freshwater systems	0,0900729464002537
Arctic freshwater systems	0,0903901046622265
Arctic freshwater systems	0,0903901046622265
Arctic freshwater systems	0,0903901046622265
Arctic freshwater systems	0,0903901046622265
Arctic freshwater systems	0,0903901046622265
Arctic freshwater systems	0,0907072629241992
Arctic freshwater systems	0,0907072629241992
Arctic freshwater systems	0,0907072629241992
Arctic freshwater systems	0,0907072629241992
Arctic freshwater systems	0,0907072629241992
Arctic freshwater systems	0,0907072629241992
Arctic freshwater systems	0,0907072629241992
Arctic freshwater systems	0,0907072629241992
Arctic freshwater systems	0,0910244211861719
Arctic freshwater systems	0,0910244211861719
Arctic freshwater systems	0,0910244211861719
Arctic freshwater systems	0,0910244211861719
Arctic freshwater systems	0,0910244211861719
Arctic freshwater systems	0,0910244211861719
Arctic freshwater systems	0,0910244211861719
Arctic freshwater systems	0,0910244211861719
Arctic freshwater systems	0,0910244211861719
Arctic freshwater systems	0,0910244211861719
Arctic freshwater systems	0,0910244211861719
Arctic freshwater systems	0,0910244211861719
Arctic freshwater systems	0,0910244211861719
Arctic freshwater systems	0,0910244211861719
Arctic freshwater systems	0,0910244211861719
Arctic freshwater systems	0,0913415794481446
Arctic freshwater systems	0,0913415794481446
Arctic freshwater systems	0,0913415794481446
Arctic freshwater systems	0,0913415794481446
Arctic freshwater systems	0,0913415794481446
Arctic freshwater systems	0,0913415794481446
Arctic freshwater systems	0,0913415794481446
Arctic freshwater systems	0,0913415794481446
Arctic freshwater systems	0,0913415794481446
Arctic freshwater systems	0,0913415794481446
Arctic freshwater systems	0,0916587377101173
Arctic freshwater systems	0,0916587377101173
Arctic freshwater systems	0,0916587377101173
Arctic freshwater systems	0,0916587377101173
Arctic freshwater systems	0,0916587377101173
Arctic freshwater systems	0,0916587377101173
Arctic freshwater systems	0,0916587377101173
Arctic freshwater systems	0,0916587377101173
Arctic freshwater systems	0,0916587377101173
Arctic freshwater systems	0,0916587377101173
Arctic freshwater systems	0,0916587377101173
Arctic freshwater systems	0,0916587377101173
Arctic freshwater systems	0,0919758959720901
Arctic freshwater systems	0,0919758959720901
Arctic freshwater systems	0,0919758959720901
Arctic freshwater systems	0,0919758959720901
Arctic freshwater systems	0,0919758959720901
Arctic freshwater systems	0,0919758959720901
Arctic freshwater systems	0,0919758959720901
Arctic freshwater systems	0,0919758959720901
Arctic freshwater systems	0,0919758959720901
Arctic freshwater systems	0,0919758959720901
Arctic freshwater systems	0,0919758959720901
Arctic freshwater systems	0,0919758959720901
[truncated: 25,600 more rows]
