# Supplementary material for: Rarity of microbial species: In search of reliable associations
Source: PLoS One. 2019 Mar 15;14(3):e0200458. doi: 10.1371/journal.pone.0200458 (PMC6420159; doi:10.1371/journal.pone.0200458)
Supplement: S2 File — Code files, data files, and result files associated with each of the figures. Implementation of testability-based filtering in CoNet and via the graphical lasso method with clr transformation (SPIEC-EASI-like). (ZIP) [file pone.0200458.s007.zip › S2_file/data_fig/fig2ab_prev_0.01.csv]

Microbiota	Prevalence
Arctic freshwater systems	0,0101490643831272
Arctic freshwater systems	0,0101490643831272
Arctic freshwater systems	0,0101490643831272
Arctic freshwater systems	0,0101490643831272
Arctic freshwater systems	0,0101490643831272
Arctic freshwater systems	0,0101490643831272
Arctic freshwater systems	0,0101490643831272
Arctic freshwater systems	0,0101490643831272
Arctic freshwater systems	0,0101490643831272
Arctic freshwater systems	0,0101490643831272
Arctic freshwater systems	0,0101490643831272
Arctic freshwater systems	0,0101490643831272
Arctic freshwater systems	0,0101490643831272
Arctic freshwater systems	0,0101490643831272
Arctic freshwater systems	0,0101490643831272
Arctic freshwater systems	0,0101490643831272
Arctic freshwater systems	0,0101490643831272
Arctic freshwater systems	0,0101490643831272
Arctic freshwater systems	0,0101490643831272
Arctic freshwater systems	0,0101490643831272
Arctic freshwater systems	0,0101490643831272
Arctic freshwater systems	0,0101490643831272
Arctic freshwater systems	0,0101490643831272
Arctic freshwater systems	0,0101490643831272
Arctic freshwater systems	0,0101490643831272
Arctic freshwater systems	0,0101490643831272
Arctic freshwater systems	0,0101490643831272
Arctic freshwater systems	0,0101490643831272
Arctic freshwater systems	0,0101490643831272
Arctic freshwater systems	0,0101490643831272
Arctic freshwater systems	0,0101490643831272
Arctic freshwater systems	0,0101490643831272
Arctic freshwater systems	0,0101490643831272
Arctic freshwater systems	0,0101490643831272
Arctic freshwater systems	0,0101490643831272
Arctic freshwater systems	0,0101490643831272
Arctic freshwater systems	0,0101490643831272
Arctic freshwater systems	0,0101490643831272
Arctic freshwater systems	0,0101490643831272
Arctic freshwater systems	0,0101490643831272
Arctic freshwater systems	0,0101490643831272
Arctic freshwater systems	0,0101490643831272
Arctic freshwater systems	0,0101490643831272
Arctic freshwater systems	0,0101490643831272
Arctic freshwater systems	0,0101490643831272
Arctic freshwater systems	0,0101490643831272
Arctic freshwater systems	0,0101490643831272
Arctic freshwater systems	0,0101490643831272
Arctic freshwater systems	0,0101490643831272
Arctic freshwater systems	0,0101490643831272
Arctic freshwater systems	0,0101490643831272
Arctic freshwater systems	0,0101490643831272
Arctic freshwater systems	0,0101490643831272
Arctic freshwater systems	0,0101490643831272
Arctic freshwater systems	0,0101490643831272
Arctic freshwater systems	0,0101490643831272
Arctic freshwater systems	0,0101490643831272
Arctic freshwater systems	0,0101490643831272
Arctic freshwater systems	0,0101490643831272
Arctic freshwater systems	0,0101490643831272
Arctic freshwater systems	0,0101490643831272
Arctic freshwater systems	0,0101490643831272
Arctic freshwater systems	0,0101490643831272
Arctic freshwater systems	0,0101490643831272
Arctic freshwater systems	0,0101490643831272
Arctic freshwater systems	0,0101490643831272
Arctic freshwater systems	0,0101490643831272
Arctic freshwater systems	0,0101490643831272
Arctic freshwater systems	0,0101490643831272
Arctic freshwater systems	0,0101490643831272
Arctic freshwater systems	0,0101490643831272
Arctic freshwater systems	0,0101490643831272
Arctic freshwater systems	0,0101490643831272
Arctic freshwater systems	0,0101490643831272
Arctic freshwater systems	0,0101490643831272
Arctic freshwater systems	0,0101490643831272
Arctic freshwater systems	0,0101490643831272
Arctic freshwater systems	0,0101490643831272
Arctic freshwater systems	0,0101490643831272
Arctic freshwater systems	0,0101490643831272
Arctic freshwater systems	0,0101490643831272
Arctic freshwater systems	0,0101490643831272
Arctic freshwater systems	0,0101490643831272
Arctic freshwater systems	0,0101490643831272
Arctic freshwater systems	0,0101490643831272
Arctic freshwater systems	0,0101490643831272
Arctic freshwater systems	0,0101490643831272
Arctic freshwater systems	0,0101490643831272
Arctic freshwater systems	0,0101490643831272
Arctic freshwater systems	0,0101490643831272
Arctic freshwater systems	0,0101490643831272
Arctic freshwater systems	0,0101490643831272
Arctic freshwater systems	0,0101490643831272
Arctic freshwater systems	0,0101490643831272
Arctic freshwater systems	0,0101490643831272
Arctic freshwater systems	0,0101490643831272
Arctic freshwater systems	0,0101490643831272
Arctic freshwater systems	0,0101490643831272
Arctic freshwater systems	0,0101490643831272
Arctic freshwater systems	0,0101490643831272
Arctic freshwater systems	0,0101490643831272
Arctic freshwater systems	0,0101490643831272
Arctic freshwater systems	0,0101490643831272
Arctic freshwater systems	0,0101490643831272
Arctic freshwater systems	0,0101490643831272
Arctic freshwater systems	0,0101490643831272
Arctic freshwater systems	0,0101490643831272
Arctic freshwater systems	0,0101490643831272
Arctic freshwater systems	0,0101490643831272
Arctic freshwater systems	0,0101490643831272
Arctic freshwater systems	0,0101490643831272
Arctic freshwater systems	0,0101490643831272
Arctic freshwater systems	0,0101490643831272
Arctic freshwater systems	0,0101490643831272
Arctic freshwater systems	0,0101490643831272
Arctic freshwater systems	0,0101490643831272
Arctic freshwater systems	0,0104662226450999
Arctic freshwater systems	0,0104662226450999
Arctic freshwater systems	0,0104662226450999
Arctic freshwater systems	0,0104662226450999
Arctic freshwater systems	0,0104662226450999
Arctic freshwater systems	0,0104662226450999
Arctic freshwater systems	0,0104662226450999
Arctic freshwater systems	0,0104662226450999
Arctic freshwater systems	0,0104662226450999
Arctic freshwater systems	0,0104662226450999
Arctic freshwater systems	0,0104662226450999
Arctic freshwater systems	0,0104662226450999
Arctic freshwater systems	0,0104662226450999
Arctic freshwater systems	0,0104662226450999
Arctic freshwater systems	0,0104662226450999
Arctic freshwater systems	0,0104662226450999
Arctic freshwater systems	0,0104662226450999
Arctic freshwater systems	0,0104662226450999
Arctic freshwater systems	0,0104662226450999
Arctic freshwater systems	0,0104662226450999
Arctic freshwater systems	0,0104662226450999
Arctic freshwater systems	0,0104662226450999
Arctic freshwater systems	0,0104662226450999
Arctic freshwater systems	0,0104662226450999
Arctic freshwater systems	0,0104662226450999
Arctic freshwater systems	0,0104662226450999
Arctic freshwater systems	0,0104662226450999
Arctic freshwater systems	0,0104662226450999
Arctic freshwater systems	0,0104662226450999
Arctic freshwater systems	0,0104662226450999
Arctic freshwater systems	0,0104662226450999
Arctic freshwater systems	0,0104662226450999
Arctic freshwater systems	0,0104662226450999
Arctic freshwater systems	0,0104662226450999
Arctic freshwater systems	0,0104662226450999
Arctic freshwater systems	0,0104662226450999
Arctic freshwater systems	0,0104662226450999
Arctic freshwater systems	0,0104662226450999
Arctic freshwater systems	0,0104662226450999
Arctic freshwater systems	0,0104662226450999
Arctic freshwater systems	0,0104662226450999
Arctic freshwater systems	0,0104662226450999
Arctic freshwater systems	0,0104662226450999
Arctic freshwater systems	0,0104662226450999
Arctic freshwater systems	0,0104662226450999
Arctic freshwater systems	0,0104662226450999
Arctic freshwater systems	0,0104662226450999
Arctic freshwater systems	0,0104662226450999
Arctic freshwater systems	0,0104662226450999
Arctic freshwater systems	0,0104662226450999
Arctic freshwater systems	0,0104662226450999
Arctic freshwater systems	0,0104662226450999
Arctic freshwater systems	0,0104662226450999
Arctic freshwater systems	0,0104662226450999
Arctic freshwater systems	0,0104662226450999
Arctic freshwater systems	0,0104662226450999
Arctic freshwater systems	0,0104662226450999
Arctic freshwater systems	0,0104662226450999
Arctic freshwater systems	0,0104662226450999
Arctic freshwater systems	0,0104662226450999
Arctic freshwater systems	0,0104662226450999
Arctic freshwater systems	0,0104662226450999
Arctic freshwater systems	0,0104662226450999
Arctic freshwater systems	0,0104662226450999
Arctic freshwater systems	0,0104662226450999
Arctic freshwater systems	0,0104662226450999
Arctic freshwater systems	0,0104662226450999
Arctic freshwater systems	0,0104662226450999
Arctic freshwater systems	0,0104662226450999
Arctic freshwater systems	0,0104662226450999
Arctic freshwater systems	0,0104662226450999
Arctic freshwater systems	0,0104662226450999
Arctic freshwater systems	0,0104662226450999
Arctic freshwater systems	0,0104662226450999
Arctic freshwater systems	0,0104662226450999
Arctic freshwater systems	0,0104662226450999
Arctic freshwater systems	0,0104662226450999
Arctic freshwater systems	0,0104662226450999
Arctic freshwater systems	0,0104662226450999
Arctic freshwater systems	0,0104662226450999
Arctic freshwater systems	0,0104662226450999
Arctic freshwater systems	0,0104662226450999
Arctic freshwater systems	0,0104662226450999
Arctic freshwater systems	0,0104662226450999
Arctic freshwater systems	0,0104662226450999
Arctic freshwater systems	0,0104662226450999
Arctic freshwater systems	0,0104662226450999
Arctic freshwater systems	0,0104662226450999
Arctic freshwater systems	0,0104662226450999
Arctic freshwater systems	0,0104662226450999
Arctic freshwater systems	0,0104662226450999
Arctic freshwater systems	0,0104662226450999
Arctic freshwater systems	0,0104662226450999
Arctic freshwater systems	0,0104662226450999
Arctic freshwater systems	0,0104662226450999
Arctic freshwater systems	0,0104662226450999
Arctic freshwater systems	0,0104662226450999
Arctic freshwater systems	0,0104662226450999
Arctic freshwater systems	0,0104662226450999
Arctic freshwater systems	0,0104662226450999
Arctic freshwater systems	0,0104662226450999
Arctic freshwater systems	0,0104662226450999
Arctic freshwater systems	0,0104662226450999
Arctic freshwater systems	0,0104662226450999
Arctic freshwater systems	0,0104662226450999
Arctic freshwater systems	0,0104662226450999
Arctic freshwater systems	0,0104662226450999
Arctic freshwater systems	0,0104662226450999
Arctic freshwater systems	0,0104662226450999
Arctic freshwater systems	0,0104662226450999
Arctic freshwater systems	0,0104662226450999
Arctic freshwater systems	0,0104662226450999
Arctic freshwater systems	0,0104662226450999
Arctic freshwater systems	0,0104662226450999
Arctic freshwater systems	0,0104662226450999
Arctic freshwater systems	0,0104662226450999
Arctic freshwater systems	0,0104662226450999
Arctic freshwater systems	0,0104662226450999
Arctic freshwater systems	0,0104662226450999
Arctic freshwater systems	0,0104662226450999
Arctic freshwater systems	0,0104662226450999
Arctic freshwater systems	0,0104662226450999
Arctic freshwater systems	0,0104662226450999
Arctic freshwater systems	0,0104662226450999
Arctic freshwater systems	0,0104662226450999
Arctic freshwater systems	0,0104662226450999
Arctic freshwater systems	0,0107833809070726
Arctic freshwater systems	0,0107833809070726
Arctic freshwater systems	0,0107833809070726
Arctic freshwater systems	0,0107833809070726
Arctic freshwater systems	0,0107833809070726
Arctic freshwater systems	0,0107833809070726
Arctic freshwater systems	0,0107833809070726
Arctic freshwater systems	0,0107833809070726
Arctic freshwater systems	0,0107833809070726
Arctic freshwater systems	0,0107833809070726
Arctic freshwater systems	0,0107833809070726
Arctic freshwater systems	0,0107833809070726
Arctic freshwater systems	0,0107833809070726
Arctic freshwater systems	0,0107833809070726
Arctic freshwater systems	0,0107833809070726
Arctic freshwater systems	0,0107833809070726
Arctic freshwater systems	0,0107833809070726
Arctic freshwater systems	0,0107833809070726
Arctic freshwater systems	0,0107833809070726
Arctic freshwater systems	0,0107833809070726
Arctic freshwater systems	0,0107833809070726
Arctic freshwater systems	0,0107833809070726
Arctic freshwater systems	0,0107833809070726
Arctic freshwater systems	0,0107833809070726
Arctic freshwater systems	0,0107833809070726
Arctic freshwater systems	0,0107833809070726
Arctic freshwater systems	0,0107833809070726
Arctic freshwater systems	0,0107833809070726
Arctic freshwater systems	0,0107833809070726
Arctic freshwater systems	0,0107833809070726
Arctic freshwater systems	0,0107833809070726
Arctic freshwater systems	0,0107833809070726
Arctic freshwater systems	0,0107833809070726
Arctic freshwater systems	0,0107833809070726
Arctic freshwater systems	0,0107833809070726
Arctic freshwater systems	0,0107833809070726
Arctic freshwater systems	0,0107833809070726
Arctic freshwater systems	0,0107833809070726
Arctic freshwater systems	0,0107833809070726
Arctic freshwater systems	0,0107833809070726
Arctic freshwater systems	0,0107833809070726
Arctic freshwater systems	0,0107833809070726
Arctic freshwater systems	0,0107833809070726
Arctic freshwater systems	0,0107833809070726
Arctic freshwater systems	0,0107833809070726
Arctic freshwater systems	0,0107833809070726
Arctic freshwater systems	0,0107833809070726
Arctic freshwater systems	0,0107833809070726
Arctic freshwater systems	0,0107833809070726
Arctic freshwater systems	0,0107833809070726
Arctic freshwater systems	0,0107833809070726
Arctic freshwater systems	0,0107833809070726
Arctic freshwater systems	0,0107833809070726
Arctic freshwater systems	0,0107833809070726
Arctic freshwater systems	0,0107833809070726
Arctic freshwater systems	0,0107833809070726
Arctic freshwater systems	0,0107833809070726
Arctic freshwater systems	0,0107833809070726
Arctic freshwater systems	0,0107833809070726
Arctic freshwater systems	0,0107833809070726
Arctic freshwater systems	0,0107833809070726
Arctic freshwater systems	0,0107833809070726
Arctic freshwater systems	0,0107833809070726
Arctic freshwater systems	0,0107833809070726
Arctic freshwater systems	0,0107833809070726
Arctic freshwater systems	0,0107833809070726
Arctic freshwater systems	0,0107833809070726
Arctic freshwater systems	0,0107833809070726
Arctic freshwater systems	0,0107833809070726
Arctic freshwater systems	0,0107833809070726
Arctic freshwater systems	0,0107833809070726
Arctic freshwater systems	0,0107833809070726
Arctic freshwater systems	0,0107833809070726
Arctic freshwater systems	0,0107833809070726
Arctic freshwater systems	0,0107833809070726
Arctic freshwater systems	0,0107833809070726
Arctic freshwater systems	0,0107833809070726
Arctic freshwater systems	0,0107833809070726
Arctic freshwater systems	0,0107833809070726
Arctic freshwater systems	0,0107833809070726
Arctic freshwater systems	0,0107833809070726
Arctic freshwater systems	0,0107833809070726
Arctic freshwater systems	0,0107833809070726
Arctic freshwater systems	0,0107833809070726
Arctic freshwater systems	0,0107833809070726
Arctic freshwater systems	0,0107833809070726
Arctic freshwater systems	0,0107833809070726
Arctic freshwater systems	0,0107833809070726
Arctic freshwater systems	0,0107833809070726
Arctic freshwater systems	0,0107833809070726
Arctic freshwater systems	0,0107833809070726
Arctic freshwater systems	0,0107833809070726
Arctic freshwater systems	0,0107833809070726
Arctic freshwater systems	0,0107833809070726
Arctic freshwater systems	0,0107833809070726
Arctic freshwater systems	0,0107833809070726
Arctic freshwater systems	0,0107833809070726
Arctic freshwater systems	0,0107833809070726
Arctic freshwater systems	0,0107833809070726
Arctic freshwater systems	0,0107833809070726
Arctic freshwater systems	0,0107833809070726
Arctic freshwater systems	0,0107833809070726
Arctic freshwater systems	0,0107833809070726
Arctic freshwater systems	0,0107833809070726
Arctic freshwater systems	0,0107833809070726
Arctic freshwater systems	0,0107833809070726
Arctic freshwater systems	0,0107833809070726
Arctic freshwater systems	0,0107833809070726
Arctic freshwater systems	0,0107833809070726
Arctic freshwater systems	0,0107833809070726
Arctic freshwater systems	0,0107833809070726
Arctic freshwater systems	0,0107833809070726
Arctic freshwater systems	0,0107833809070726
Arctic freshwater systems	0,0107833809070726
Arctic freshwater systems	0,0107833809070726
Arctic freshwater systems	0,0107833809070726
Arctic freshwater systems	0,0111005391690454
Arctic freshwater systems	0,0111005391690454
Arctic freshwater systems	0,0111005391690454
Arctic freshwater systems	0,0111005391690454
Arctic freshwater systems	0,0111005391690454
Arctic freshwater systems	0,0111005391690454
Arctic freshwater systems	0,0111005391690454
Arctic freshwater systems	0,0111005391690454
Arctic freshwater systems	0,0111005391690454
Arctic freshwater systems	0,0111005391690454
Arctic freshwater systems	0,0111005391690454
Arctic freshwater systems	0,0111005391690454
Arctic freshwater systems	0,0111005391690454
Arctic freshwater systems	0,0111005391690454
Arctic freshwater systems	0,0111005391690454
Arctic freshwater systems	0,0111005391690454
Arctic freshwater systems	0,0111005391690454
Arctic freshwater systems	0,0111005391690454
Arctic freshwater systems	0,0111005391690454
Arctic freshwater systems	0,0111005391690454
Arctic freshwater systems	0,0111005391690454
Arctic freshwater systems	0,0111005391690454
Arctic freshwater systems	0,0111005391690454
Arctic freshwater systems	0,0111005391690454
Arctic freshwater systems	0,0111005391690454
Arctic freshwater systems	0,0111005391690454
Arctic freshwater systems	0,0111005391690454
Arctic freshwater systems	0,0111005391690454
Arctic freshwater systems	0,0111005391690454
Arctic freshwater systems	0,0111005391690454
Arctic freshwater systems	0,0111005391690454
Arctic freshwater systems	0,0111005391690454
Arctic freshwater systems	0,0111005391690454
Arctic freshwater systems	0,0111005391690454
Arctic freshwater systems	0,0111005391690454
Arctic freshwater systems	0,0111005391690454
Arctic freshwater systems	0,0111005391690454
Arctic freshwater systems	0,0111005391690454
Arctic freshwater systems	0,0111005391690454
Arctic freshwater systems	0,0111005391690454
Arctic freshwater systems	0,0111005391690454
Arctic freshwater systems	0,0111005391690454
Arctic freshwater systems	0,0111005391690454
Arctic freshwater systems	0,0111005391690454
Arctic freshwater systems	0,0111005391690454
Arctic freshwater systems	0,0111005391690454
Arctic freshwater systems	0,0111005391690454
Arctic freshwater systems	0,0111005391690454
Arctic freshwater systems	0,0111005391690454
Arctic freshwater systems	0,0111005391690454
Arctic freshwater systems	0,0111005391690454
Arctic freshwater systems	0,0111005391690454
Arctic freshwater systems	0,0111005391690454
Arctic freshwater systems	0,0111005391690454
Arctic freshwater systems	0,0111005391690454
Arctic freshwater systems	0,0111005391690454
Arctic freshwater systems	0,0111005391690454
Arctic freshwater systems	0,0111005391690454
Arctic freshwater systems	0,0111005391690454
Arctic freshwater systems	0,0111005391690454
Arctic freshwater systems	0,0111005391690454
Arctic freshwater systems	0,0111005391690454
Arctic freshwater systems	0,0111005391690454
Arctic freshwater systems	0,0111005391690454
Arctic freshwater systems	0,0111005391690454
Arctic freshwater systems	0,0111005391690454
Arctic freshwater systems	0,0111005391690454
Arctic freshwater systems	0,0111005391690454
Arctic freshwater systems	0,0111005391690454
Arctic freshwater systems	0,0111005391690454
Arctic freshwater systems	0,0111005391690454
Arctic freshwater systems	0,0111005391690454
Arctic freshwater systems	0,0111005391690454
Arctic freshwater systems	0,0111005391690454
Arctic freshwater systems	0,0111005391690454
Arctic freshwater systems	0,0111005391690454
Arctic freshwater systems	0,0111005391690454
Arctic freshwater systems	0,0111005391690454
Arctic freshwater systems	0,0111005391690454
Arctic freshwater systems	0,0111005391690454
Arctic freshwater systems	0,0111005391690454
Arctic freshwater systems	0,0111005391690454
Arctic freshwater systems	0,0111005391690454
Arctic freshwater systems	0,0111005391690454
Arctic freshwater systems	0,0111005391690454
Arctic freshwater systems	0,0111005391690454
Arctic freshwater systems	0,0111005391690454
Arctic freshwater systems	0,0111005391690454
Arctic freshwater systems	0,0111005391690454
Arctic freshwater systems	0,0111005391690454
Arctic freshwater systems	0,0111005391690454
Arctic freshwater systems	0,0111005391690454
Arctic freshwater systems	0,0111005391690454
Arctic freshwater systems	0,0111005391690454
Arctic freshwater systems	0,0111005391690454
Arctic freshwater systems	0,0111005391690454
Arctic freshwater systems	0,0111005391690454
Arctic freshwater systems	0,0111005391690454
Arctic freshwater systems	0,0111005391690454
Arctic freshwater systems	0,0111005391690454
Arctic freshwater systems	0,0111005391690454
Arctic freshwater systems	0,0111005391690454
Arctic freshwater systems	0,0111005391690454
Arctic freshwater systems	0,0111005391690454
Arctic freshwater systems	0,0111005391690454
Arctic freshwater systems	0,0111005391690454
Arctic freshwater systems	0,0111005391690454
Arctic freshwater systems	0,0111005391690454
Arctic freshwater systems	0,0111005391690454
Arctic freshwater systems	0,0111005391690454
Arctic freshwater systems	0,0114176974310181
Arctic freshwater systems	0,0114176974310181
Arctic freshwater systems	0,0114176974310181
Arctic freshwater systems	0,0114176974310181
Arctic freshwater systems	0,0114176974310181
Arctic freshwater systems	0,0114176974310181
Arctic freshwater systems	0,0114176974310181
Arctic freshwater systems	0,0114176974310181
Arctic freshwater systems	0,0114176974310181
Arctic freshwater systems	0,0114176974310181
Arctic freshwater systems	0,0114176974310181
Arctic freshwater systems	0,0114176974310181
Arctic freshwater systems	0,0114176974310181
Arctic freshwater systems	0,0114176974310181
Arctic freshwater systems	0,0114176974310181
Arctic freshwater systems	0,0114176974310181
Arctic freshwater systems	0,0114176974310181
Arctic freshwater systems	0,0114176974310181
Arctic freshwater systems	0,0114176974310181
Arctic freshwater systems	0,0114176974310181
Arctic freshwater systems	0,0114176974310181
Arctic freshwater systems	0,0114176974310181
Arctic freshwater systems	0,0114176974310181
Arctic freshwater systems	0,0114176974310181
Arctic freshwater systems	0,0114176974310181
Arctic freshwater systems	0,0114176974310181
Arctic freshwater systems	0,0114176974310181
Arctic freshwater systems	0,0114176974310181
Arctic freshwater systems	0,0114176974310181
Arctic freshwater systems	0,0114176974310181
Arctic freshwater systems	0,0114176974310181
Arctic freshwater systems	0,0114176974310181
Arctic freshwater systems	0,0114176974310181
Arctic freshwater systems	0,0114176974310181
Arctic freshwater systems	0,0114176974310181
Arctic freshwater systems	0,0114176974310181
Arctic freshwater systems	0,0114176974310181
Arctic freshwater systems	0,0114176974310181
Arctic freshwater systems	0,0114176974310181
Arctic freshwater systems	0,0114176974310181
Arctic freshwater systems	0,0114176974310181
Arctic freshwater systems	0,0114176974310181
Arctic freshwater systems	0,0114176974310181
Arctic freshwater systems	0,0114176974310181
Arctic freshwater systems	0,0114176974310181
Arctic freshwater systems	0,0114176974310181
Arctic freshwater systems	0,0114176974310181
Arctic freshwater systems	0,0114176974310181
Arctic freshwater systems	0,0114176974310181
Arctic freshwater systems	0,0114176974310181
Arctic freshwater systems	0,0114176974310181
Arctic freshwater systems	0,0114176974310181
Arctic freshwater systems	0,0114176974310181
Arctic freshwater systems	0,0114176974310181
Arctic freshwater systems	0,0114176974310181
Arctic freshwater systems	0,0114176974310181
Arctic freshwater systems	0,0114176974310181
Arctic freshwater systems	0,0114176974310181
Arctic freshwater systems	0,0114176974310181
Arctic freshwater systems	0,0114176974310181
Arctic freshwater systems	0,0114176974310181
Arctic freshwater systems	0,0114176974310181
Arctic freshwater systems	0,0114176974310181
Arctic freshwater systems	0,0114176974310181
Arctic freshwater systems	0,0114176974310181
Arctic freshwater systems	0,0114176974310181
Arctic freshwater systems	0,0114176974310181
Arctic freshwater systems	0,0114176974310181
Arctic freshwater systems	0,0114176974310181
Arctic freshwater systems	0,0114176974310181
Arctic freshwater systems	0,0114176974310181
Arctic freshwater systems	0,0114176974310181
Arctic freshwater systems	0,0114176974310181
Arctic freshwater systems	0,0114176974310181
Arctic freshwater systems	0,0114176974310181
Arctic freshwater systems	0,0114176974310181
Arctic freshwater systems	0,0114176974310181
Arctic freshwater systems	0,0114176974310181
Arctic freshwater systems	0,0114176974310181
Arctic freshwater systems	0,0114176974310181
Arctic freshwater systems	0,0114176974310181
Arctic freshwater systems	0,0114176974310181
Arctic freshwater systems	0,0114176974310181
Arctic freshwater systems	0,0114176974310181
Arctic freshwater systems	0,0114176974310181
Arctic freshwater systems	0,0114176974310181
Arctic freshwater systems	0,0114176974310181
Arctic freshwater systems	0,0114176974310181
Arctic freshwater systems	0,0114176974310181
Arctic freshwater systems	0,0114176974310181
Arctic freshwater systems	0,0114176974310181
Arctic freshwater systems	0,0114176974310181
Arctic freshwater systems	0,0114176974310181
Arctic freshwater systems	0,0114176974310181
Arctic freshwater systems	0,0114176974310181
Arctic freshwater systems	0,0114176974310181
Arctic freshwater systems	0,0114176974310181
Arctic freshwater systems	0,0114176974310181
Arctic freshwater systems	0,0114176974310181
Arctic freshwater systems	0,0114176974310181
Arctic freshwater systems	0,0114176974310181
Arctic freshwater systems	0,0114176974310181
Arctic freshwater systems	0,0114176974310181
Arctic freshwater systems	0,0114176974310181
Arctic freshwater systems	0,0114176974310181
Arctic freshwater systems	0,0114176974310181
Arctic freshwater systems	0,0114176974310181
Arctic freshwater systems	0,0114176974310181
Arctic freshwater systems	0,0117348556929908
Arctic freshwater systems	0,0117348556929908
Arctic freshwater systems	0,0117348556929908
Arctic freshwater systems	0,0117348556929908
Arctic freshwater systems	0,0117348556929908
Arctic freshwater systems	0,0117348556929908
Arctic freshwater systems	0,0117348556929908
Arctic freshwater systems	0,0117348556929908
Arctic freshwater systems	0,0117348556929908
Arctic freshwater systems	0,0117348556929908
Arctic freshwater systems	0,0117348556929908
Arctic freshwater systems	0,0117348556929908
Arctic freshwater systems	0,0117348556929908
Arctic freshwater systems	0,0117348556929908
Arctic freshwater systems	0,0117348556929908
Arctic freshwater systems	0,0117348556929908
Arctic freshwater systems	0,0117348556929908
Arctic freshwater systems	0,0117348556929908
Arctic freshwater systems	0,0117348556929908
Arctic freshwater systems	0,0117348556929908
Arctic freshwater systems	0,0117348556929908
Arctic freshwater systems	0,0117348556929908
Arctic freshwater systems	0,0117348556929908
Arctic freshwater systems	0,0117348556929908
Arctic freshwater systems	0,0117348556929908
Arctic freshwater systems	0,0117348556929908
Arctic freshwater systems	0,0117348556929908
Arctic freshwater systems	0,0117348556929908
Arctic freshwater systems	0,0117348556929908
Arctic freshwater systems	0,0117348556929908
Arctic freshwater systems	0,0117348556929908
Arctic freshwater systems	0,0117348556929908
Arctic freshwater systems	0,0117348556929908
Arctic freshwater systems	0,0117348556929908
Arctic freshwater systems	0,0117348556929908
Arctic freshwater systems	0,0117348556929908
Arctic freshwater systems	0,0117348556929908
Arctic freshwater systems	0,0117348556929908
Arctic freshwater systems	0,0117348556929908
Arctic freshwater systems	0,0117348556929908
Arctic freshwater systems	0,0117348556929908
Arctic freshwater systems	0,0117348556929908
Arctic freshwater systems	0,0117348556929908
Arctic freshwater systems	0,0117348556929908
Arctic freshwater systems	0,0117348556929908
Arctic freshwater systems	0,0117348556929908
Arctic freshwater systems	0,0117348556929908
Arctic freshwater systems	0,0117348556929908
Arctic freshwater systems	0,0117348556929908
Arctic freshwater systems	0,0117348556929908
Arctic freshwater systems	0,0117348556929908
Arctic freshwater systems	0,0117348556929908
Arctic freshwater systems	0,0117348556929908
Arctic freshwater systems	0,0117348556929908
Arctic freshwater systems	0,0117348556929908
Arctic freshwater systems	0,0117348556929908
Arctic freshwater systems	0,0117348556929908
Arctic freshwater systems	0,0117348556929908
Arctic freshwater systems	0,0117348556929908
Arctic freshwater systems	0,0117348556929908
Arctic freshwater systems	0,0117348556929908
Arctic freshwater systems	0,0117348556929908
Arctic freshwater systems	0,0117348556929908
Arctic freshwater systems	0,0117348556929908
Arctic freshwater systems	0,0117348556929908
Arctic freshwater systems	0,0117348556929908
Arctic freshwater systems	0,0117348556929908
Arctic freshwater systems	0,0117348556929908
Arctic freshwater systems	0,0117348556929908
Arctic freshwater systems	0,0117348556929908
Arctic freshwater systems	0,0117348556929908
Arctic freshwater systems	0,0117348556929908
Arctic freshwater systems	0,0117348556929908
Arctic freshwater systems	0,0117348556929908
Arctic freshwater systems	0,0117348556929908
Arctic freshwater systems	0,0117348556929908
Arctic freshwater systems	0,0117348556929908
Arctic freshwater systems	0,0117348556929908
Arctic freshwater systems	0,0117348556929908
Arctic freshwater systems	0,0117348556929908
Arctic freshwater systems	0,0117348556929908
Arctic freshwater systems	0,0117348556929908
Arctic freshwater systems	0,0117348556929908
Arctic freshwater systems	0,0117348556929908
Arctic freshwater systems	0,0117348556929908
Arctic freshwater systems	0,0117348556929908
Arctic freshwater systems	0,0117348556929908
Arctic freshwater systems	0,0117348556929908
Arctic freshwater systems	0,0117348556929908
Arctic freshwater systems	0,0117348556929908
Arctic freshwater systems	0,0117348556929908
Arctic freshwater systems	0,0117348556929908
Arctic freshwater systems	0,0117348556929908
Arctic freshwater systems	0,0117348556929908
Arctic freshwater systems	0,0117348556929908
Arctic freshwater systems	0,0117348556929908
Arctic freshwater systems	0,0117348556929908
Arctic freshwater systems	0,0117348556929908
Arctic freshwater systems	0,0117348556929908
Arctic freshwater systems	0,0117348556929908
Arctic freshwater systems	0,0117348556929908
Arctic freshwater systems	0,0117348556929908
Arctic freshwater systems	0,0117348556929908
Arctic freshwater systems	0,0117348556929908
Arctic freshwater systems	0,0117348556929908
Arctic freshwater systems	0,0117348556929908
Arctic freshwater systems	0,0117348556929908
Arctic freshwater systems	0,0117348556929908
Arctic freshwater systems	0,0117348556929908
Arctic freshwater systems	0,0117348556929908
Arctic freshwater systems	0,0117348556929908
Arctic freshwater systems	0,0117348556929908
Arctic freshwater systems	0,0117348556929908
Arctic freshwater systems	0,0117348556929908
Arctic freshwater systems	0,0117348556929908
Arctic freshwater systems	0,0117348556929908
Arctic freshwater systems	0,0117348556929908
Arctic freshwater systems	0,0117348556929908
Arctic freshwater systems	0,0117348556929908
Arctic freshwater systems	0,0117348556929908
Arctic freshwater systems	0,0117348556929908
Arctic freshwater systems	0,0117348556929908
Arctic freshwater systems	0,0117348556929908
Arctic freshwater systems	0,0117348556929908
Arctic freshwater systems	0,0117348556929908
Arctic freshwater systems	0,0117348556929908
Arctic freshwater systems	0,0117348556929908
Arctic freshwater systems	0,0117348556929908
Arctic freshwater systems	0,0117348556929908
Arctic freshwater systems	0,0120520139549635
Arctic freshwater systems	0,0120520139549635
Arctic freshwater systems	0,0120520139549635
Arctic freshwater systems	0,0120520139549635
Arctic freshwater systems	0,0120520139549635
Arctic freshwater systems	0,0120520139549635
Arctic freshwater systems	0,0120520139549635
Arctic freshwater systems	0,0120520139549635
Arctic freshwater systems	0,0120520139549635
Arctic freshwater systems	0,0120520139549635
Arctic freshwater systems	0,0120520139549635
Arctic freshwater systems	0,0120520139549635
Arctic freshwater systems	0,0120520139549635
Arctic freshwater systems	0,0120520139549635
Arctic freshwater systems	0,0120520139549635
Arctic freshwater systems	0,0120520139549635
Arctic freshwater systems	0,0120520139549635
Arctic freshwater systems	0,0120520139549635
Arctic freshwater systems	0,0120520139549635
Arctic freshwater systems	0,0120520139549635
Arctic freshwater systems	0,0120520139549635
Arctic freshwater systems	0,0120520139549635
Arctic freshwater systems	0,0120520139549635
Arctic freshwater systems	0,0120520139549635
Arctic freshwater systems	0,0120520139549635
Arctic freshwater systems	0,0120520139549635
Arctic freshwater systems	0,0120520139549635
Arctic freshwater systems	0,0120520139549635
Arctic freshwater systems	0,0120520139549635
Arctic freshwater systems	0,0120520139549635
Arctic freshwater systems	0,0120520139549635
Arctic freshwater systems	0,0120520139549635
Arctic freshwater systems	0,0120520139549635
Arctic freshwater systems	0,0120520139549635
Arctic freshwater systems	0,0120520139549635
Arctic freshwater systems	0,0120520139549635
Arctic freshwater systems	0,0120520139549635
Arctic freshwater systems	0,0120520139549635
Arctic freshwater systems	0,0120520139549635
Arctic freshwater systems	0,0120520139549635
Arctic freshwater systems	0,0120520139549635
Arctic freshwater systems	0,0120520139549635
Arctic freshwater systems	0,0120520139549635
Arctic freshwater systems	0,0120520139549635
Arctic freshwater systems	0,0120520139549635
Arctic freshwater systems	0,0120520139549635
Arctic freshwater systems	0,0120520139549635
Arctic freshwater systems	0,0120520139549635
Arctic freshwater systems	0,0120520139549635
Arctic freshwater systems	0,0120520139549635
Arctic freshwater systems	0,0120520139549635
Arctic freshwater systems	0,0120520139549635
Arctic freshwater systems	0,0120520139549635
Arctic freshwater systems	0,0120520139549635
Arctic freshwater systems	0,0120520139549635
Arctic freshwater systems	0,0120520139549635
Arctic freshwater systems	0,0120520139549635
Arctic freshwater systems	0,0120520139549635
Arctic freshwater systems	0,0120520139549635
Arctic freshwater systems	0,0120520139549635
Arctic freshwater systems	0,0120520139549635
Arctic freshwater systems	0,0120520139549635
Arctic freshwater systems	0,0120520139549635
Arctic freshwater systems	0,0120520139549635
Arctic freshwater systems	0,0120520139549635
Arctic freshwater systems	0,0120520139549635
Arctic freshwater systems	0,0120520139549635
Arctic freshwater systems	0,0120520139549635
Arctic freshwater systems	0,0120520139549635
Arctic freshwater systems	0,0120520139549635
Arctic freshwater systems	0,0120520139549635
Arctic freshwater systems	0,0120520139549635
Arctic freshwater systems	0,0120520139549635
Arctic freshwater systems	0,0120520139549635
Arctic freshwater systems	0,0120520139549635
Arctic freshwater systems	0,0120520139549635
Arctic freshwater systems	0,0120520139549635
Arctic freshwater systems	0,0120520139549635
Arctic freshwater systems	0,0120520139549635
Arctic freshwater systems	0,0120520139549635
Arctic freshwater systems	0,0120520139549635
Arctic freshwater systems	0,0120520139549635
Arctic freshwater systems	0,0120520139549635
Arctic freshwater systems	0,0120520139549635
Arctic freshwater systems	0,0120520139549635
Arctic freshwater systems	0,0120520139549635
Arctic freshwater systems	0,0120520139549635
Arctic freshwater systems	0,0120520139549635
Arctic freshwater systems	0,0120520139549635
Arctic freshwater systems	0,0120520139549635
Arctic freshwater systems	0,0120520139549635
Arctic freshwater systems	0,0120520139549635
Arctic freshwater systems	0,0120520139549635
Arctic freshwater systems	0,0120520139549635
Arctic freshwater systems	0,0120520139549635
Arctic freshwater systems	0,0120520139549635
Arctic freshwater systems	0,0120520139549635
Arctic freshwater systems	0,0120520139549635
Arctic freshwater systems	0,0120520139549635
Arctic freshwater systems	0,0120520139549635
Arctic freshwater systems	0,0120520139549635
Arctic freshwater systems	0,0120520139549635
Arctic freshwater systems	0,0120520139549635
Arctic freshwater systems	0,0120520139549635
Arctic freshwater systems	0,0120520139549635
Arctic freshwater systems	0,0123691722169363
Arctic freshwater systems	0,0123691722169363
Arctic freshwater systems	0,0123691722169363
Arctic freshwater systems	0,0123691722169363
Arctic freshwater systems	0,0123691722169363
Arctic freshwater systems	0,0123691722169363
Arctic freshwater systems	0,0123691722169363
Arctic freshwater systems	0,0123691722169363
Arctic freshwater systems	0,0123691722169363
Arctic freshwater systems	0,0123691722169363
Arctic freshwater systems	0,0123691722169363
Arctic freshwater systems	0,0123691722169363
Arctic freshwater systems	0,0123691722169363
Arctic freshwater systems	0,0123691722169363
Arctic freshwater systems	0,0123691722169363
Arctic freshwater systems	0,0123691722169363
Arctic freshwater systems	0,0123691722169363
Arctic freshwater systems	0,0123691722169363
Arctic freshwater systems	0,0123691722169363
Arctic freshwater systems	0,0123691722169363
Arctic freshwater systems	0,0123691722169363
Arctic freshwater systems	0,0123691722169363
Arctic freshwater systems	0,0123691722169363
Arctic freshwater systems	0,0123691722169363
Arctic freshwater systems	0,0123691722169363
Arctic freshwater systems	0,0123691722169363
Arctic freshwater systems	0,0123691722169363
Arctic freshwater systems	0,0123691722169363
Arctic freshwater systems	0,0123691722169363
Arctic freshwater systems	0,0123691722169363
Arctic freshwater systems	0,0123691722169363
Arctic freshwater systems	0,0123691722169363
Arctic freshwater systems	0,0123691722169363
Arctic freshwater systems	0,0123691722169363
Arctic freshwater systems	0,0123691722169363
Arctic freshwater systems	0,0123691722169363
Arctic freshwater systems	0,0123691722169363
Arctic freshwater systems	0,0123691722169363
Arctic freshwater systems	0,0123691722169363
Arctic freshwater systems	0,0123691722169363
Arctic freshwater systems	0,0123691722169363
Arctic freshwater systems	0,0123691722169363
Arctic freshwater systems	0,0123691722169363
Arctic freshwater systems	0,0123691722169363
Arctic freshwater systems	0,0123691722169363
Arctic freshwater systems	0,0123691722169363
Arctic freshwater systems	0,0123691722169363
Arctic freshwater systems	0,0123691722169363
Arctic freshwater systems	0,0123691722169363
Arctic freshwater systems	0,0123691722169363
Arctic freshwater systems	0,0123691722169363
Arctic freshwater systems	0,0123691722169363
Arctic freshwater systems	0,0123691722169363
Arctic freshwater systems	0,0123691722169363
Arctic freshwater systems	0,0123691722169363
Arctic freshwater systems	0,0123691722169363
Arctic freshwater systems	0,0123691722169363
Arctic freshwater systems	0,0123691722169363
Arctic freshwater systems	0,0123691722169363
Arctic freshwater systems	0,0123691722169363
Arctic freshwater systems	0,0123691722169363
Arctic freshwater systems	0,0123691722169363
Arctic freshwater systems	0,0123691722169363
Arctic freshwater systems	0,0123691722169363
Arctic freshwater systems	0,0123691722169363
Arctic freshwater systems	0,0123691722169363
Arctic freshwater systems	0,0123691722169363
Arctic freshwater systems	0,0123691722169363
Arctic freshwater systems	0,0123691722169363
Arctic freshwater systems	0,0123691722169363
Arctic freshwater systems	0,0123691722169363
Arctic freshwater systems	0,0123691722169363
Arctic freshwater systems	0,0123691722169363
Arctic freshwater systems	0,0123691722169363
Arctic freshwater systems	0,0123691722169363
Arctic freshwater systems	0,0123691722169363
Arctic freshwater systems	0,0123691722169363
Arctic freshwater systems	0,0123691722169363
Arctic freshwater systems	0,0123691722169363
Arctic freshwater systems	0,0123691722169363
Arctic freshwater systems	0,0123691722169363
Arctic freshwater systems	0,0123691722169363
Arctic freshwater systems	0,0123691722169363
Arctic freshwater systems	0,0123691722169363
Arctic freshwater systems	0,0123691722169363
Arctic freshwater systems	0,0123691722169363
Arctic freshwater systems	0,0123691722169363
Arctic freshwater systems	0,0123691722169363
Arctic freshwater systems	0,0123691722169363
Arctic freshwater systems	0,0123691722169363
Arctic freshwater systems	0,0123691722169363
Arctic freshwater systems	0,012686330478909
Arctic freshwater systems	0,012686330478909
Arctic freshwater systems	0,012686330478909
Arctic freshwater systems	0,012686330478909
Arctic freshwater systems	0,012686330478909
Arctic freshwater systems	0,012686330478909
Arctic freshwater systems	0,012686330478909
Arctic freshwater systems	0,012686330478909
Arctic freshwater systems	0,012686330478909
Arctic freshwater systems	0,012686330478909
Arctic freshwater systems	0,012686330478909
Arctic freshwater systems	0,012686330478909
Arctic freshwater systems	0,012686330478909
Arctic freshwater systems	0,012686330478909
Arctic freshwater systems	0,012686330478909
Arctic freshwater systems	0,012686330478909
Arctic freshwater systems	0,012686330478909
Arctic freshwater systems	0,012686330478909
Arctic freshwater systems	0,012686330478909
Arctic freshwater systems	0,012686330478909
Arctic freshwater systems	0,012686330478909
Arctic freshwater systems	0,012686330478909
Arctic freshwater systems	0,012686330478909
Arctic freshwater systems	0,012686330478909
Arctic freshwater systems	0,012686330478909
Arctic freshwater systems	0,012686330478909
Arctic freshwater systems	0,012686330478909
Arctic freshwater systems	0,012686330478909
Arctic freshwater systems	0,012686330478909
Arctic freshwater systems	0,012686330478909
Arctic freshwater systems	0,012686330478909
Arctic freshwater systems	0,012686330478909
Arctic freshwater systems	0,012686330478909
Arctic freshwater systems	0,012686330478909
Arctic freshwater systems	0,012686330478909
Arctic freshwater systems	0,012686330478909
Arctic freshwater systems	0,012686330478909
Arctic freshwater systems	0,012686330478909
Arctic freshwater systems	0,012686330478909
Arctic freshwater systems	0,012686330478909
Arctic freshwater systems	0,012686330478909
Arctic freshwater systems	0,012686330478909
Arctic freshwater systems	0,012686330478909
Arctic freshwater systems	0,012686330478909
Arctic freshwater systems	0,012686330478909
Arctic freshwater systems	0,012686330478909
Arctic freshwater systems	0,012686330478909
Arctic freshwater systems	0,012686330478909
Arctic freshwater systems	0,012686330478909
Arctic freshwater systems	0,012686330478909
Arctic freshwater systems	0,012686330478909
Arctic freshwater systems	0,012686330478909
Arctic freshwater systems	0,012686330478909
Arctic freshwater systems	0,012686330478909
Arctic freshwater systems	0,012686330478909
Arctic freshwater systems	0,012686330478909
Arctic freshwater systems	0,012686330478909
Arctic freshwater systems	0,012686330478909
Arctic freshwater systems	0,012686330478909
Arctic freshwater systems	0,012686330478909
Arctic freshwater systems	0,012686330478909
Arctic freshwater systems	0,012686330478909
Arctic freshwater systems	0,012686330478909
Arctic freshwater systems	0,012686330478909
Arctic freshwater systems	0,012686330478909
Arctic freshwater systems	0,012686330478909
Arctic freshwater systems	0,012686330478909
Arctic freshwater systems	0,012686330478909
Arctic freshwater systems	0,012686330478909
Arctic freshwater systems	0,012686330478909
Arctic freshwater systems	0,012686330478909
Arctic freshwater systems	0,012686330478909
Arctic freshwater systems	0,012686330478909
Arctic freshwater systems	0,012686330478909
Arctic freshwater systems	0,012686330478909
Arctic freshwater systems	0,012686330478909
Arctic freshwater systems	0,012686330478909
Arctic freshwater systems	0,012686330478909
Arctic freshwater systems	0,012686330478909
Arctic freshwater systems	0,012686330478909
Arctic freshwater systems	0,012686330478909
Arctic freshwater systems	0,012686330478909
Arctic freshwater systems	0,012686330478909
Arctic freshwater systems	0,012686330478909
Arctic freshwater systems	0,012686330478909
Arctic freshwater systems	0,012686330478909
Arctic freshwater systems	0,012686330478909
Arctic freshwater systems	0,012686330478909
Arctic freshwater systems	0,012686330478909
Arctic freshwater systems	0,012686330478909
Arctic freshwater systems	0,012686330478909
Arctic freshwater systems	0,012686330478909
Arctic freshwater systems	0,012686330478909
Arctic freshwater systems	0,012686330478909
Arctic freshwater systems	0,0130034887408817
Arctic freshwater systems	0,0130034887408817
Arctic freshwater systems	0,0130034887408817
Arctic freshwater systems	0,0130034887408817
Arctic freshwater systems	0,0130034887408817
Arctic freshwater systems	0,0130034887408817
Arctic freshwater systems	0,0130034887408817
Arctic freshwater systems	0,0130034887408817
Arctic freshwater systems	0,0130034887408817
Arctic freshwater systems	0,0130034887408817
Arctic freshwater systems	0,0130034887408817
Arctic freshwater systems	0,0130034887408817
Arctic freshwater systems	0,0130034887408817
Arctic freshwater systems	0,0130034887408817
Arctic freshwater systems	0,0130034887408817
Arctic freshwater systems	0,0130034887408817
Arctic freshwater systems	0,0130034887408817
Arctic freshwater systems	0,0130034887408817
Arctic freshwater systems	0,0130034887408817
Arctic freshwater systems	0,0130034887408817
Arctic freshwater systems	0,0130034887408817
Arctic freshwater systems	0,0130034887408817
Arctic freshwater systems	0,0130034887408817
Arctic freshwater systems	0,0130034887408817
Arctic freshwater systems	0,0130034887408817
Arctic freshwater systems	0,0130034887408817
Arctic freshwater systems	0,0130034887408817
Arctic freshwater systems	0,0130034887408817
Arctic freshwater systems	0,0130034887408817
Arctic freshwater systems	0,0130034887408817
Arctic freshwater systems	0,0130034887408817
Arctic freshwater systems	0,0130034887408817
Arctic freshwater systems	0,0130034887408817
Arctic freshwater systems	0,0130034887408817
Arctic freshwater systems	0,0130034887408817
Arctic freshwater systems	0,0130034887408817
Arctic freshwater systems	0,0130034887408817
Arctic freshwater systems	0,0130034887408817
Arctic freshwater systems	0,0130034887408817
Arctic freshwater systems	0,0130034887408817
Arctic freshwater systems	0,0130034887408817
Arctic freshwater systems	0,0130034887408817
Arctic freshwater systems	0,0130034887408817
Arctic freshwater systems	0,0130034887408817
Arctic freshwater systems	0,0130034887408817
Arctic freshwater systems	0,0130034887408817
Arctic freshwater systems	0,0130034887408817
Arctic freshwater systems	0,0130034887408817
Arctic freshwater systems	0,0130034887408817
Arctic freshwater systems	0,0130034887408817
Arctic freshwater systems	0,0130034887408817
Arctic freshwater systems	0,0130034887408817
Arctic freshwater systems	0,0130034887408817
Arctic freshwater systems	0,0130034887408817
Arctic freshwater systems	0,0130034887408817
Arctic freshwater systems	0,0130034887408817
Arctic freshwater systems	0,0130034887408817
Arctic freshwater systems	0,0130034887408817
Arctic freshwater systems	0,0130034887408817
Arctic freshwater systems	0,0130034887408817
Arctic freshwater systems	0,0130034887408817
Arctic freshwater systems	0,0130034887408817
Arctic freshwater systems	0,0130034887408817
Arctic freshwater systems	0,0130034887408817
Arctic freshwater systems	0,0130034887408817
Arctic freshwater systems	0,0130034887408817
Arctic freshwater systems	0,0130034887408817
Arctic freshwater systems	0,0130034887408817
Arctic freshwater systems	0,0130034887408817
Arctic freshwater systems	0,0130034887408817
Arctic freshwater systems	0,0130034887408817
Arctic freshwater systems	0,0130034887408817
Arctic freshwater systems	0,0130034887408817
Arctic freshwater systems	0,0130034887408817
Arctic freshwater systems	0,0130034887408817
Arctic freshwater systems	0,0130034887408817
Arctic freshwater systems	0,0130034887408817
Arctic freshwater systems	0,0130034887408817
Arctic freshwater systems	0,0130034887408817
Arctic freshwater systems	0,0130034887408817
Arctic freshwater systems	0,0130034887408817
Arctic freshwater systems	0,0130034887408817
Arctic freshwater systems	0,0130034887408817
Arctic freshwater systems	0,0130034887408817
Arctic freshwater systems	0,0130034887408817
Arctic freshwater systems	0,0130034887408817
Arctic freshwater systems	0,0130034887408817
Arctic freshwater systems	0,0130034887408817
Arctic freshwater systems	0,0130034887408817
Arctic freshwater systems	0,0130034887408817
Arctic freshwater systems	0,0130034887408817
Arctic freshwater systems	0,0130034887408817
Arctic freshwater systems	0,0130034887408817
Arctic freshwater systems	0,0130034887408817
Arctic freshwater systems	0,0133206470028544
Arctic freshwater systems	0,0133206470028544
Arctic freshwater systems	0,0133206470028544
Arctic freshwater systems	0,0133206470028544
Arctic freshwater systems	0,0133206470028544
Arctic freshwater systems	0,0133206470028544
Arctic freshwater systems	0,0133206470028544
Arctic freshwater systems	0,0133206470028544
Arctic freshwater systems	0,0133206470028544
Arctic freshwater systems	0,0133206470028544
Arctic freshwater systems	0,0133206470028544
Arctic freshwater systems	0,0133206470028544
Arctic freshwater systems	0,0133206470028544
Arctic freshwater systems	0,0133206470028544
Arctic freshwater systems	0,0133206470028544
Arctic freshwater systems	0,0133206470028544
Arctic freshwater systems	0,0133206470028544
Arctic freshwater systems	0,0133206470028544
Arctic freshwater systems	0,0133206470028544
Arctic freshwater systems	0,0133206470028544
Arctic freshwater systems	0,0133206470028544
Arctic freshwater systems	0,0133206470028544
Arctic freshwater systems	0,0133206470028544
Arctic freshwater systems	0,0133206470028544
Arctic freshwater systems	0,0133206470028544
Arctic freshwater systems	0,0133206470028544
Arctic freshwater systems	0,0133206470028544
Arctic freshwater systems	0,0133206470028544
Arctic freshwater systems	0,0133206470028544
Arctic freshwater systems	0,0133206470028544
Arctic freshwater systems	0,0133206470028544
Arctic freshwater systems	0,0133206470028544
Arctic freshwater systems	0,0133206470028544
Arctic freshwater systems	0,0133206470028544
Arctic freshwater systems	0,0133206470028544
Arctic freshwater systems	0,0133206470028544
Arctic freshwater systems	0,0133206470028544
Arctic freshwater systems	0,0133206470028544
Arctic freshwater systems	0,0133206470028544
Arctic freshwater systems	0,0133206470028544
Arctic freshwater systems	0,0133206470028544
Arctic freshwater systems	0,0133206470028544
Arctic freshwater systems	0,0133206470028544
Arctic freshwater systems	0,0133206470028544
Arctic freshwater systems	0,0133206470028544
Arctic freshwater systems	0,0133206470028544
Arctic freshwater systems	0,0133206470028544
Arctic freshwater systems	0,0133206470028544
Arctic freshwater systems	0,0133206470028544
Arctic freshwater systems	0,0133206470028544
Arctic freshwater systems	0,0133206470028544
Arctic freshwater systems	0,0133206470028544
Arctic freshwater systems	0,0133206470028544
Arctic freshwater systems	0,0133206470028544
Arctic freshwater systems	0,0133206470028544
Arctic freshwater systems	0,0133206470028544
Arctic freshwater systems	0,0133206470028544
Arctic freshwater systems	0,0133206470028544
Arctic freshwater systems	0,0133206470028544
Arctic freshwater systems	0,0133206470028544
Arctic freshwater systems	0,0133206470028544
Arctic freshwater systems	0,0133206470028544
Arctic freshwater systems	0,0133206470028544
Arctic freshwater systems	0,0133206470028544
Arctic freshwater systems	0,0133206470028544
Arctic freshwater systems	0,0133206470028544
Arctic freshwater systems	0,0133206470028544
Arctic freshwater systems	0,0133206470028544
Arctic freshwater systems	0,0133206470028544
Arctic freshwater systems	0,0133206470028544
Arctic freshwater systems	0,0133206470028544
Arctic freshwater systems	0,0133206470028544
Arctic freshwater systems	0,0133206470028544
Arctic freshwater systems	0,0133206470028544
Arctic freshwater systems	0,0133206470028544
Arctic freshwater systems	0,0133206470028544
Arctic freshwater systems	0,0133206470028544
Arctic freshwater systems	0,0133206470028544
Arctic freshwater systems	0,0133206470028544
Arctic freshwater systems	0,0133206470028544
Arctic freshwater systems	0,0133206470028544
Arctic freshwater systems	0,0133206470028544
Arctic freshwater systems	0,0133206470028544
Arctic freshwater systems	0,0133206470028544
Arctic freshwater systems	0,0133206470028544
Arctic freshwater systems	0,0133206470028544
Arctic freshwater systems	0,0136378052648271
Arctic freshwater systems	0,0136378052648271
Arctic freshwater systems	0,0136378052648271
Arctic freshwater systems	0,0136378052648271
Arctic freshwater systems	0,0136378052648271
Arctic freshwater systems	0,0136378052648271
Arctic freshwater systems	0,0136378052648271
Arctic freshwater systems	0,0136378052648271
Arctic freshwater systems	0,0136378052648271
Arctic freshwater systems	0,0136378052648271
Arctic freshwater systems	0,0136378052648271
Arctic freshwater systems	0,0136378052648271
Arctic freshwater systems	0,0136378052648271
Arctic freshwater systems	0,0136378052648271
Arctic freshwater systems	0,0136378052648271
Arctic freshwater systems	0,0136378052648271
Arctic freshwater systems	0,0136378052648271
Arctic freshwater systems	0,0136378052648271
Arctic freshwater systems	0,0136378052648271
Arctic freshwater systems	0,0136378052648271
Arctic freshwater systems	0,0136378052648271
Arctic freshwater systems	0,0136378052648271
Arctic freshwater systems	0,0136378052648271
Arctic freshwater systems	0,0136378052648271
Arctic freshwater systems	0,0136378052648271
Arctic freshwater systems	0,0136378052648271
Arctic freshwater systems	0,0136378052648271
Arctic freshwater systems	0,0136378052648271
Arctic freshwater systems	0,0136378052648271
Arctic freshwater systems	0,0136378052648271
Arctic freshwater systems	0,0136378052648271
Arctic freshwater systems	0,0136378052648271
Arctic freshwater systems	0,0136378052648271
Arctic freshwater systems	0,0136378052648271
Arctic freshwater systems	0,0136378052648271
Arctic freshwater systems	0,0136378052648271
Arctic freshwater systems	0,0136378052648271
Arctic freshwater systems	0,0136378052648271
Arctic freshwater systems	0,0136378052648271
Arctic freshwater systems	0,0136378052648271
Arctic freshwater systems	0,0136378052648271
Arctic freshwater systems	0,0136378052648271
Arctic freshwater systems	0,0136378052648271
Arctic freshwater systems	0,0136378052648271
Arctic freshwater systems	0,0136378052648271
Arctic freshwater systems	0,0136378052648271
Arctic freshwater systems	0,0136378052648271
Arctic freshwater systems	0,0136378052648271
Arctic freshwater systems	0,0136378052648271
Arctic freshwater systems	0,0136378052648271
Arctic freshwater systems	0,0136378052648271
Arctic freshwater systems	0,0136378052648271
Arctic freshwater systems	0,0136378052648271
Arctic freshwater systems	0,0136378052648271
Arctic freshwater systems	0,0136378052648271
Arctic freshwater systems	0,0136378052648271
Arctic freshwater systems	0,0136378052648271
Arctic freshwater systems	0,0136378052648271
Arctic freshwater systems	0,0136378052648271
Arctic freshwater systems	0,0136378052648271
Arctic freshwater systems	0,0136378052648271
Arctic freshwater systems	0,0136378052648271
Arctic freshwater systems	0,0136378052648271
Arctic freshwater systems	0,0136378052648271
Arctic freshwater systems	0,0136378052648271
Arctic freshwater systems	0,0136378052648271
Arctic freshwater systems	0,0136378052648271
Arctic freshwater systems	0,0136378052648271
Arctic freshwater systems	0,0136378052648271
Arctic freshwater systems	0,0136378052648271
Arctic freshwater systems	0,0136378052648271
Arctic freshwater systems	0,0136378052648271
Arctic freshwater systems	0,0136378052648271
Arctic freshwater systems	0,0136378052648271
Arctic freshwater systems	0,0136378052648271
Arctic freshwater systems	0,0139549635267999
Arctic freshwater systems	0,0139549635267999
Arctic freshwater systems	0,0139549635267999
Arctic freshwater systems	0,0139549635267999
Arctic freshwater systems	0,0139549635267999
Arctic freshwater systems	0,0139549635267999
Arctic freshwater systems	0,0139549635267999
Arctic freshwater systems	0,0139549635267999
Arctic freshwater systems	0,0139549635267999
Arctic freshwater systems	0,0139549635267999
Arctic freshwater systems	0,0139549635267999
Arctic freshwater systems	0,0139549635267999
Arctic freshwater systems	0,0139549635267999
Arctic freshwater systems	0,0139549635267999
Arctic freshwater systems	0,0139549635267999
Arctic freshwater systems	0,0139549635267999
Arctic freshwater systems	0,0139549635267999
Arctic freshwater systems	0,0139549635267999
Arctic freshwater systems	0,0139549635267999
Arctic freshwater systems	0,0139549635267999
Arctic freshwater systems	0,0139549635267999
Arctic freshwater systems	0,0139549635267999
Arctic freshwater systems	0,0139549635267999
Arctic freshwater systems	0,0139549635267999
Arctic freshwater systems	0,0139549635267999
Arctic freshwater systems	0,0139549635267999
Arctic freshwater systems	0,0139549635267999
Arctic freshwater systems	0,0139549635267999
Arctic freshwater systems	0,0139549635267999
Arctic freshwater systems	0,0139549635267999
Arctic freshwater systems	0,0139549635267999
Arctic freshwater systems	0,0139549635267999
Arctic freshwater systems	0,0139549635267999
Arctic freshwater systems	0,0139549635267999
Arctic freshwater systems	0,0139549635267999
Arctic freshwater systems	0,0139549635267999
Arctic freshwater systems	0,0139549635267999
Arctic freshwater systems	0,0139549635267999
Arctic freshwater systems	0,0139549635267999
Arctic freshwater systems	0,0139549635267999
Arctic freshwater systems	0,0139549635267999
Arctic freshwater systems	0,0139549635267999
Arctic freshwater systems	0,0139549635267999
Arctic freshwater systems	0,0139549635267999
Arctic freshwater systems	0,0139549635267999
Arctic freshwater systems	0,0139549635267999
Arctic freshwater systems	0,0139549635267999
Arctic freshwater systems	0,0139549635267999
Arctic freshwater systems	0,0139549635267999
Arctic freshwater systems	0,0139549635267999
Arctic freshwater systems	0,0139549635267999
Arctic freshwater systems	0,0139549635267999
Arctic freshwater systems	0,0139549635267999
Arctic freshwater systems	0,0139549635267999
Arctic freshwater systems	0,0139549635267999
Arctic freshwater systems	0,0139549635267999
Arctic freshwater systems	0,0139549635267999
Arctic freshwater systems	0,0139549635267999
Arctic freshwater systems	0,0139549635267999
Arctic freshwater systems	0,0139549635267999
Arctic freshwater systems	0,0139549635267999
Arctic freshwater systems	0,0139549635267999
Arctic freshwater systems	0,0139549635267999
Arctic freshwater systems	0,0139549635267999
Arctic freshwater systems	0,0139549635267999
Arctic freshwater systems	0,0139549635267999
Arctic freshwater systems	0,0139549635267999
Arctic freshwater systems	0,0139549635267999
Arctic freshwater systems	0,0139549635267999
Arctic freshwater systems	0,0139549635267999
Arctic freshwater systems	0,0139549635267999
Arctic freshwater systems	0,0139549635267999
Arctic freshwater systems	0,0139549635267999
Arctic freshwater systems	0,0139549635267999
Arctic freshwater systems	0,0139549635267999
Arctic freshwater systems	0,0139549635267999
Arctic freshwater systems	0,0139549635267999
Arctic freshwater systems	0,0139549635267999
Arctic freshwater systems	0,0139549635267999
Arctic freshwater systems	0,0139549635267999
Arctic freshwater systems	0,0139549635267999
Arctic freshwater systems	0,0139549635267999
Arctic freshwater systems	0,0139549635267999
Arctic freshwater systems	0,0139549635267999
Arctic freshwater systems	0,0139549635267999
Arctic freshwater systems	0,0139549635267999
Arctic freshwater systems	0,0139549635267999
Arctic freshwater systems	0,0139549635267999
Arctic freshwater systems	0,0139549635267999
Arctic freshwater systems	0,0139549635267999
Arctic freshwater systems	0,0139549635267999
Arctic freshwater systems	0,0139549635267999
Arctic freshwater systems	0,0139549635267999
Arctic freshwater systems	0,0142721217887726
Arctic freshwater systems	0,0142721217887726
Arctic freshwater systems	0,0142721217887726
Arctic freshwater systems	0,0142721217887726
Arctic freshwater systems	0,0142721217887726
Arctic freshwater systems	0,0142721217887726
Arctic freshwater systems	0,0142721217887726
Arctic freshwater systems	0,0142721217887726
Arctic freshwater systems	0,0142721217887726
Arctic freshwater systems	0,0142721217887726
Arctic freshwater systems	0,0142721217887726
Arctic freshwater systems	0,0142721217887726
Arctic freshwater systems	0,0142721217887726
Arctic freshwater systems	0,0142721217887726
Arctic freshwater systems	0,0142721217887726
Arctic freshwater systems	0,0142721217887726
Arctic freshwater systems	0,0142721217887726
Arctic freshwater systems	0,0142721217887726
Arctic freshwater systems	0,0142721217887726
Arctic freshwater systems	0,0142721217887726
Arctic freshwater systems	0,0142721217887726
Arctic freshwater systems	0,0142721217887726
Arctic freshwater systems	0,0142721217887726
Arctic freshwater systems	0,0142721217887726
Arctic freshwater systems	0,0142721217887726
Arctic freshwater systems	0,0142721217887726
Arctic freshwater systems	0,0142721217887726
Arctic freshwater systems	0,0142721217887726
Arctic freshwater systems	0,0142721217887726
Arctic freshwater systems	0,0142721217887726
Arctic freshwater systems	0,0142721217887726
Arctic freshwater systems	0,0142721217887726
Arctic freshwater systems	0,0142721217887726
Arctic freshwater systems	0,0142721217887726
Arctic freshwater systems	0,0142721217887726
Arctic freshwater systems	0,0142721217887726
Arctic freshwater systems	0,0142721217887726
Arctic freshwater systems	0,0142721217887726
Arctic freshwater systems	0,0142721217887726
Arctic freshwater systems	0,0142721217887726
Arctic freshwater systems	0,0142721217887726
Arctic freshwater systems	0,0142721217887726
Arctic freshwater systems	0,0142721217887726
Arctic freshwater systems	0,0142721217887726
Arctic freshwater systems	0,0142721217887726
Arctic freshwater systems	0,0142721217887726
Arctic freshwater systems	0,0142721217887726
Arctic freshwater systems	0,0142721217887726
Arctic freshwater systems	0,0142721217887726
Arctic freshwater systems	0,0142721217887726
Arctic freshwater systems	0,0142721217887726
Arctic freshwater systems	0,0142721217887726
Arctic freshwater systems	0,0142721217887726
Arctic freshwater systems	0,0142721217887726
Arctic freshwater systems	0,0142721217887726
Arctic freshwater systems	0,0142721217887726
Arctic freshwater systems	0,0142721217887726
Arctic freshwater systems	0,0142721217887726
Arctic freshwater systems	0,0142721217887726
Arctic freshwater systems	0,0142721217887726
Arctic freshwater systems	0,0142721217887726
Arctic freshwater systems	0,0142721217887726
Arctic freshwater systems	0,0142721217887726
Arctic freshwater systems	0,0142721217887726
Arctic freshwater systems	0,0142721217887726
Arctic freshwater systems	0,0142721217887726
Arctic freshwater systems	0,0142721217887726
Arctic freshwater systems	0,0142721217887726
Arctic freshwater systems	0,0142721217887726
Arctic freshwater systems	0,0142721217887726
Arctic freshwater systems	0,0142721217887726
Arctic freshwater systems	0,0142721217887726
Arctic freshwater systems	0,0142721217887726
Arctic freshwater systems	0,0142721217887726
Arctic freshwater systems	0,0142721217887726
Arctic freshwater systems	0,0142721217887726
Arctic freshwater systems	0,0142721217887726
Arctic freshwater systems	0,0145892800507453
Arctic freshwater systems	0,0145892800507453
Arctic freshwater systems	0,0145892800507453
Arctic freshwater systems	0,0145892800507453
Arctic freshwater systems	0,0145892800507453
Arctic freshwater systems	0,0145892800507453
Arctic freshwater systems	0,0145892800507453
Arctic freshwater systems	0,0145892800507453
Arctic freshwater systems	0,0145892800507453
Arctic freshwater systems	0,0145892800507453
Arctic freshwater systems	0,0145892800507453
Arctic freshwater systems	0,0145892800507453
Arctic freshwater systems	0,0145892800507453
Arctic freshwater systems	0,0145892800507453
Arctic freshwater systems	0,0145892800507453
Arctic freshwater systems	0,0145892800507453
Arctic freshwater systems	0,0145892800507453
Arctic freshwater systems	0,0145892800507453
Arctic freshwater systems	0,0145892800507453
Arctic freshwater systems	0,0145892800507453
Arctic freshwater systems	0,0145892800507453
Arctic freshwater systems	0,0145892800507453
Arctic freshwater systems	0,0145892800507453
Arctic freshwater systems	0,0145892800507453
Arctic freshwater systems	0,0145892800507453
Arctic freshwater systems	0,0145892800507453
Arctic freshwater systems	0,0145892800507453
Arctic freshwater systems	0,0145892800507453
Arctic freshwater systems	0,0145892800507453
Arctic freshwater systems	0,0145892800507453
Arctic freshwater systems	0,0145892800507453
Arctic freshwater systems	0,0145892800507453
Arctic freshwater systems	0,0145892800507453
Arctic freshwater systems	0,0145892800507453
Arctic freshwater systems	0,0145892800507453
Arctic freshwater systems	0,0145892800507453
Arctic freshwater systems	0,0145892800507453
Arctic freshwater systems	0,0145892800507453
Arctic freshwater systems	0,0145892800507453
Arctic freshwater systems	0,0145892800507453
Arctic freshwater systems	0,0145892800507453
Arctic freshwater systems	0,0145892800507453
Arctic freshwater systems	0,0145892800507453
Arctic freshwater systems	0,0145892800507453
Arctic freshwater systems	0,0145892800507453
Arctic freshwater systems	0,0145892800507453
Arctic freshwater systems	0,0145892800507453
Arctic freshwater systems	0,0145892800507453
Arctic freshwater systems	0,0145892800507453
Arctic freshwater systems	0,0145892800507453
Arctic freshwater systems	0,0145892800507453
Arctic freshwater systems	0,0145892800507453
Arctic freshwater systems	0,0145892800507453
Arctic freshwater systems	0,0145892800507453
Arctic freshwater systems	0,0145892800507453
Arctic freshwater systems	0,0145892800507453
Arctic freshwater systems	0,0145892800507453
Arctic freshwater systems	0,0145892800507453
Arctic freshwater systems	0,0145892800507453
Arctic freshwater systems	0,0145892800507453
Arctic freshwater systems	0,0145892800507453
Arctic freshwater systems	0,0145892800507453
Arctic freshwater systems	0,0145892800507453
Arctic freshwater systems	0,0145892800507453
Arctic freshwater systems	0,0145892800507453
Arctic freshwater systems	0,0145892800507453
Arctic freshwater systems	0,0145892800507453
Arctic freshwater systems	0,0145892800507453
Arctic freshwater systems	0,0145892800507453
Arctic freshwater systems	0,0145892800507453
Arctic freshwater systems	0,0145892800507453
Arctic freshwater systems	0,0145892800507453
Arctic freshwater systems	0,0145892800507453
Arctic freshwater systems	0,0145892800507453
Arctic freshwater systems	0,0145892800507453
Arctic freshwater systems	0,0145892800507453
Arctic freshwater systems	0,0145892800507453
Arctic freshwater systems	0,0145892800507453
Arctic freshwater systems	0,0145892800507453
Arctic freshwater systems	0,0145892800507453
Arctic freshwater systems	0,0145892800507453
Arctic freshwater systems	0,0145892800507453
Arctic freshwater systems	0,0145892800507453
Arctic freshwater systems	0,0145892800507453
Arctic freshwater systems	0,0145892800507453
Arctic freshwater systems	0,0145892800507453
Arctic freshwater systems	0,0145892800507453
Arctic freshwater systems	0,014906438312718
Arctic freshwater systems	0,014906438312718
Arctic freshwater systems	0,014906438312718
Arctic freshwater systems	0,014906438312718
Arctic freshwater systems	0,014906438312718
Arctic freshwater systems	0,014906438312718
Arctic freshwater systems	0,014906438312718
Arctic freshwater systems	0,014906438312718
Arctic freshwater systems	0,014906438312718
Arctic freshwater systems	0,014906438312718
Arctic freshwater systems	0,014906438312718
Arctic freshwater systems	0,014906438312718
Arctic freshwater systems	0,014906438312718
Arctic freshwater systems	0,014906438312718
Arctic freshwater systems	0,014906438312718
Arctic freshwater systems	0,014906438312718
Arctic freshwater systems	0,014906438312718
Arctic freshwater systems	0,014906438312718
Arctic freshwater systems	0,014906438312718
Arctic freshwater systems	0,014906438312718
Arctic freshwater systems	0,014906438312718
Arctic freshwater systems	0,014906438312718
Arctic freshwater systems	0,014906438312718
Arctic freshwater systems	0,014906438312718
Arctic freshwater systems	0,014906438312718
Arctic freshwater systems	0,014906438312718
Arctic freshwater systems	0,014906438312718
Arctic freshwater systems	0,014906438312718
Arctic freshwater systems	0,014906438312718
Arctic freshwater systems	0,014906438312718
Arctic freshwater systems	0,014906438312718
Arctic freshwater systems	0,014906438312718
Arctic freshwater systems	0,014906438312718
Arctic freshwater systems	0,014906438312718
Arctic freshwater systems	0,014906438312718
Arctic freshwater systems	0,014906438312718
Arctic freshwater systems	0,014906438312718
Arctic freshwater systems	0,014906438312718
Arctic freshwater systems	0,014906438312718
Arctic freshwater systems	0,014906438312718
Arctic freshwater systems	0,014906438312718
Arctic freshwater systems	0,014906438312718
Arctic freshwater systems	0,014906438312718
Arctic freshwater systems	0,014906438312718
Arctic freshwater systems	0,014906438312718
Arctic freshwater systems	0,014906438312718
Arctic freshwater systems	0,014906438312718
Arctic freshwater systems	0,014906438312718
Arctic freshwater systems	0,014906438312718
Arctic freshwater systems	0,014906438312718
Arctic freshwater systems	0,014906438312718
Arctic freshwater systems	0,014906438312718
Arctic freshwater systems	0,014906438312718
Arctic freshwater systems	0,014906438312718
Arctic freshwater systems	0,014906438312718
Arctic freshwater systems	0,014906438312718
Arctic freshwater systems	0,014906438312718
Arctic freshwater systems	0,014906438312718
Arctic freshwater systems	0,014906438312718
Arctic freshwater systems	0,014906438312718
Arctic freshwater systems	0,014906438312718
Arctic freshwater systems	0,014906438312718
Arctic freshwater systems	0,014906438312718
Arctic freshwater systems	0,014906438312718
Arctic freshwater systems	0,014906438312718
Arctic freshwater systems	0,014906438312718
Arctic freshwater systems	0,014906438312718
Arctic freshwater systems	0,014906438312718
Arctic freshwater systems	0,014906438312718
Arctic freshwater systems	0,014906438312718
Arctic freshwater systems	0,014906438312718
Arctic freshwater systems	0,014906438312718
Arctic freshwater systems	0,014906438312718
Arctic freshwater systems	0,014906438312718
Arctic freshwater systems	0,014906438312718
Arctic freshwater systems	0,014906438312718
Arctic freshwater systems	0,014906438312718
Arctic freshwater systems	0,014906438312718
Arctic freshwater systems	0,0152235965746908
Arctic freshwater systems	0,0152235965746908
Arctic freshwater systems	0,0152235965746908
Arctic freshwater systems	0,0152235965746908
Arctic freshwater systems	0,0152235965746908
Arctic freshwater systems	0,0152235965746908
Arctic freshwater systems	0,0152235965746908
Arctic freshwater systems	0,0152235965746908
Arctic freshwater systems	0,0152235965746908
Arctic freshwater systems	0,0152235965746908
Arctic freshwater systems	0,0152235965746908
Arctic freshwater systems	0,0152235965746908
Arctic freshwater systems	0,0152235965746908
Arctic freshwater systems	0,0152235965746908
Arctic freshwater systems	0,0152235965746908
Arctic freshwater systems	0,0152235965746908
Arctic freshwater systems	0,0152235965746908
Arctic freshwater systems	0,0152235965746908
Arctic freshwater systems	0,0152235965746908
Arctic freshwater systems	0,0152235965746908
Arctic freshwater systems	0,0152235965746908
Arctic freshwater systems	0,0152235965746908
Arctic freshwater systems	0,0152235965746908
Arctic freshwater systems	0,0152235965746908
Arctic freshwater systems	0,0152235965746908
Arctic freshwater systems	0,0152235965746908
Arctic freshwater systems	0,0152235965746908
Arctic freshwater systems	0,0152235965746908
Arctic freshwater systems	0,0152235965746908
Arctic freshwater systems	0,0152235965746908
Arctic freshwater systems	0,0152235965746908
Arctic freshwater systems	0,0152235965746908
Arctic freshwater systems	0,0152235965746908
Arctic freshwater systems	0,0152235965746908
Arctic freshwater systems	0,0152235965746908
Arctic freshwater systems	0,0152235965746908
Arctic freshwater systems	0,0152235965746908
Arctic freshwater systems	0,0152235965746908
Arctic freshwater systems	0,0152235965746908
Arctic freshwater systems	0,0152235965746908
Arctic freshwater systems	0,0152235965746908
Arctic freshwater systems	0,0152235965746908
Arctic freshwater systems	0,0152235965746908
Arctic freshwater systems	0,0152235965746908
Arctic freshwater systems	0,0152235965746908
Arctic freshwater systems	0,0152235965746908
Arctic freshwater systems	0,0152235965746908
Arctic freshwater systems	0,0152235965746908
Arctic freshwater systems	0,0152235965746908
Arctic freshwater systems	0,0152235965746908
Arctic freshwater systems	0,0152235965746908
Arctic freshwater systems	0,0152235965746908
Arctic freshwater systems	0,0152235965746908
Arctic freshwater systems	0,0155407548366635
Arctic freshwater systems	0,0155407548366635
Arctic freshwater systems	0,0155407548366635
Arctic freshwater systems	0,0155407548366635
Arctic freshwater systems	0,0155407548366635
Arctic freshwater systems	0,0155407548366635
Arctic freshwater systems	0,0155407548366635
Arctic freshwater systems	0,0155407548366635
Arctic freshwater systems	0,0155407548366635
Arctic freshwater systems	0,0155407548366635
Arctic freshwater systems	0,0155407548366635
Arctic freshwater systems	0,0155407548366635
Arctic freshwater systems	0,0155407548366635
Arctic freshwater systems	0,0155407548366635
Arctic freshwater systems	0,0155407548366635
Arctic freshwater systems	0,0155407548366635
Arctic freshwater systems	0,0155407548366635
Arctic freshwater systems	0,0155407548366635
Arctic freshwater systems	0,0155407548366635
Arctic freshwater systems	0,0155407548366635
Arctic freshwater systems	0,0155407548366635
Arctic freshwater systems	0,0155407548366635
Arctic freshwater systems	0,0155407548366635
Arctic freshwater systems	0,0155407548366635
Arctic freshwater systems	0,0155407548366635
Arctic freshwater systems	0,0155407548366635
Arctic freshwater systems	0,0155407548366635
Arctic freshwater systems	0,0155407548366635
Arctic freshwater systems	0,0155407548366635
Arctic freshwater systems	0,0155407548366635
Arctic freshwater systems	0,0155407548366635
Arctic freshwater systems	0,0155407548366635
Arctic freshwater systems	0,0155407548366635
Arctic freshwater systems	0,0155407548366635
Arctic freshwater systems	0,0155407548366635
Arctic freshwater systems	0,0155407548366635
Arctic freshwater systems	0,0155407548366635
Arctic freshwater systems	0,0155407548366635
Arctic freshwater systems	0,0155407548366635
Arctic freshwater systems	0,0155407548366635
Arctic freshwater systems	0,0155407548366635
Arctic freshwater systems	0,0155407548366635
Arctic freshwater systems	0,0155407548366635
Arctic freshwater systems	0,0155407548366635
Arctic freshwater systems	0,0155407548366635
Arctic freshwater systems	0,0155407548366635
Arctic freshwater systems	0,0155407548366635
Arctic freshwater systems	0,0155407548366635
Arctic freshwater systems	0,0155407548366635
Arctic freshwater systems	0,0155407548366635
Arctic freshwater systems	0,0155407548366635
Arctic freshwater systems	0,0155407548366635
Arctic freshwater systems	0,0155407548366635
Arctic freshwater systems	0,0155407548366635
Arctic freshwater systems	0,0155407548366635
Arctic freshwater systems	0,0155407548366635
Arctic freshwater systems	0,0155407548366635
Arctic freshwater systems	0,0155407548366635
Arctic freshwater systems	0,0155407548366635
Arctic freshwater systems	0,0155407548366635
Arctic freshwater systems	0,0155407548366635
Arctic freshwater systems	0,0155407548366635
Arctic freshwater systems	0,0155407548366635
Arctic freshwater systems	0,0155407548366635
Arctic freshwater systems	0,0158579130986362
Arctic freshwater systems	0,0158579130986362
Arctic freshwater systems	0,0158579130986362
Arctic freshwater systems	0,0158579130986362
Arctic freshwater systems	0,0158579130986362
Arctic freshwater systems	0,0158579130986362
Arctic freshwater systems	0,0158579130986362
Arctic freshwater systems	0,0158579130986362
Arctic freshwater systems	0,0158579130986362
Arctic freshwater systems	0,0158579130986362
Arctic freshwater systems	0,0158579130986362
Arctic freshwater systems	0,0158579130986362
Arctic freshwater systems	0,0158579130986362
Arctic freshwater systems	0,0158579130986362
Arctic freshwater systems	0,0158579130986362
Arctic freshwater systems	0,0158579130986362
Arctic freshwater systems	0,0158579130986362
Arctic freshwater systems	0,0158579130986362
Arctic freshwater systems	0,0158579130986362
Arctic freshwater systems	0,0158579130986362
Arctic freshwater systems	0,0158579130986362
Arctic freshwater systems	0,0158579130986362
Arctic freshwater systems	0,0158579130986362
Arctic freshwater systems	0,0158579130986362
Arctic freshwater systems	0,0158579130986362
Arctic freshwater systems	0,0158579130986362
Arctic freshwater systems	0,0158579130986362
Arctic freshwater systems	0,0158579130986362
Arctic freshwater systems	0,0158579130986362
Arctic freshwater systems	0,0158579130986362
Arctic freshwater systems	0,0158579130986362
Arctic freshwater systems	0,0158579130986362
Arctic freshwater systems	0,0158579130986362
Arctic freshwater systems	0,0158579130986362
Arctic freshwater systems	0,0158579130986362
Arctic freshwater systems	0,0158579130986362
Arctic freshwater systems	0,0158579130986362
Arctic freshwater systems	0,0158579130986362
Arctic freshwater systems	0,0158579130986362
Arctic freshwater systems	0,0158579130986362
Arctic freshwater systems	0,0158579130986362
Arctic freshwater systems	0,0158579130986362
Arctic freshwater systems	0,0158579130986362
Arctic freshwater systems	0,0158579130986362
Arctic freshwater systems	0,0158579130986362
Arctic freshwater systems	0,0158579130986362
Arctic freshwater systems	0,0158579130986362
Arctic freshwater systems	0,0158579130986362
Arctic freshwater systems	0,0158579130986362
Arctic freshwater systems	0,0158579130986362
Arctic freshwater systems	0,0158579130986362
Arctic freshwater systems	0,0158579130986362
Arctic freshwater systems	0,0158579130986362
Arctic freshwater systems	0,0158579130986362
Arctic freshwater systems	0,0158579130986362
Arctic freshwater systems	0,0158579130986362
Arctic freshwater systems	0,0158579130986362
Arctic freshwater systems	0,0158579130986362
Arctic freshwater systems	0,0158579130986362
Arctic freshwater systems	0,0158579130986362
Arctic freshwater systems	0,0158579130986362
Arctic freshwater systems	0,0158579130986362
Arctic freshwater systems	0,0158579130986362
Arctic freshwater systems	0,0158579130986362
Arctic freshwater systems	0,0158579130986362
Arctic freshwater systems	0,0158579130986362
Arctic freshwater systems	0,0158579130986362
Arctic freshwater systems	0,0158579130986362
Arctic freshwater systems	0,0158579130986362
Arctic freshwater systems	0,0158579130986362
Arctic freshwater systems	0,0158579130986362
Arctic freshwater systems	0,0158579130986362
Arctic freshwater systems	0,0158579130986362
Arctic freshwater systems	0,0158579130986362
Arctic freshwater systems	0,0158579130986362
Arctic freshwater systems	0,0158579130986362
Arctic freshwater systems	0,0158579130986362
Arctic freshwater systems	0,0161750713606089
Arctic freshwater systems	0,0161750713606089
Arctic freshwater systems	0,0161750713606089
Arctic freshwater systems	0,0161750713606089
Arctic freshwater systems	0,0161750713606089
Arctic freshwater systems	0,0161750713606089
Arctic freshwater systems	0,0161750713606089
Arctic freshwater systems	0,0161750713606089
Arctic freshwater systems	0,0161750713606089
Arctic freshwater systems	0,0161750713606089
Arctic freshwater systems	0,0161750713606089
Arctic freshwater systems	0,0161750713606089
Arctic freshwater systems	0,0161750713606089
Arctic freshwater systems	0,0161750713606089
Arctic freshwater systems	0,0161750713606089
Arctic freshwater systems	0,0161750713606089
Arctic freshwater systems	0,0161750713606089
Arctic freshwater systems	0,0161750713606089
Arctic freshwater systems	0,0161750713606089
Arctic freshwater systems	0,0161750713606089
Arctic freshwater systems	0,0161750713606089
Arctic freshwater systems	0,0161750713606089
Arctic freshwater systems	0,0161750713606089
Arctic freshwater systems	0,0161750713606089
Arctic freshwater systems	0,0161750713606089
Arctic freshwater systems	0,0161750713606089
Arctic freshwater systems	0,0161750713606089
Arctic freshwater systems	0,0161750713606089
Arctic freshwater systems	0,0161750713606089
Arctic freshwater systems	0,0161750713606089
Arctic freshwater systems	0,0161750713606089
Arctic freshwater systems	0,0161750713606089
Arctic freshwater systems	0,0161750713606089
Arctic freshwater systems	0,0161750713606089
Arctic freshwater systems	0,0161750713606089
Arctic freshwater systems	0,0161750713606089
Arctic freshwater systems	0,0161750713606089
Arctic freshwater systems	0,0161750713606089
Arctic freshwater systems	0,0161750713606089
Arctic freshwater systems	0,0161750713606089
Arctic freshwater systems	0,0161750713606089
Arctic freshwater systems	0,0161750713606089
Arctic freshwater systems	0,0161750713606089
Arctic freshwater systems	0,0161750713606089
Arctic freshwater systems	0,0161750713606089
Arctic freshwater systems	0,0161750713606089
Arctic freshwater systems	0,0161750713606089
Arctic freshwater systems	0,0161750713606089
Arctic freshwater systems	0,0161750713606089
Arctic freshwater systems	0,0161750713606089
Arctic freshwater systems	0,0161750713606089
Arctic freshwater systems	0,0161750713606089
Arctic freshwater systems	0,0161750713606089
Arctic freshwater systems	0,0161750713606089
Arctic freshwater systems	0,0161750713606089
Arctic freshwater systems	0,0161750713606089
Arctic freshwater systems	0,0161750713606089
Arctic freshwater systems	0,0161750713606089
Arctic freshwater systems	0,0161750713606089
Arctic freshwater systems	0,0161750713606089
Arctic freshwater systems	0,0161750713606089
Arctic freshwater systems	0,0161750713606089
Arctic freshwater systems	0,0161750713606089
Arctic freshwater systems	0,0161750713606089
Arctic freshwater systems	0,0164922296225817
Arctic freshwater systems	0,0164922296225817
Arctic freshwater systems	0,0164922296225817
Arctic freshwater systems	0,0164922296225817
Arctic freshwater systems	0,0164922296225817
Arctic freshwater systems	0,0164922296225817
Arctic freshwater systems	0,0164922296225817
Arctic freshwater systems	0,0164922296225817
Arctic freshwater systems	0,0164922296225817
Arctic freshwater systems	0,0164922296225817
Arctic freshwater systems	0,0164922296225817
Arctic freshwater systems	0,0164922296225817
Arctic freshwater systems	0,0164922296225817
Arctic freshwater systems	0,0164922296225817
Arctic freshwater systems	0,0164922296225817
Arctic freshwater systems	0,0164922296225817
Arctic freshwater systems	0,0164922296225817
Arctic freshwater systems	0,0164922296225817
Arctic freshwater systems	0,0164922296225817
Arctic freshwater systems	0,0164922296225817
Arctic freshwater systems	0,0164922296225817
Arctic freshwater systems	0,0164922296225817
Arctic freshwater systems	0,0164922296225817
Arctic freshwater systems	0,0164922296225817
Arctic freshwater systems	0,0164922296225817
Arctic freshwater systems	0,0164922296225817
Arctic freshwater systems	0,0164922296225817
Arctic freshwater systems	0,0164922296225817
Arctic freshwater systems	0,0164922296225817
Arctic freshwater systems	0,0164922296225817
Arctic freshwater systems	0,0164922296225817
Arctic freshwater systems	0,0164922296225817
Arctic freshwater systems	0,0164922296225817
Arctic freshwater systems	0,0164922296225817
Arctic freshwater systems	0,0164922296225817
Arctic freshwater systems	0,0164922296225817
Arctic freshwater systems	0,0164922296225817
Arctic freshwater systems	0,0164922296225817
Arctic freshwater systems	0,0164922296225817
Arctic freshwater systems	0,0164922296225817
Arctic freshwater systems	0,0164922296225817
Arctic freshwater systems	0,0164922296225817
Arctic freshwater systems	0,0164922296225817
Arctic freshwater systems	0,0164922296225817
Arctic freshwater systems	0,0164922296225817
Arctic freshwater systems	0,0164922296225817
Arctic freshwater systems	0,0164922296225817
Arctic freshwater systems	0,0164922296225817
Arctic freshwater systems	0,0164922296225817
Arctic freshwater systems	0,0164922296225817
Arctic freshwater systems	0,0164922296225817
Arctic freshwater systems	0,0164922296225817
Arctic freshwater systems	0,0164922296225817
Arctic freshwater systems	0,0164922296225817
Arctic freshwater systems	0,0164922296225817
Arctic freshwater systems	0,0164922296225817
Arctic freshwater systems	0,0164922296225817
Arctic freshwater systems	0,0164922296225817
Arctic freshwater systems	0,0164922296225817
Arctic freshwater systems	0,0164922296225817
Arctic freshwater systems	0,0164922296225817
Arctic freshwater systems	0,0164922296225817
Arctic freshwater systems	0,0164922296225817
Arctic freshwater systems	0,0164922296225817
Arctic freshwater systems	0,0164922296225817
Arctic freshwater systems	0,0168093878845544
Arctic freshwater systems	0,0168093878845544
Arctic freshwater systems	0,0168093878845544
Arctic freshwater systems	0,0168093878845544
Arctic freshwater systems	0,0168093878845544
Arctic freshwater systems	0,0168093878845544
Arctic freshwater systems	0,0168093878845544
Arctic freshwater systems	0,0168093878845544
Arctic freshwater systems	0,0168093878845544
Arctic freshwater systems	0,0168093878845544
Arctic freshwater systems	0,0168093878845544
Arctic freshwater systems	0,0168093878845544
Arctic freshwater systems	0,0168093878845544
Arctic freshwater systems	0,0168093878845544
Arctic freshwater systems	0,0168093878845544
Arctic freshwater systems	0,0168093878845544
Arctic freshwater systems	0,0168093878845544
Arctic freshwater systems	0,0168093878845544
Arctic freshwater systems	0,0168093878845544
Arctic freshwater systems	0,0168093878845544
Arctic freshwater systems	0,0168093878845544
Arctic freshwater systems	0,0168093878845544
Arctic freshwater systems	0,0168093878845544
Arctic freshwater systems	0,0168093878845544
Arctic freshwater systems	0,0168093878845544
Arctic freshwater systems	0,0168093878845544
Arctic freshwater systems	0,0168093878845544
Arctic freshwater systems	0,0168093878845544
Arctic freshwater systems	0,0168093878845544
Arctic freshwater systems	0,0168093878845544
Arctic freshwater systems	0,0168093878845544
Arctic freshwater systems	0,0168093878845544
Arctic freshwater systems	0,0168093878845544
Arctic freshwater systems	0,0168093878845544
Arctic freshwater systems	0,0168093878845544
Arctic freshwater systems	0,0168093878845544
Arctic freshwater systems	0,0168093878845544
Arctic freshwater systems	0,0168093878845544
Arctic freshwater systems	0,0168093878845544
Arctic freshwater systems	0,0168093878845544
Arctic freshwater systems	0,0168093878845544
Arctic freshwater systems	0,0168093878845544
Arctic freshwater systems	0,0168093878845544
Arctic freshwater systems	0,0168093878845544
Arctic freshwater systems	0,0168093878845544
Arctic freshwater systems	0,0168093878845544
Arctic freshwater systems	0,0168093878845544
Arctic freshwater systems	0,0168093878845544
Arctic freshwater systems	0,0168093878845544
Arctic freshwater systems	0,0168093878845544
Arctic freshwater systems	0,0168093878845544
Arctic freshwater systems	0,0168093878845544
Arctic freshwater systems	0,0168093878845544
Arctic freshwater systems	0,0168093878845544
Arctic freshwater systems	0,0168093878845544
Arctic freshwater systems	0,0168093878845544
Arctic freshwater systems	0,0168093878845544
Arctic freshwater systems	0,0168093878845544
Arctic freshwater systems	0,0168093878845544
Arctic freshwater systems	0,0168093878845544
Arctic freshwater systems	0,0168093878845544
Arctic freshwater systems	0,0168093878845544
Arctic freshwater systems	0,0168093878845544
Arctic freshwater systems	0,0168093878845544
Arctic freshwater systems	0,0168093878845544
Arctic freshwater systems	0,0168093878845544
Arctic freshwater systems	0,0168093878845544
Arctic freshwater systems	0,0168093878845544
Arctic freshwater systems	0,0168093878845544
Arctic freshwater systems	0,0168093878845544
Arctic freshwater systems	0,0168093878845544
Arctic freshwater systems	0,0168093878845544
Arctic freshwater systems	0,0168093878845544
Arctic freshwater systems	0,0168093878845544
Arctic freshwater systems	0,0171265461465271
Arctic freshwater systems	0,0171265461465271
Arctic freshwater systems	0,0171265461465271
Arctic freshwater systems	0,0171265461465271
Arctic freshwater systems	0,0171265461465271
Arctic freshwater systems	0,0171265461465271
Arctic freshwater systems	0,0171265461465271
Arctic freshwater systems	0,0171265461465271
Arctic freshwater systems	0,0171265461465271
Arctic freshwater systems	0,0171265461465271
Arctic freshwater systems	0,0171265461465271
Arctic freshwater systems	0,0171265461465271
Arctic freshwater systems	0,0171265461465271
Arctic freshwater systems	0,0171265461465271
Arctic freshwater systems	0,0171265461465271
Arctic freshwater systems	0,0171265461465271
Arctic freshwater systems	0,0171265461465271
[truncated: 52,855 more rows]
