# Supplementary material for: Rarity of microbial species: In search of reliable associations
Source: PLoS One. 2019 Mar 15;14(3):e0200458. doi: 10.1371/journal.pone.0200458 (PMC6420159; doi:10.1371/journal.pone.0200458)
Supplement: S2 File — Code files, data files, and result files associated with each of the figures. Implementation of testability-based filtering in CoNet and via the graphical lasso method with clr transformation (SPIEC-EASI-like). (ZIP) [file pone.0200458.s007.zip › S2_file/data_fig/fig2c.csv]

test	Var1	Var2	value
IRR	5	-2	0,685128
IRR	6	-2	0,539598
IRR	7	-2	0,446682
IRR	8	-2	0,382074
IRR	9	-2	0,334274
IRR	10	-2	0,297208
IRR	11	-2	0,267785
IRR	12	-2	0,244597
IRR	13	-2	0,224583
IRR	14	-2	0,207809
IRR	15	-2	0,193729
IRR	16	-2	0,181439
IRR	17	-2	0,170616
IRR	18	-2	0,160763
IRR	19	-2	0,152151
IRR	20	-2	0,1443
IRR	21	-2	0,13753
IRR	22	-2	0,131213
IRR	23	-2	0,125449
IRR	24	-2	0,120145
IRR	25	-2	0,115116
IRR	26	-2	0,110577
IRR	27	-2	0,106354
IRR	28	-2	0,102465
IRR	29	-2	0,098832
IRR	30	-2	0,09558
IRR	31	-2	0,092563
IRR	32	-2	0,089663
IRR	33	-2	0,086915
IRR	34	-2	0,084393
IRR	35	-2	0,082053
IRR	36	-2	0,079781
IRR	37	-2	0,077553
IRR	38	-2	0,075523
IRR	39	-2	0,073514
IRR	40	-2	0,071692
IRR	41	-2	0,070029
IRR	42	-2	0,068356
IRR	43	-2	0,066693
IRR	44	-2	0,065269
IRR	45	-2	0,063828
IRR	46	-2	0,06246
IRR	47	-2	0,061118
IRR	48	-2	0,059879
IRR	49	-2	0,058663
IRR	50	-2	0,057459
IRR	51	-2	0,056307
IRR	52	-2	0,055142
IRR	53	-2	0,054142
IRR	54	-2	0,053169
IRR	55	-2	0,052197
IRR	56	-2	0,051167
IRR	57	-2	0,050261
IRR	58	-2	0,049365
IRR	59	-2	0,048484
IRR	60	-2	0,047656
IRR	61	-2	0,046883
IRR	62	-2	0,046157
IRR	63	-2	0,045329
IRR	64	-2	0,044588
IRR	65	-2	0,043911
IRR	66	-2	0,043275
IRR	67	-2	0,042603
IRR	68	-2	0,041967
IRR	69	-2	0,041325
IRR	70	-2	0,040698
IRR	71	-2	0,040146
IRR	72	-2	0,039569
IRR	73	-2	0,039072
IRR	74	-2	0,038489
IRR	75	-2	0,037953
IRR	76	-2	0,037457
IRR	77	-2	0,036947
IRR	78	-2	0,036441
IRR	79	-2	0,035963
IRR	80	-2	0,035567
IRR	81	-2	0,035141
IRR	82	-2	0,034719
IRR	83	-2	0,034325
IRR	84	-2	0,033925
IRR	85	-2	0,033543
IRR	86	-2	0,033127
IRR	87	-2	0,032718
IRR	88	-2	0,03237
IRR	89	-2	0,032015
IRR	90	-2	0,031612
IRR	91	-2	0,031272
IRR	92	-2	0,030927
IRR	93	-2	0,030575
IRR	94	-2	0,030245
IRR	95	-2	0,029936
IRR	96	-2	0,029625
IRR	97	-2	0,029316
IRR	98	-2	0,02904
IRR	99	-2	0,028756
IRR	100	-2	0,028458
IRR	101	-2	0,0282
IRR	102	-2	0,027946
IRR	103	-2	0,02769
IRR	104	-2	0,027404
IRR	105	-2	0,027176
IRR	106	-2	0,026907
IRR	107	-2	0,026644
IRR	108	-2	0,026372
IRR	109	-2	0,026135
IRR	110	-2	0,025916
IRR	111	-2	0,025646
IRR	112	-2	0,025438
IRR	113	-2	0,025218
IRR	114	-2	0,025006
IRR	115	-2	0,024786
IRR	116	-2	0,024577
IRR	117	-2	0,024374
IRR	118	-2	0,024173
IRR	119	-2	0,023962
IRR	120	-2	0,023764
IRR	121	-2	0,02358
IRR	122	-2	0,023405
IRR	123	-2	0,023236
IRR	124	-2	0,023064
IRR	125	-2	0,022875
IRR	126	-2	0,022714
IRR	127	-2	0,022518
IRR	128	-2	0,022321
IRR	129	-2	0,022134
IRR	130	-2	0,021949
IRR	131	-2	0,021785
IRR	132	-2	0,021589
IRR	133	-2	0,021411
IRR	134	-2	0,021271
IRR	135	-2	0,021124
IRR	136	-2	0,020962
IRR	137	-2	0,020816
IRR	138	-2	0,020646
IRR	139	-2	0,020486
IRR	140	-2	0,020338
IRR	141	-2	0,020209
IRR	142	-2	0,020069
IRR	143	-2	0,019954
IRR	144	-2	0,019828
IRR	145	-2	0,019699
IRR	146	-2	0,019565
IRR	147	-2	0,019421
IRR	148	-2	0,019285
IRR	149	-2	0,019135
IRR	150	-2	0,019009
IRR	151	-2	0,018856
IRR	152	-2	0,018734
IRR	153	-2	0,018635
IRR	154	-2	0,018485
IRR	155	-2	0,01836
IRR	156	-2	0,018245
IRR	157	-2	0,018136
IRR	158	-2	0,017998
IRR	159	-2	0,017889
IRR	160	-2	0,017759
IRR	161	-2	0,017622
IRR	162	-2	0,017493
IRR	163	-2	0,0174
IRR	164	-2	0,017302
IRR	165	-2	0,017184
IRR	166	-2	0,017083
IRR	167	-2	0,016991
IRR	168	-2	0,016891
IRR	169	-2	0,016789
IRR	170	-2	0,016685
IRR	171	-2	0,016577
IRR	172	-2	0,016471
IRR	173	-2	0,016362
IRR	174	-2	0,016261
IRR	175	-2	0,016167
IRR	176	-2	0,016082
IRR	177	-2	0,016008
IRR	178	-2	0,015919
IRR	179	-2	0,015825
IRR	180	-2	0,015771
IRR	181	-2	0,015683
IRR	182	-2	0,015584
IRR	183	-2	0,015497
IRR	184	-2	0,015408
IRR	185	-2	0,015326
IRR	186	-2	0,015249
IRR	187	-2	0,015161
IRR	188	-2	0,015082
IRR	189	-2	0,01501
IRR	190	-2	0,014918
IRR	191	-2	0,014835
IRR	192	-2	0,014748
IRR	193	-2	0,014673
IRR	194	-2	0,014582
IRR	195	-2	0,014524
IRR	196	-2	0,014459
IRR	197	-2	0,014373
IRR	198	-2	0,014289
IRR	199	-2	0,0142
IRR	200	-2	0,014133
IRR	201	-2	0,014055
IRR	202	-2	0,013989
IRR	203	-2	0,013919
IRR	204	-2	0,013848
IRR	205	-2	0,013791
IRR	206	-2	0,013732
IRR	207	-2	0,013674
IRR	208	-2	0,013617
IRR	209	-2	0,013561
IRR	210	-2	0,013498
IRR	211	-2	0,013437
IRR	212	-2	0,013364
IRR	213	-2	0,013313
IRR	214	-2	0,013262
IRR	215	-2	0,013212
IRR	216	-2	0,01314
IRR	217	-2	0,01308
IRR	218	-2	0,013032
IRR	219	-2	0,012985
IRR	220	-2	0,012927
IRR	221	-2	0,012865
IRR	222	-2	0,012804
IRR	223	-2	0,012742
IRR	224	-2	0,012676
IRR	225	-2	0,012622
IRR	226	-2	0,012562
IRR	227	-2	0,012509
IRR	228	-2	0,012449
IRR	229	-2	0,012403
IRR	230	-2	0,012331
IRR	231	-2	0,012276
IRR	232	-2	0,012213
IRR	233	-2	0,012147
IRR	234	-2	0,012097
IRR	235	-2	0,012048
IRR	236	-2	0,012008
IRR	237	-2	0,011962
IRR	238	-2	0,011906
IRR	239	-2	0,011856
IRR	240	-2	0,011807
IRR	241	-2	0,011758
IRR	242	-2	0,011707
IRR	243	-2	0,011646
IRR	244	-2	0,011605
IRR	245	-2	0,011563
IRR	246	-2	0,011525
IRR	247	-2	0,011476
IRR	248	-2	0,011421
IRR	249	-2	0,011373
IRR	250	-2	0,011341
IRR	251	-2	0,011296
IRR	252	-2	0,011248
IRR	253	-2	0,011191
IRR	254	-2	0,011139
IRR	255	-2	0,011094
IRR	256	-2	0,011041
IRR	257	-2	0,010997
IRR	258	-2	0,010956
IRR	259	-2	0,010908
IRR	260	-2	0,010855
IRR	261	-2	0,010815
IRR	262	-2	0,01078
IRR	263	-2	0,010725
IRR	264	-2	0,010687
IRR	265	-2	0,010633
IRR	266	-2	0,010592
IRR	267	-2	0,010554
IRR	268	-2	0,010507
IRR	269	-2	0,01047
IRR	270	-2	0,010416
IRR	271	-2	0,010389
IRR	272	-2	0,010355
IRR	273	-2	0,010317
IRR	274	-2	0,010284
IRR	275	-2	0,010234
IRR	276	-2	0,010202
IRR	277	-2	0,010171
IRR	278	-2	0,010128
IRR	279	-2	0,010092
IRR	280	-2	0,010053
IRR	281	-2	0,010021
IRR	282	-2	0,00999
IRR	283	-2	0,009952
IRR	284	-2	0,009914
IRR	285	-2	0,009886
IRR	286	-2	0,009857
IRR	287	-2	0,009832
IRR	288	-2	0,009795
IRR	289	-2	0,009769
IRR	290	-2	0,009736
IRR	291	-2	0,009714
IRR	292	-2	0,009679
IRR	293	-2	0,00964
IRR	294	-2	0,009607
IRR	295	-2	0,009567
IRR	296	-2	0,009535
IRR	297	-2	0,009502
IRR	298	-2	0,009483
IRR	299	-2	0,009431
IRR	300	-2	0,009395
IRR	5	-1	0,734988
IRR	6	-1	0,601613
IRR	7	-1	0,512219
IRR	8	-1	0,448749
IRR	9	-1	0,401155
IRR	10	-1	0,364374
IRR	11	-1	0,335052
IRR	12	-1	0,311316
IRR	13	-1	0,291273
IRR	14	-1	0,274544
IRR	15	-1	0,259984
IRR	16	-1	0,247422
IRR	17	-1	0,236455
IRR	18	-1	0,226686
IRR	19	-1	0,218227
IRR	20	-1	0,210475
IRR	21	-1	0,203625
IRR	22	-1	0,197149
IRR	23	-1	0,191199
IRR	24	-1	0,185975
IRR	25	-1	0,18082
IRR	26	-1	0,176283
IRR	27	-1	0,172071
IRR	28	-1	0,168278
IRR	29	-1	0,164575
IRR	30	-1	0,161197
IRR	31	-1	0,158128
IRR	32	-1	0,155127
IRR	33	-1	0,152235
IRR	34	-1	0,149394
IRR	35	-1	0,146737
IRR	36	-1	0,144393
IRR	37	-1	0,142108
IRR	38	-1	0,139884
IRR	39	-1	0,137874
IRR	40	-1	0,135926
IRR	41	-1	0,134005
IRR	42	-1	0,132291
IRR	43	-1	0,130633
IRR	44	-1	0,129018
IRR	45	-1	0,127424
IRR	46	-1	0,125908
IRR	47	-1	0,12442
IRR	48	-1	0,122998
IRR	49	-1	0,12162
IRR	50	-1	0,120369
IRR	51	-1	0,119073
IRR	52	-1	0,117884
IRR	53	-1	0,116667
IRR	54	-1	0,115581
IRR	55	-1	0,114431
IRR	56	-1	0,113446
IRR	57	-1	0,112425
IRR	58	-1	0,111442
IRR	59	-1	0,110473
IRR	60	-1	0,1095
IRR	61	-1	0,108626
IRR	62	-1	0,107759
IRR	63	-1	0,106961
IRR	64	-1	0,106197
IRR	65	-1	0,105386
IRR	66	-1	0,104615
IRR	67	-1	0,103853
IRR	68	-1	0,103084
IRR	69	-1	0,102397
IRR	70	-1	0,101736
IRR	71	-1	0,101051
IRR	72	-1	0,100371
IRR	73	-1	0,099685
IRR	74	-1	0,099034
IRR	75	-1	0,098373
IRR	76	-1	0,097784
IRR	77	-1	0,097249
IRR	78	-1	0,096672
IRR	79	-1	0,096034
IRR	80	-1	0,095461
IRR	81	-1	0,094929
IRR	82	-1	0,094393
IRR	83	-1	0,093891
IRR	84	-1	0,093336
IRR	85	-1	0,092781
IRR	86	-1	0,092238
IRR	87	-1	0,09174
IRR	88	-1	0,091253
IRR	89	-1	0,090777
IRR	90	-1	0,090283
IRR	91	-1	0,089807
IRR	92	-1	0,089389
IRR	93	-1	0,088991
IRR	94	-1	0,088553
IRR	95	-1	0,088158
IRR	96	-1	0,08774
IRR	97	-1	0,087327
IRR	98	-1	0,086932
IRR	99	-1	0,086523
IRR	100	-1	0,086142
IRR	101	-1	0,085774
IRR	102	-1	0,085419
IRR	103	-1	0,085076
IRR	104	-1	0,084681
IRR	105	-1	0,084346
IRR	106	-1	0,084005
IRR	107	-1	0,08369
IRR	108	-1	0,083371
IRR	109	-1	0,08301
IRR	110	-1	0,082717
IRR	111	-1	0,082389
IRR	112	-1	0,082088
IRR	113	-1	0,081782
IRR	114	-1	0,081445
IRR	115	-1	0,081142
IRR	116	-1	0,080857
IRR	117	-1	0,080546
IRR	118	-1	0,080288
IRR	119	-1	0,079997
IRR	120	-1	0,07977
IRR	121	-1	0,079511
IRR	122	-1	0,079229
IRR	123	-1	0,078966
IRR	124	-1	0,078724
IRR	125	-1	0,078452
IRR	126	-1	0,07819
IRR	127	-1	0,077955
IRR	128	-1	0,077721
IRR	129	-1	0,077477
IRR	130	-1	0,077239
IRR	131	-1	0,076971
IRR	132	-1	0,076741
IRR	133	-1	0,076508
IRR	134	-1	0,076274
IRR	135	-1	0,076035
IRR	136	-1	0,075807
IRR	137	-1	0,075563
IRR	138	-1	0,07529
IRR	139	-1	0,075076
IRR	140	-1	0,074846
IRR	141	-1	0,074608
IRR	142	-1	0,074387
IRR	143	-1	0,074195
IRR	144	-1	0,073983
IRR	145	-1	0,073779
IRR	146	-1	0,073578
IRR	147	-1	0,073373
IRR	148	-1	0,073181
IRR	149	-1	0,072981
IRR	150	-1	0,072768
IRR	151	-1	0,072574
IRR	152	-1	0,072397
IRR	153	-1	0,072189
IRR	154	-1	0,071996
IRR	155	-1	0,071798
IRR	156	-1	0,071597
IRR	157	-1	0,071439
IRR	158	-1	0,071228
IRR	159	-1	0,071071
IRR	160	-1	0,070907
IRR	161	-1	0,070728
IRR	162	-1	0,070561
IRR	163	-1	0,070389
IRR	164	-1	0,070202
IRR	165	-1	0,07004
IRR	166	-1	0,069875
IRR	167	-1	0,069711
IRR	168	-1	0,069577
IRR	169	-1	0,069447
IRR	170	-1	0,06931
IRR	171	-1	0,069151
IRR	172	-1	0,06899
IRR	173	-1	0,068836
IRR	174	-1	0,068692
IRR	175	-1	0,06854
IRR	176	-1	0,068388
IRR	177	-1	0,06826
IRR	178	-1	0,068112
IRR	179	-1	0,067988
IRR	180	-1	0,067834
IRR	181	-1	0,067682
IRR	182	-1	0,067552
IRR	183	-1	0,067394
IRR	184	-1	0,067258
IRR	185	-1	0,067108
IRR	186	-1	0,066951
IRR	187	-1	0,066811
IRR	188	-1	0,066666
IRR	189	-1	0,066524
IRR	190	-1	0,066405
IRR	191	-1	0,06627
IRR	192	-1	0,066146
IRR	193	-1	0,066019
IRR	194	-1	0,065889
IRR	195	-1	0,065745
IRR	196	-1	0,065602
IRR	197	-1	0,065487
IRR	198	-1	0,065359
IRR	199	-1	0,065244
IRR	200	-1	0,065106
IRR	201	-1	0,064985
IRR	202	-1	0,064882
IRR	203	-1	0,064744
IRR	204	-1	0,064616
IRR	205	-1	0,064506
IRR	206	-1	0,064383
IRR	207	-1	0,064256
IRR	208	-1	0,064163
IRR	209	-1	0,064043
IRR	210	-1	0,063954
IRR	211	-1	0,063843
IRR	212	-1	0,063731
IRR	213	-1	0,063603
IRR	214	-1	0,063508
IRR	215	-1	0,063395
IRR	216	-1	0,063266
IRR	217	-1	0,063158
IRR	218	-1	0,063034
IRR	219	-1	0,062921
IRR	220	-1	0,062818
IRR	221	-1	0,062723
IRR	222	-1	0,062629
IRR	223	-1	0,062517
IRR	224	-1	0,062406
IRR	225	-1	0,062286
IRR	226	-1	0,06217
IRR	227	-1	0,062089
IRR	228	-1	0,062005
IRR	229	-1	0,061912
IRR	230	-1	0,061799
IRR	231	-1	0,0617
IRR	232	-1	0,061603
IRR	233	-1	0,06151
IRR	234	-1	0,061417
IRR	235	-1	0,061324
IRR	236	-1	0,061233
IRR	237	-1	0,061133
IRR	238	-1	0,061052
IRR	239	-1	0,060971
IRR	240	-1	0,060875
IRR	241	-1	0,060774
IRR	242	-1	0,060706
IRR	243	-1	0,060623
IRR	244	-1	0,060513
IRR	245	-1	0,060426
IRR	246	-1	0,06035
IRR	247	-1	0,060247
IRR	248	-1	0,060157
IRR	249	-1	0,060075
IRR	250	-1	0,059984
IRR	251	-1	0,059903
IRR	252	-1	0,059808
IRR	253	-1	0,059731
IRR	254	-1	0,05964
IRR	255	-1	0,059564
IRR	256	-1	0,059472
IRR	257	-1	0,059374
IRR	258	-1	0,059282
IRR	259	-1	0,059195
IRR	260	-1	0,059105
IRR	261	-1	0,059021
IRR	262	-1	0,058934
IRR	263	-1	0,058855
IRR	264	-1	0,058781
IRR	265	-1	0,058718
IRR	266	-1	0,058655
IRR	267	-1	0,058562
IRR	268	-1	0,058479
IRR	269	-1	0,058422
IRR	270	-1	0,058344
IRR	271	-1	0,058269
IRR	272	-1	0,058197
IRR	273	-1	0,058119
IRR	274	-1	0,058044
IRR	275	-1	0,057967
IRR	276	-1	0,057901
IRR	277	-1	0,057826
IRR	278	-1	0,057744
IRR	279	-1	0,057675
IRR	280	-1	0,057609
IRR	281	-1	0,057543
IRR	282	-1	0,057475
IRR	283	-1	0,057414
IRR	284	-1	0,057338
IRR	285	-1	0,05727
IRR	286	-1	0,057212
IRR	287	-1	0,057134
IRR	288	-1	0,057053
IRR	289	-1	0,056993
IRR	290	-1	0,056929
IRR	291	-1	0,056842
IRR	292	-1	0,056782
IRR	293	-1	0,056717
IRR	294	-1	0,056637
IRR	295	-1	0,056597
IRR	296	-1	0,056542
IRR	297	-1	0,056478
IRR	298	-1	0,0564
IRR	299	-1	0,056326
IRR	300	-1	0,056262
POS	5	-2	0,222846
POS	6	-2	0,343309
POS	7	-2	0,429975
POS	8	-2	0,495684
POS	9	-2	0,547772
POS	10	-2	0,589841
POS	11	-2	0,624538
POS	12	-2	0,65327
POS	13	-2	0,678235
POS	14	-2	0,699758
POS	15	-2	0,718329
POS	16	-2	0,734694
POS	17	-2	0,749081
POS	18	-2	0,762303
POS	19	-2	0,774118
POS	20	-2	0,784817
POS	21	-2	0,79428
POS	22	-2	0,803063
POS	23	-2	0,811105
POS	24	-2	0,818594
POS	25	-2	0,825533
POS	26	-2	0,831983
POS	27	-2	0,837958
POS	28	-2	0,843449
POS	29	-2	0,848584
POS	30	-2	0,853315
POS	31	-2	0,857676
POS	32	-2	0,861812
POS	33	-2	0,865761
POS	34	-2	0,869415
POS	35	-2	0,872846
POS	36	-2	0,876199
POS	37	-2	0,879477
POS	38	-2	0,882446
POS	39	-2	0,885402
POS	40	-2	0,88808
POS	41	-2	0,890587
POS	42	-2	0,893064
POS	43	-2	0,895474
POS	44	-2	0,897678
POS	45	-2	0,8998
POS	46	-2	0,901882
POS	47	-2	0,903878
POS	48	-2	0,905755
POS	49	-2	0,907577
POS	50	-2	0,909369
POS	51	-2	0,911048
POS	52	-2	0,912727
POS	53	-2	0,914298
POS	54	-2	0,915804
POS	55	-2	0,917272
POS	56	-2	0,918752
POS	57	-2	0,920099
POS	58	-2	0,921437
POS	59	-2	0,922742
POS	60	-2	0,923969
POS	61	-2	0,925176
POS	62	-2	0,926295
POS	63	-2	0,927514
POS	64	-2	0,928621
POS	65	-2	0,929678
POS	66	-2	0,93066
POS	67	-2	0,931688
POS	68	-2	0,932662
POS	69	-2	0,933608
POS	70	-2	0,934555
POS	71	-2	0,935422
POS	72	-2	0,936307
POS	73	-2	0,937094
POS	74	-2	0,937951
POS	75	-2	0,938753
POS	76	-2	0,939524
POS	77	-2	0,940296
POS	78	-2	0,941069
POS	79	-2	0,94178
POS	80	-2	0,942444
POS	81	-2	0,943093
POS	82	-2	0,943746
POS	83	-2	0,944354
POS	84	-2	0,944966
POS	85	-2	0,945558
POS	86	-2	0,946168
POS	87	-2	0,946764
POS	88	-2	0,947287
POS	89	-2	0,947826
POS	90	-2	0,948429
POS	91	-2	0,948959
POS	92	-2	0,949488
POS	93	-2	0,950035
POS	94	-2	0,950546
POS	95	-2	0,951059
POS	96	-2	0,951526
POS	97	-2	0,951998
POS	98	-2	0,95244
POS	99	-2	0,952901
POS	100	-2	0,953352
POS	101	-2	0,953757
POS	102	-2	0,95416
POS	103	-2	0,954592
POS	104	-2	0,955015
POS	105	-2	0,955373
POS	106	-2	0,95579
POS	107	-2	0,956195
POS	108	-2	0,956597
POS	109	-2	0,956973
POS	110	-2	0,957341
POS	111	-2	0,957754
POS	112	-2	0,958101
POS	113	-2	0,958432
POS	114	-2	0,958761
POS	115	-2	0,95912
POS	116	-2	0,959449
POS	117	-2	0,959776
POS	118	-2	0,960087
POS	119	-2	0,960399
POS	120	-2	0,960717
POS	121	-2	0,961033
POS	122	-2	0,961314
POS	123	-2	0,961591
POS	124	-2	0,961877
POS	125	-2	0,962168
POS	126	-2	0,962425
POS	127	-2	0,962721
POS	128	-2	0,963024
POS	129	-2	0,963305
POS	130	-2	0,963611
POS	131	-2	0,963855
POS	132	-2	0,964158
POS	133	-2	0,964424
POS	134	-2	0,964643
POS	135	-2	0,964886
POS	136	-2	0,96514
POS	137	-2	0,965393
POS	138	-2	0,965639
POS	139	-2	0,965881
POS	140	-2	0,966114
POS	141	-2	0,966346
POS	142	-2	0,966559
POS	143	-2	0,966757
POS	144	-2	0,966968
POS	145	-2	0,967174
POS	146	-2	0,967387
POS	147	-2	0,967597
POS	148	-2	0,967808
POS	149	-2	0,968033
POS	150	-2	0,968236
POS	151	-2	0,968461
POS	152	-2	0,968666
POS	153	-2	0,968863
POS	154	-2	0,96907
POS	155	-2	0,969259
POS	156	-2	0,969434
POS	157	-2	0,969599
POS	158	-2	0,969812
POS	159	-2	0,969998
POS	160	-2	0,970194
POS	161	-2	0,970387
POS	162	-2	0,970579
POS	163	-2	0,970747
POS	164	-2	0,970902
POS	165	-2	0,97109
POS	166	-2	0,971245
POS	167	-2	0,971402
POS	168	-2	0,971555
POS	169	-2	0,97171
POS	170	-2	0,971867
POS	171	-2	0,972021
POS	172	-2	0,972177
POS	173	-2	0,972339
POS	174	-2	0,972496
POS	175	-2	0,972646
POS	176	-2	0,972782
POS	177	-2	0,97292
POS	178	-2	0,973054
POS	179	-2	0,973203
POS	180	-2	0,973308
POS	181	-2	0,97345
POS	182	-2	0,973601
POS	183	-2	0,973732
POS	184	-2	0,97387
POS	185	-2	0,973996
POS	186	-2	0,974119
POS	187	-2	0,974265
POS	188	-2	0,97439
POS	189	-2	0,974525
POS	190	-2	0,974661
POS	191	-2	0,974793
POS	192	-2	0,974926
POS	193	-2	0,975065
POS	194	-2	0,97519
POS	195	-2	0,97529
POS	196	-2	0,975404
POS	197	-2	0,975522
POS	198	-2	0,97565
POS	199	-2	0,97578
POS	200	-2	0,975879
POS	201	-2	0,975998
POS	202	-2	0,976101
POS	203	-2	0,976204
POS	204	-2	0,976312
POS	205	-2	0,976419
POS	206	-2	0,976513
POS	207	-2	0,976609
POS	208	-2	0,976704
POS	209	-2	0,976801
POS	210	-2	0,976911
POS	211	-2	0,977029
POS	212	-2	0,977138
POS	213	-2	0,977237
POS	214	-2	0,977328
POS	215	-2	0,977415
POS	216	-2	0,977523
POS	217	-2	0,977619
POS	218	-2	0,9777
POS	219	-2	0,977788
POS	220	-2	0,97788
POS	221	-2	0,977974
POS	222	-2	0,978062
POS	223	-2	0,978167
POS	224	-2	0,978266
POS	225	-2	0,978357
POS	226	-2	0,97845
POS	227	-2	0,97854
POS	228	-2	0,978633
POS	229	-2	0,978711
POS	230	-2	0,978825
POS	231	-2	0,978907
POS	232	-2	0,979
POS	233	-2	0,979087
POS	234	-2	0,97918
POS	235	-2	0,979257
POS	236	-2	0,979326
POS	237	-2	0,979413
POS	238	-2	0,979497
POS	239	-2	0,979583
POS	240	-2	0,979664
POS	241	-2	0,979757
POS	242	-2	0,979837
POS	243	-2	0,979928
POS	244	-2	0,979989
POS	245	-2	0,980063
POS	246	-2	0,980131
POS	247	-2	0,980209
POS	248	-2	0,980296
POS	249	-2	0,980372
POS	250	-2	0,980443
POS	251	-2	0,980517
POS	252	-2	0,980587
POS	253	-2	0,980668
POS	254	-2	0,980744
POS	255	-2	0,980812
POS	256	-2	0,98089
POS	257	-2	0,980966
POS	258	-2	0,981033
POS	259	-2	0,981102
POS	260	-2	0,981187
POS	261	-2	0,98126
POS	262	-2	0,981332
POS	263	-2	0,981412
POS	264	-2	0,981476
POS	265	-2	0,981561
POS	266	-2	0,981632
POS	267	-2	0,981698
POS	268	-2	0,981767
POS	269	-2	0,98184
POS	270	-2	0,981922
POS	271	-2	0,981977
POS	272	-2	0,98203
POS	273	-2	0,982098
POS	274	-2	0,98216
POS	275	-2	0,982228
POS	276	-2	0,982284
POS	277	-2	0,982336
POS	278	-2	0,982394
POS	279	-2	0,982459
POS	280	-2	0,982519
POS	281	-2	0,982583
POS	282	-2	0,982644
POS	283	-2	0,982708
POS	284	-2	0,982778
POS	285	-2	0,982833
POS	286	-2	0,982883
POS	287	-2	0,98294
POS	288	-2	0,983002
POS	289	-2	0,983045
POS	290	-2	0,98309
POS	291	-2	0,983138
POS	292	-2	0,983193
POS	293	-2	0,983261
POS	294	-2	0,983307
POS	295	-2	0,983367
POS	296	-2	0,983409
POS	297	-2	0,983456
POS	298	-2	0,983492
POS	299	-2	0,983556
POS	300	-2	0,983605
POS	5	-1	0,143054
POS	6	-1	0,214555
POS	7	-1	0,263467
POS	8	-1	0,299114
POS	9	-1	0,32674
POS	10	-1	0,348763
POS	11	-1	0,366813
POS	12	-1	0,3819
POS	13	-1	0,394973
POS	14	-1	0,406092
POS	15	-1	0,416014
POS	16	-1	0,424689
POS	17	-1	0,432427
POS	18	-1	0,43944
POS	19	-1	0,445598
POS	20	-1	0,451248
POS	21	-1	0,456349
POS	22	-1	0,461287
POS	23	-1	0,465777
POS	24	-1	0,46981
POS	25	-1	0,473831
POS	26	-1	0,477314
POS	27	-1	0,480673
POS	28	-1	0,483788
POS	29	-1	0,486702
POS	30	-1	0,489421
POS	31	-1	0,491891
POS	32	-1	0,494316
POS	33	-1	0,496692
POS	34	-1	0,499014
POS	35	-1	0,50116
POS	36	-1	0,50308
POS	37	-1	0,504937
POS	38	-1	0,506824
POS	39	-1	0,508493
POS	40	-1	0,510108
POS	41	-1	0,51167
POS	42	-1	0,513162
POS	43	-1	0,514546
POS	44	-1	0,515873
POS	45	-1	0,517215
POS	46	-1	0,518561
POS	47	-1	0,519796
POS	48	-1	0,52099
POS	49	-1	0,522189
POS	50	-1	0,523294
POS	51	-1	0,524436
POS	52	-1	0,525499
POS	53	-1	0,526559
POS	54	-1	0,527506
POS	55	-1	0,528536
POS	56	-1	0,529446
POS	57	-1	0,530352
POS	58	-1	0,531226
POS	59	-1	0,53207
POS	60	-1	0,532908
POS	61	-1	0,533691
POS	62	-1	0,534416
POS	63	-1	0,535108
POS	64	-1	0,535825
POS	65	-1	0,53655
POS	66	-1	0,537183
POS	67	-1	0,537839
POS	68	-1	0,538511
POS	69	-1	0,539106
POS	70	-1	0,539694
POS	71	-1	0,540295
POS	72	-1	0,540908
POS	73	-1	0,541487
POS	74	-1	0,542044
POS	75	-1	0,542608
POS	76	-1	0,543113
POS	77	-1	0,54359
POS	78	-1	0,544072
POS	79	-1	0,54462
POS	80	-1	0,545111
POS	81	-1	0,545592
POS	82	-1	0,546054
POS	83	-1	0,54652
POS	84	-1	0,547013
POS	85	-1	0,547495
POS	86	-1	0,547935
POS	87	-1	0,548359
POS	88	-1	0,548748
POS	89	-1	0,549162
POS	90	-1	0,54957
POS	91	-1	0,549974
POS	92	-1	0,550354
POS	93	-1	0,550687
POS	94	-1	0,551083
POS	95	-1	0,551431
POS	96	-1	0,551805
POS	97	-1	0,552159
POS	98	-1	0,552491
POS	99	-1	0,552868
POS	100	-1	0,55323
POS	101	-1	0,55357
POS	102	-1	0,55389
POS	103	-1	0,554178
POS	104	-1	0,5545
POS	105	-1	0,554784
POS	106	-1	0,555104
POS	107	-1	0,555389
POS	108	-1	0,555667
POS	109	-1	0,555967
POS	110	-1	0,556219
POS	111	-1	0,556502
POS	112	-1	0,556747
POS	113	-1	0,557023
POS	114	-1	0,557305
POS	115	-1	0,557576
POS	116	-1	0,557806
POS	117	-1	0,55809
POS	118	-1	0,558328
POS	119	-1	0,558579
POS	120	-1	0,558777
POS	121	-1	0,558983
POS	122	-1	0,559217
POS	123	-1	0,559455
POS	124	-1	0,559648
POS	125	-1	0,559879
POS	126	-1	0,560101
POS	127	-1	0,560292
POS	128	-1	0,560509
POS	129	-1	0,560715
POS	130	-1	0,560905
POS	131	-1	0,561129
POS	132	-1	0,56133
POS	133	-1	0,561514
POS	134	-1	0,561719
POS	135	-1	0,561919
POS	136	-1	0,562114
POS	137	-1	0,562304
POS	138	-1	0,56254
POS	139	-1	0,56273
POS	140	-1	0,56292
POS	141	-1	0,563117
POS	142	-1	0,563327
POS	143	-1	0,563494
POS	144	-1	0,563678
POS	145	-1	0,56386
POS	146	-1	0,564017
POS	147	-1	0,564189
POS	148	-1	0,564353
POS	149	-1	0,56451
POS	150	-1	0,56468
POS	151	-1	0,564847
POS	152	-1	0,564992
POS	153	-1	0,56517
POS	154	-1	0,565333
POS	155	-1	0,5655
POS	156	-1	0,565677
POS	157	-1	0,565811
POS	158	-1	0,56599
POS	159	-1	0,566128
POS	160	-1	0,566251
POS	161	-1	0,566405
POS	162	-1	0,566536
POS	163	-1	0,566668
POS	164	-1	0,56684
POS	165	-1	0,566981
POS	166	-1	0,567118
POS	167	-1	0,567252
POS	168	-1	0,567379
POS	169	-1	0,567503
POS	170	-1	0,567613
POS	171	-1	0,567757
POS	172	-1	0,567901
POS	173	-1	0,568043
POS	174	-1	0,568164
POS	175	-1	0,568273
POS	176	-1	0,568406
POS	177	-1	0,568512
POS	178	-1	0,56863
POS	179	-1	0,568731
POS	180	-1	0,568862
POS	181	-1	0,568975
POS	182	-1	0,569081
POS	183	-1	0,569214
POS	184	-1	0,569325
POS	185	-1	0,569456
POS	186	-1	0,569588
POS	187	-1	0,569703
POS	188	-1	0,569834
POS	189	-1	0,569945
POS	190	-1	0,570048
POS	191	-1	0,570167
POS	192	-1	0,570254
POS	193	-1	0,570361
POS	194	-1	0,570467
POS	195	-1	0,570585
POS	196	-1	0,570697
POS	197	-1	0,570799
POS	198	-1	0,570902
POS	199	-1	0,570994
POS	200	-1	0,571104
POS	201	-1	0,571201
POS	202	-1	0,571284
POS	203	-1	0,57141
POS	204	-1	0,571532
POS	205	-1	0,571606
POS	206	-1	0,571715
POS	207	-1	0,571813
POS	208	-1	0,571876
POS	209	-1	0,571965
POS	210	-1	0,572034
POS	211	-1	0,572142
POS	212	-1	0,57224
POS	213	-1	0,572343
POS	214	-1	0,572408
POS	215	-1	0,572512
POS	216	-1	0,572612
POS	217	-1	0,572704
POS	218	-1	0,572804
POS	219	-1	0,572895
POS	220	-1	0,57299
POS	221	-1	0,573071
POS	222	-1	0,573133
POS	223	-1	0,57321
POS	224	-1	0,573299
POS	225	-1	0,573402
POS	226	-1	0,5735
POS	227	-1	0,573558
POS	228	-1	0,573629
POS	229	-1	0,573704
POS	230	-1	0,573799
POS	231	-1	0,573871
POS	232	-1	0,573939
POS	233	-1	0,574006
POS	234	-1	0,574066
POS	235	-1	0,574155
POS	236	-1	0,574213
POS	237	-1	0,574284
POS	238	-1	0,574355
POS	239	-1	0,574417
POS	240	-1	0,574493
POS	241	-1	0,574566
POS	242	-1	0,57461
POS	243	-1	0,574675
POS	244	-1	0,574776
POS	245	-1	0,574849
POS	246	-1	0,574909
POS	247	-1	0,574991
POS	248	-1	0,575048
POS	249	-1	0,57511
POS	250	-1	0,575176
POS	251	-1	0,575239
POS	252	-1	0,575315
POS	253	-1	0,575373
POS	254	-1	0,575451
POS	255	-1	0,575511
POS	256	-1	0,575591
POS	257	-1	0,575661
POS	258	-1	0,575728
POS	259	-1	0,575798
POS	260	-1	0,575873
POS	261	-1	0,575938
POS	262	-1	0,576011
POS	263	-1	0,576075
POS	264	-1	0,57613
POS	265	-1	0,576178
POS	266	-1	0,576227
POS	267	-1	0,576293
POS	268	-1	0,57636
POS	269	-1	0,576405
POS	270	-1	0,576469
POS	271	-1	0,576533
POS	272	-1	0,576587
POS	273	-1	0,576644
POS	274	-1	0,576705
POS	275	-1	0,576767
POS	276	-1	0,576812
POS	277	-1	0,576865
POS	278	-1	0,576936
POS	279	-1	0,576999
POS	280	-1	0,577056
POS	281	-1	0,577102
POS	282	-1	0,577158
POS	283	-1	0,5772
POS	284	-1	0,577253
POS	285	-1	0,577309
POS	286	-1	0,577356
POS	287	-1	0,577417
POS	288	-1	0,57748
POS	289	-1	0,577524
POS	290	-1	0,577573
POS	291	-1	0,577639
POS	292	-1	0,577691
POS	293	-1	0,577749
POS	294	-1	0,577802
POS	295	-1	0,57783
POS	296	-1	0,57788
POS	297	-1	0,577937
POS	298	-1	0,578005
POS	299	-1	0,578066
POS	300	-1	0,578112
NEG	5	-2	0,083238
NEG	6	-2	0,100651
NEG	7	-2	0,101996
NEG	8	-2	0,098101
NEG	9	-2	0,092442
NEG	10	-2	0,08658
NEG	11	-2	0,081013
NEG	12	-2	0,075484
NEG	13	-2	0,070819
NEG	14	-2	0,066443
NEG	15	-2	0,062414
NEG	16	-2	0,058766
NEG	17	-2	0,055651
NEG	18	-2	0,052848
NEG	19	-2	0,050149
NEG	20	-2	0,047797
NEG	21	-2	0,045544
NEG	22	-2	0,043557
NEG	23	-2	0,041719
NEG	24	-2	0,040015
NEG	25	-2	0,038517
NEG	26	-2	0,037044
NEG	27	-2	0,03573
NEG	28	-2	0,034561
NEG	29	-2	0,033413
NEG	30	-2	0,032282
NEG	31	-2	0,031223
NEG	32	-2	0,030269
NEG	33	-2	0,029377
NEG	34	-2	0,028482
NEG	35	-2	0,027685
NEG	36	-2	0,026918
NEG	37	-2	0,026179
NEG	38	-2	0,02551
NEG	39	-2	0,024868
NEG	40	-2	0,024239
NEG	41	-2	0,023642
NEG	42	-2	0,023078
NEG	43	-2	0,022539
NEG	44	-2	0,021984
NEG	45	-2	0,021529
NEG	46	-2	0,021055
NEG	47	-2	0,02062
NEG	48	-2	0,020203
NEG	49	-2	0,019791
NEG	50	-2	0,019385
NEG	51	-2	0,019013
NEG	52	-2	0,01867
NEG	53	-2	0,018279
NEG	54	-2	0,017915
NEG	55	-2	0,01759
NEG	56	-2	0,017301
NEG	57	-2	0,017001
NEG	58	-2	0,016702
NEG	59	-2	0,016421
NEG	60	-2	0,016145
NEG	61	-2	0,015871
NEG	62	-2	0,015603
NEG	63	-2	0,015368
NEG	64	-2	0,015149
NEG	65	-2	0,014893
NEG	66	-2	0,014673
NEG	67	-2	0,014436
NEG	68	-2	0,014209
NEG	69	-2	0,014011
NEG	70	-2	0,013773
NEG	71	-2	0,013554
NEG	72	-2	0,013352
NEG	73	-2	0,013179
NEG	74	-2	0,012997
NEG	75	-2	0,012806
NEG	76	-2	0,012618
NEG	77	-2	0,012442
NEG	78	-2	0,012258
NEG	79	-2	0,012106
NEG	80	-2	0,011929
NEG	81	-2	0,011788
NEG	82	-2	0,011638
NEG	83	-2	0,011507
NEG	84	-2	0,01136
NEG	85	-2	0,011214
NEG	86	-2	0,0111
NEG	87	-2	0,01098
NEG	88	-2	0,010878
NEG	89	-2	0,010764
NEG	90	-2	0,010636
NEG	91	-2	0,01052
NEG	92	-2	0,010387
NEG	93	-2	0,010273
NEG	94	-2	0,01015
NEG	95	-2	0,010033
NEG	96	-2	0,009923
NEG	97	-2	0,009822
NEG	98	-2	0,00972
NEG	99	-2	0,00961
NEG	100	-2	0,009519
NEG	101	-2	0,009414
NEG	102	-2	0,009313
NEG	103	-2	0,009211
NEG	104	-2	0,009131
NEG	105	-2	0,009049
NEG	106	-2	0,008968
NEG	107	-2	0,008883
NEG	108	-2	0,008804
NEG	109	-2	0,008716
NEG	110	-2	0,008633
NEG	111	-2	0,008551
NEG	112	-2	0,008459
NEG	113	-2	0,008388
NEG	114	-2	0,008321
NEG	115	-2	0,008243
NEG	116	-2	0,008169
NEG	117	-2	0,008117
NEG	118	-2	0,00805
NEG	119	-2	0,008004
NEG	120	-2	0,007927
NEG	121	-2	0,007852
NEG	122	-2	0,007785
NEG	123	-2	0,007709
NEG	124	-2	0,007645
NEG	125	-2	0,00759
NEG	126	-2	0,007529
NEG	127	-2	0,007481
NEG	128	-2	0,007427
NEG	129	-2	0,007366
NEG	130	-2	0,007297
NEG	131	-2	0,007252
NEG	132	-2	0,00719
NEG	133	-2	0,007145
NEG	134	-2	0,007104
NEG	135	-2	0,007055
NEG	136	-2	0,007
NEG	137	-2	0,006939
NEG	138	-2	0,006892
NEG	139	-2	0,006846
NEG	140	-2	0,006802
NEG	141	-2	0,006747
NEG	142	-2	0,0067
NEG	143	-2	0,006664
NEG	144	-2	0,006624
NEG	145	-2	0,006581
NEG	146	-2	0,006533
NEG	147	-2	0,006496
NEG	148	-2	0,006454
NEG	149	-2	0,006419
NEG	150	-2	0,006363
NEG	151	-2	0,006319
NEG	152	-2	0,00628
NEG	153	-2	0,006224
NEG	154	-2	0,00619
NEG	155	-2	0,006157
NEG	156	-2	0,00612
NEG	157	-2	0,006095
NEG	158	-2	0,006055
NEG	159	-2	0,006015
NEG	160	-2	0,00598
NEG	161	-2	0,005943
NEG	162	-2	0,005919
NEG	163	-2	0,005877
NEG	164	-2	0,005839
NEG	165	-2	0,005796
NEG	166	-2	0,005773
NEG	167	-2	0,005741
NEG	168	-2	0,005712
NEG	169	-2	0,005681
NEG	170	-2	0,005654
NEG	171	-2	0,005618
NEG	172	-2	0,005589
NEG	173	-2	0,005556
NEG	174	-2	0,005527
NEG	175	-2	0,0055
NEG	176	-2	0,005472
NEG	177	-2	0,005439
NEG	178	-2	0,005413
NEG	179	-2	0,005395
NEG	180	-2	0,005369
NEG	181	-2	0,005339
NEG	182	-2	0,005313
NEG	183	-2	0,005286
NEG	184	-2	0,005254
NEG	185	-2	0,00523
NEG	186	-2	0,005202
NEG	187	-2	0,005169
NEG	188	-2	0,00515
NEG	189	-2	0,005112
NEG	190	-2	0,005097
NEG	191	-2	0,005076
NEG	192	-2	0,005051
NEG	193	-2	0,005017
NEG	194	-2	0,005002
NEG	195	-2	0,004973
NEG	196	-2	0,004945
NEG	197	-2	0,004924
NEG	198	-2	0,004904
NEG	199	-2	0,004886
NEG	200	-2	0,004869
NEG	201	-2	0,004846
NEG	202	-2	0,004828
NEG	203	-2	0,004812
NEG	204	-2	0,004791
NEG	205	-2	0,004773
NEG	206	-2	0,004752
NEG	207	-2	0,004727
NEG	208	-2	0,004705
NEG	209	-2	0,004682
NEG	210	-2	0,004662
NEG	211	-2	0,004628
NEG	212	-2	0,004611
NEG	213	-2	0,004583
NEG	214	-2	0,004561
NEG	215	-2	0,004546
NEG	216	-2	0,00453
NEG	217	-2	0,004505
NEG	218	-2	0,004488
NEG	219	-2	0,00446
NEG	220	-2	0,004445
NEG	221	-2	0,004435
NEG	222	-2	0,004414
NEG	223	-2	0,004397
NEG	224	-2	0,004377
NEG	225	-2	0,004359
NEG	226	-2	0,004343
NEG	227	-2	0,004321
NEG	228	-2	0,004301
NEG	229	-2	0,004279
NEG	230	-2	0,004259
NEG	231	-2	0,004247
NEG	232	-2	0,004236
NEG	233	-2	0,004223
NEG	234	-2	0,0042
NEG	235	-2	0,004187
NEG	236	-2	0,00417
NEG	237	-2	0,004155
NEG	238	-2	0,004131
NEG	239	-2	0,004107
NEG	240	-2	0,004094
NEG	241	-2	0,004073
NEG	242	-2	0,004057
NEG	243	-2	0,00404
NEG	244	-2	0,004022
NEG	245	-2	0,004003
NEG	246	-2	0,003981
NEG	247	-2	0,003964
NEG	248	-2	0,003951
NEG	249	-2	0,003934
NEG	250	-2	0,003911
NEG	251	-2	0,0039
NEG	252	-2	0,003888
NEG	253	-2	0,003879
NEG	254	-2	0,003863
NEG	255	-2	0,00385
NEG	256	-2	0,003835
NEG	257	-2	0,003816
NEG	258	-2	0,003804
NEG	259	-2	0,003793
NEG	260	-2	0,003776
NEG	261	-2	0,003755
NEG	262	-2	0,003733
NEG	263	-2	0,003715
NEG	264	-2	0,003704
NEG	265	-2	0,003694
NEG	266	-2	0,003679
NEG	267	-2	0,00366
NEG	268	-2	0,003649
NEG	269	-2	0,003635
NEG	270	-2	0,00362
NEG	271	-2	0,003601
NEG	272	-2	0,003592
NEG	273	-2	0,003577
NEG	274	-2	0,003559
NEG	275	-2	0,003547
NEG	276	-2	0,003529
NEG	277	-2	0,003516
NEG	278	-2	0,003509
NEG	279	-2	0,003497
NEG	280	-2	0,00349
NEG	281	-2	0,00347
NEG	282	-2	0,00345
NEG	283	-2	0,003438
NEG	284	-2	0,003421
NEG	285	-2	0,003407
NEG	286	-2	0,003393
NEG	287	-2	0,003377
NEG	288	-2	0,003368
NEG	289	-2	0,003356
NEG	290	-2	0,003351
NEG	291	-2	0,003331
NEG	292	-2	0,003322
NEG	293	-2	0,003311
NEG	294	-2	0,003301
NEG	295	-2	0,003291
NEG	296	-2	0,003288
NEG	297	-2	0,003281
NEG	298	-2	0,003271
NEG	299	-2	0,003264
NEG	300	-2	0,003254
NEG	5	-1	0,108793
NEG	6	-1	0,153234
NEG	7	-1	0,176997
NEG	8	-1	0,190212
NEG	9	-1	0,197388
NEG	10	-1	0,200988
NEG	11	-1	0,202389
NEG	12	-1	0,202272
NEG	13	-1	0,201507
NEG	14	-1	0,200255
NEG	15	-1	0,198448
NEG	16	-1	0,196472
NEG	17	-1	0,194364
NEG	18	-1	0,192259
NEG	19	-1	0,190118
NEG	20	-1	0,188019
NEG	21	-1	0,185827
NEG	22	-1	0,183745
NEG	23	-1	0,181723
NEG	24	-1	0,17976
NEG	25	-1	0,177831
NEG	26	-1	0,175959
NEG	27	-1	0,174194
NEG	28	-1	0,172415
NEG	29	-1	0,170713
NEG	30	-1	0,169015
NEG	31	-1	0,167449
NEG	32	-1	0,16593
NEG	33	-1	0,164442
NEG	34	-1	0,162995
NEG	35	-1	0,161669
NEG	36	-1	0,160238
NEG	37	-1	0,158956
NEG	38	-1	0,157602
NEG	39	-1	0,156322
NEG	40	-1	0,155116
NEG	41	-1	0,153952
NEG	42	-1	0,152749
NEG	43	-1	0,151624
NEG	44	-1	0,150508
NEG	45	-1	0,149442
NEG	46	-1	0,148349
NEG	47	-1	0,147351
NEG	48	-1	0,146368
NEG	49	-1	0,145438
NEG	50	-1	0,144457
NEG	51	-1	0,143512
NEG	52	-1	0,142621
NEG	53	-1	0,141755
NEG	54	-1	0,140846
NEG	55	-1	0,139985
NEG	56	-1	0,13915
NEG	57	-1	0,138337
NEG	58	-1	0,137538
NEG	59	-1	0,136721
NEG	60	-1	0,135992
NEG	61	-1	0,135223
NEG	62	-1	0,134488
NEG	63	-1	0,133808
NEG	64	-1	0,133058
NEG	65	-1	0,132382
NEG	66	-1	0,131748
NEG	67	-1	0,131083
NEG	68	-1	0,130476
NEG	69	-1	0,129876
NEG	70	-1	0,129242
NEG	71	-1	0,128586
NEG	72	-1	0,127997
NEG	73	-1	0,127421
NEG	74	-1	0,126858
NEG	75	-1	0,126301
NEG	76	-1	0,12576
NEG	77	-1	0,125171
NEG	78	-1	0,124642
NEG	79	-1	0,124155
NEG	80	-1	0,123626
NEG	81	-1	0,12311
NEG	82	-1	0,122602
NEG	83	-1	0,122092
NEG	84	-1	0,121584
NEG	85	-1	0,121128
NEG	86	-1	0,120677
NEG	87	-1	0,12018
NEG	88	-1	0,119722
NEG	89	-1	0,119263
NEG	90	-1	0,11884
NEG	91	-1	0,118409
NEG	92	-1	0,117945
NEG	93	-1	0,117479
NEG	94	-1	0,117043
NEG	95	-1	0,116655
NEG	96	-1	0,116295
NEG	97	-1	0,115912
NEG	98	-1	0,115538
NEG	99	-1	0,115127
NEG	100	-1	0,114723
NEG	101	-1	0,114338
NEG	102	-1	0,113994
NEG	103	-1	0,113614
NEG	104	-1	0,113267
NEG	105	-1	0,112923
NEG	106	-1	0,112555
NEG	107	-1	0,112187
NEG	108	-1	0,111843
NEG	109	-1	0,111521
NEG	110	-1	0,111195
NEG	111	-1	0,110867
NEG	112	-1	0,110489
NEG	113	-1	0,11015
NEG	114	-1	0,109824
NEG	115	-1	0,109501
NEG	116	-1	0,109231
NEG	117	-1	0,108905
NEG	118	-1	0,108576
NEG	119	-1	0,108277
NEG	120	-1	0,107955
NEG	121	-1	0,107666
NEG	122	-1	0,107396
NEG	123	-1	0,107117
NEG	124	-1	0,106827
NEG	125	-1	0,106537
NEG	126	-1	0,106263
NEG	127	-1	0,105974
NEG	128	-1	0,105677
NEG	129	-1	0,105397
NEG	130	-1	0,105107
NEG	131	-1	0,10485
NEG	132	-1	0,104572
NEG	133	-1	0,104358
NEG	134	-1	0,104094
NEG	135	-1	0,10385
NEG	136	-1	0,103602
NEG	137	-1	0,103367
NEG	138	-1	0,103098
NEG	139	-1	0,102851
NEG	140	-1	0,10263
NEG	141	-1	0,102414
NEG	142	-1	0,102165
NEG	143	-1	0,101935
NEG	144	-1	0,10171
NEG	145	-1	0,101484
NEG	146	-1	0,101263
NEG	147	-1	0,101042
NEG	148	-1	0,100777
NEG	149	-1	0,10055
NEG	150	-1	0,100361
NEG	151	-1	0,100162
NEG	152	-1	0,099929
NEG	153	-1	0,09973
NEG	154	-1	0,099519
NEG	155	-1	0,099309
NEG	156	-1	0,099095
NEG	157	-1	0,098898
NEG	158	-1	0,098676
NEG	159	-1	0,098464
NEG	160	-1	0,09826
NEG	161	-1	0,098063
NEG	162	-1	0,097863
NEG	163	-1	0,097683
NEG	164	-1	0,097499
NEG	165	-1	0,097293
NEG	166	-1	0,097106
NEG	167	-1	0,096934
NEG	168	-1	0,096718
NEG	169	-1	0,096523
NEG	170	-1	0,096334
NEG	171	-1	0,096135
NEG	172	-1	0,095952
NEG	173	-1	0,095769
NEG	174	-1	0,095588
NEG	175	-1	0,09543
NEG	176	-1	0,095257
NEG	177	-1	0,095069
NEG	178	-1	0,094882
NEG	179	-1	0,094703
NEG	180	-1	0,094553
NEG	181	-1	0,094402
NEG	182	-1	0,094235
NEG	183	-1	0,094052
NEG	184	-1	0,093898
NEG	185	-1	0,093735
NEG	186	-1	0,093587
NEG	187	-1	0,093421
NEG	188	-1	0,093252
NEG	189	-1	0,093071
NEG	190	-1	0,092923
NEG	191	-1	0,092762
NEG	192	-1	0,092596
NEG	193	-1	0,09244
NEG	194	-1	0,092276
NEG	195	-1	0,092112
NEG	196	-1	0,091984
NEG	197	-1	0,091823
NEG	198	-1	0,091661
NEG	199	-1	0,091503
NEG	200	-1	0,091359
NEG	201	-1	0,091219
NEG	202	-1	0,091072
NEG	203	-1	0,090922
NEG	204	-1	0,090769
NEG	205	-1	0,090642
NEG	206	-1	0,090515
NEG	207	-1	0,090364
NEG	208	-1	0,090222
NEG	209	-1	0,090102
NEG	210	-1	0,08995
NEG	211	-1	0,089797
NEG	212	-1	0,089657
NEG	213	-1	0,089513
NEG	214	-1	0,089377
NEG	215	-1	0,089238
NEG	216	-1	0,089106
NEG	217	-1	0,088977
NEG	218	-1	0,08885
NEG	219	-1	0,088712
NEG	220	-1	0,088552
NEG	221	-1	0,088427
NEG	222	-1	0,088306
NEG	223	-1	0,088172
NEG	224	-1	0,088042
NEG	225	-1	0,087938
NEG	226	-1	0,087821
NEG	227	-1	0,087677
NEG	228	-1	0,087559
NEG	229	-1	0,08746
NEG	230	-1	0,087343
NEG	231	-1	0,087212
NEG	232	-1	0,087095
NEG	233	-1	0,08698
NEG	234	-1	0,086886
NEG	235	-1	0,08677
NEG	236	-1	0,086651
NEG	237	-1	0,086536
NEG	238	-1	0,086402
NEG	239	-1	0,086287
NEG	240	-1	0,086181
NEG	241	-1	0,086064
NEG	242	-1	0,085946
NEG	243	-1	0,085841
NEG	244	-1	0,08574
NEG	245	-1	0,085622
NEG	246	-1	0,085499
NEG	247	-1	0,08538
NEG	248	-1	0,085269
NEG	249	-1	0,085159
NEG	250	-1	0,085061
NEG	251	-1	0,084964
NEG	252	-1	0,084867
NEG	253	-1	0,084778
NEG	254	-1	0,08469
NEG	255	-1	0,084583
NEG	256	-1	0,084487
NEG	257	-1	0,0844
NEG	258	-1	0,084307
NEG	259	-1	0,084203
NEG	260	-1	0,084121
NEG	261	-1	0,08403
NEG	262	-1	0,0839
NEG	263	-1	0,083787
NEG	264	-1	0,08368
NEG	265	-1	0,083573
NEG	266	-1	0,083466
NEG	267	-1	0,083361
NEG	268	-1	0,083254
NEG	269	-1	0,083148
NEG	270	-1	0,083056
NEG	271	-1	0,082956
NEG	272	-1	0,082865
NEG	273	-1	0,082774
NEG	274	-1	0,082688
NEG	275	-1	0,082589
NEG	276	-1	0,082503
NEG	277	-1	0,082437
NEG	278	-1	0,08233
NEG	279	-1	0,082236
NEG	280	-1	0,08214
NEG	281	-1	0,082051
NEG	282	-1	0,081959
NEG	283	-1	0,081867
NEG	284	-1	0,081799
NEG	285	-1	0,081705
NEG	286	-1	0,08161
NEG	287	-1	0,081531
NEG	288	-1	0,081446
NEG	289	-1	0,081356
NEG	290	-1	0,081262
NEG	291	-1	0,081174
NEG	292	-1	0,081095
NEG	293	-1	0,080994
NEG	294	-1	0,080909
NEG	295	-1	0,080812
NEG	296	-1	0,080728
NEG	297	-1	0,08065
NEG	298	-1	0,080558
NEG	299	-1	0,080476
NEG	300	-1	0,080406
BIL	5	-2	0,008788
BIL	6	-2	0,016442
BIL	7	-2	0,021347
BIL	8	-2	0,024141
BIL	9	-2	0,025512
BIL	10	-2	0,026371
BIL	11	-2	0,026664
BIL	12	-2	0,026649
BIL	13	-2	0,026363
BIL	14	-2	0,02599
BIL	15	-2	0,025528
BIL	16	-2	0,025101
BIL	17	-2	0,024652
BIL	18	-2	0,024086
BIL	19	-2	0,023582
BIL	20	-2	0,023086
BIL	21	-2	0,022646
BIL	22	-2	0,022167
BIL	23	-2	0,021727
BIL	24	-2	0,021246
BIL	25	-2	0,020834
BIL	26	-2	0,020396
BIL	27	-2	0,019958
BIL	28	-2	0,019525
BIL	29	-2	0,019171
BIL	30	-2	0,018823
BIL	31	-2	0,018538
BIL	32	-2	0,018256
BIL	33	-2	0,017947
BIL	34	-2	0,01771
BIL	35	-2	0,017416
BIL	36	-2	0,017102
BIL	37	-2	0,016791
BIL	38	-2	0,016521
BIL	39	-2	0,016216
BIL	40	-2	0,015989
BIL	41	-2	0,015742
BIL	42	-2	0,015502
BIL	43	-2	0,015294
BIL	44	-2	0,015069
BIL	45	-2	0,014843
BIL	46	-2	0,014603
BIL	47	-2	0,014384
BIL	48	-2	0,014163
BIL	49	-2	0,013969
BIL	50	-2	0,013787
BIL	51	-2	0,013632
BIL	52	-2	0,013461
BIL	53	-2	0,013281
BIL	54	-2	0,013112
BIL	55	-2	0,012941
BIL	56	-2	0,01278
BIL	57	-2	0,012639
BIL	58	-2	0,012496
BIL	59	-2	0,012353
BIL	60	-2	0,01223
BIL	61	-2	0,01207
BIL	62	-2	0,011945
BIL	63	-2	0,011789
BIL	64	-2	0,011642
BIL	65	-2	0,011518
BIL	66	-2	0,011392
BIL	67	-2	0,011273
BIL	68	-2	0,011162
BIL	69	-2	0,011056
BIL	70	-2	0,010974
BIL	71	-2	0,010878
BIL	72	-2	0,010772
BIL	73	-2	0,010655
BIL	74	-2	0,010563
BIL	75	-2	0,010488
BIL	76	-2	0,010401
BIL	77	-2	0,010315
BIL	78	-2	0,010232
BIL	79	-2	0,010151
BIL	80	-2	0,01006
BIL	81	-2	0,009978
BIL	82	-2	0,009897
BIL	83	-2	0,009814
BIL	84	-2	0,009749
BIL	85	-2	0,009685
BIL	86	-2	0,009605
BIL	87	-2	0,009538
BIL	88	-2	0,009465
BIL	89	-2	0,009395
BIL	90	-2	0,009323
BIL	91	-2	0,009249
BIL	92	-2	0,009198
BIL	93	-2	0,009117
BIL	94	-2	0,009059
BIL	95	-2	0,008972
BIL	96	-2	0,008926
BIL	97	-2	0,008864
BIL	98	-2	0,0088
BIL	99	-2	0,008733
BIL	100	-2	0,008671
BIL	101	-2	0,008629
BIL	102	-2	0,008581
BIL	103	-2	0,008507
BIL	104	-2	0,00845
BIL	105	-2	0,008402
BIL	106	-2	0,008335
BIL	107	-2	0,008278
BIL	108	-2	0,008227
BIL	109	-2	0,008176
BIL	110	-2	0,00811
BIL	111	-2	0,008049
BIL	112	-2	0,008002
BIL	113	-2	0,007962
BIL	114	-2	0,007912
BIL	115	-2	0,007851
BIL	116	-2	0,007805
BIL	117	-2	0,007733
BIL	118	-2	0,00769
BIL	119	-2	0,007635
BIL	120	-2	0,007592
BIL	121	-2	0,007535
BIL	122	-2	0,007496
BIL	123	-2	0,007464
BIL	124	-2	0,007414
BIL	125	-2	0,007367
BIL	126	-2	0,007332
BIL	127	-2	0,00728
BIL	128	-2	0,007228
BIL	129	-2	0,007195
BIL	130	-2	0,007143
BIL	131	-2	0,007108
BIL	132	-2	0,007063
BIL	133	-2	0,00702
BIL	134	-2	0,006982
BIL	135	-2	0,006935
BIL	136	-2	0,006898
BIL	137	-2	0,006852
BIL	138	-2	0,006823
BIL	139	-2	0,006787
BIL	140	-2	0,006746
BIL	141	-2	0,006698
BIL	142	-2	0,006672
BIL	143	-2	0,006625
BIL	144	-2	0,00658
BIL	145	-2	0,006546
BIL	146	-2	0,006515
BIL	147	-2	0,006486
BIL	148	-2	0,006453
BIL	149	-2	0,006413
BIL	150	-2	0,006392
BIL	151	-2	0,006364
BIL	152	-2	0,00632
BIL	153	-2	0,006278
BIL	154	-2	0,006255
BIL	155	-2	0,006224
BIL	156	-2	0,006201
BIL	157	-2	0,00617
BIL	158	-2	0,006135
BIL	159	-2	0,006098
BIL	160	-2	0,006067
BIL	161	-2	0,006048
BIL	162	-2	0,006009
BIL	163	-2	0,005976
BIL	164	-2	0,005957
BIL	165	-2	0,00593
BIL	166	-2	0,005899
BIL	167	-2	0,005866
BIL	168	-2	0,005842
BIL	169	-2	0,00582
BIL	170	-2	0,005794
BIL	171	-2	0,005784
BIL	172	-2	0,005763
BIL	173	-2	0,005743
BIL	174	-2	0,005716
BIL	175	-2	0,005687
BIL	176	-2	0,005664
BIL	177	-2	0,005633
BIL	178	-2	0,005614
BIL	179	-2	0,005577
BIL	180	-2	0,005552
BIL	181	-2	0,005528
BIL	182	-2	0,005502
BIL	183	-2	0,005485
BIL	184	-2	0,005468
BIL	185	-2	0,005448
BIL	186	-2	0,00543
BIL	187	-2	0,005405
BIL	188	-2	0,005378
BIL	189	-2	0,005353
BIL	190	-2	0,005324
BIL	191	-2	0,005296
BIL	192	-2	0,005275
BIL	193	-2	0,005245
BIL	194	-2	0,005226
BIL	195	-2	0,005213
BIL	196	-2	0,005192
BIL	197	-2	0,005181
BIL	198	-2	0,005157
BIL	199	-2	0,005134
BIL	200	-2	0,005119
BIL	201	-2	0,005101
BIL	202	-2	0,005082
BIL	203	-2	0,005065
BIL	204	-2	0,005049
BIL	205	-2	0,005017
BIL	206	-2	0,005003
BIL	207	-2	0,00499
BIL	208	-2	0,004974
BIL	209	-2	0,004956
BIL	210	-2	0,004929
BIL	211	-2	0,004906
BIL	212	-2	0,004887
BIL	213	-2	0,004867
BIL	214	-2	0,004849
BIL	215	-2	0,004827
BIL	216	-2	0,004807
BIL	217	-2	0,004796
BIL	218	-2	0,00478
BIL	219	-2	0,004767
BIL	220	-2	0,004748
BIL	221	-2	0,004726
BIL	222	-2	0,00472
BIL	223	-2	0,004694
BIL	224	-2	0,004681
BIL	225	-2	0,004662
BIL	226	-2	0,004645
BIL	227	-2	0,00463
[truncated: 369 more rows]
