# Supplementary material for: Rarity of microbial species: In search of reliable associations
Source: PLoS One. 2019 Mar 15;14(3):e0200458. doi: 10.1371/journal.pone.0200458 (PMC6420159; doi:10.1371/journal.pone.0200458)
Supplement: S2 File — Code files, data files, and result files associated with each of the figures. Implementation of testability-based filtering in CoNet and via the graphical lasso method with clr transformation (SPIEC-EASI-like). (ZIP) [file pone.0200458.s007.zip › S2_file/data_fig/fig2d.csv]

test	Var1	Var2	value
POS	50	-2,5	0,969555
POS	100	-2,5	0,988881
POS	300	-2,5	0,997734
POS	50	-2,49	0,968906
POS	100	-2,49	0,988567
POS	300	-2,49	0,997637
POS	50	-2,48	0,968187
POS	100	-2,48	0,988208
POS	300	-2,48	0,997555
POS	50	-2,47	0,967492
POS	100	-2,47	0,987866
POS	300	-2,47	0,997456
POS	50	-2,46	0,966734
POS	100	-2,46	0,987487
POS	300	-2,46	0,997362
POS	50	-2,45	0,965989
POS	100	-2,45	0,987117
POS	300	-2,45	0,997255
POS	50	-2,44	0,965255
POS	100	-2,44	0,986711
POS	300	-2,44	0,997149
POS	50	-2,43	0,964526
POS	100	-2,43	0,986317
POS	300	-2,43	0,997032
POS	50	-2,42	0,963718
POS	100	-2,42	0,98591
POS	300	-2,42	0,996899
POS	50	-2,41	0,962912
POS	100	-2,41	0,985521
POS	300	-2,41	0,996773
POS	50	-2,4	0,962095
POS	100	-2,4	0,985122
POS	300	-2,4	0,996636
POS	50	-2,39	0,961225
POS	100	-2,39	0,984693
POS	300	-2,39	0,996505
POS	50	-2,38	0,960343
POS	100	-2,38	0,984252
POS	300	-2,38	0,996375
POS	50	-2,37	0,959439
POS	100	-2,37	0,983806
POS	300	-2,37	0,996234
POS	50	-2,36	0,95855
POS	100	-2,36	0,983309
POS	300	-2,36	0,996096
POS	50	-2,35	0,957593
POS	100	-2,35	0,982804
POS	300	-2,35	0,995926
POS	50	-2,34	0,956686
POS	100	-2,34	0,982261
POS	300	-2,34	0,995774
POS	50	-2,33	0,955733
POS	100	-2,33	0,981724
POS	300	-2,33	0,995601
POS	50	-2,32	0,954792
POS	100	-2,32	0,981198
POS	300	-2,32	0,995416
POS	50	-2,31	0,953747
POS	100	-2,31	0,980643
POS	300	-2,31	0,995201
POS	50	-2,3	0,952742
POS	100	-2,3	0,980076
POS	300	-2,3	0,995001
POS	50	-2,29	0,95167
POS	100	-2,29	0,979524
POS	300	-2,29	0,994768
POS	50	-2,28	0,950539
POS	100	-2,28	0,978955
POS	300	-2,28	0,994529
POS	50	-2,27	0,949495
POS	100	-2,27	0,978376
POS	300	-2,27	0,994295
POS	50	-2,26	0,948339
POS	100	-2,26	0,977748
POS	300	-2,26	0,994072
POS	50	-2,25	0,947213
POS	100	-2,25	0,977134
POS	300	-2,25	0,993854
POS	50	-2,24	0,946058
POS	100	-2,24	0,976464
POS	300	-2,24	0,993623
POS	50	-2,23	0,944843
POS	100	-2,23	0,975774
POS	300	-2,23	0,993373
POS	50	-2,22	0,94361
POS	100	-2,22	0,975073
POS	300	-2,22	0,99308
POS	50	-2,21	0,942312
POS	100	-2,21	0,974332
POS	300	-2,21	0,992818
POS	50	-2,2	0,941021
POS	100	-2,2	0,973547
POS	300	-2,2	0,992514
POS	50	-2,19	0,939702
POS	100	-2,19	0,972825
POS	300	-2,19	0,992198
POS	50	-2,18	0,938387
POS	100	-2,18	0,972014
POS	300	-2,18	0,991888
POS	50	-2,17	0,937029
POS	100	-2,17	0,971168
POS	300	-2,17	0,991539
POS	50	-2,16	0,935593
POS	100	-2,16	0,97036
POS	300	-2,16	0,991218
POS	50	-2,15	0,934179
POS	100	-2,15	0,969458
POS	300	-2,15	0,990853
POS	50	-2,14	0,932749
POS	100	-2,14	0,968571
POS	300	-2,14	0,990487
POS	50	-2,13	0,931353
POS	100	-2,13	0,967724
POS	300	-2,13	0,990131
POS	50	-2,12	0,929882
POS	100	-2,12	0,966812
POS	300	-2,12	0,989732
POS	50	-2,11	0,928318
POS	100	-2,11	0,965861
POS	300	-2,11	0,989292
POS	50	-2,1	0,926792
POS	100	-2,1	0,964818
POS	300	-2,1	0,9889
POS	50	-2,09	0,925204
POS	100	-2,09	0,963767
POS	300	-2,09	0,988459
POS	50	-2,08	0,923616
POS	100	-2,08	0,962742
POS	300	-2,08	0,988031
POS	50	-2,07	0,921963
POS	100	-2,07	0,961663
POS	300	-2,07	0,987527
POS	50	-2,06	0,920202
POS	100	-2,06	0,960606
POS	300	-2,06	0,987023
POS	50	-2,05	0,918469
POS	100	-2,05	0,959479
POS	300	-2,05	0,986508
POS	50	-2,04	0,916691
POS	100	-2,04	0,958305
POS	300	-2,04	0,985962
POS	50	-2,03	0,914964
POS	100	-2,03	0,957093
POS	300	-2,03	0,98541
POS	50	-2,02	0,913141
POS	100	-2,02	0,955805
POS	300	-2,02	0,984809
POS	50	-2,01	0,911239
POS	100	-2,01	0,954574
POS	300	-2,01	0,984232
POS	50	-2	0,909369
POS	100	-2	0,953352
POS	300	-2	0,983605
POS	50	-1,99	0,907435
POS	100	-1,99	0,952047
POS	300	-1,99	0,982958
POS	50	-1,98	0,905447
POS	100	-1,98	0,950714
POS	300	-1,98	0,98226
POS	50	-1,97	0,903467
POS	100	-1,97	0,94932
POS	300	-1,97	0,981543
POS	50	-1,96	0,901477
POS	100	-1,96	0,947928
POS	300	-1,96	0,980775
POS	50	-1,95	0,899424
POS	100	-1,95	0,946398
POS	300	-1,95	0,979959
POS	50	-1,94	0,897357
POS	100	-1,94	0,94494
POS	300	-1,94	0,979143
POS	50	-1,93	0,895264
POS	100	-1,93	0,943399
POS	300	-1,93	0,978336
POS	50	-1,92	0,893206
POS	100	-1,92	0,941839
POS	300	-1,92	0,977444
POS	50	-1,91	0,890886
POS	100	-1,91	0,940238
POS	300	-1,91	0,976549
POS	50	-1,9	0,88862
POS	100	-1,9	0,93853
POS	300	-1,9	0,975638
POS	50	-1,89	0,886386
POS	100	-1,89	0,936778
POS	300	-1,89	0,974654
POS	50	-1,88	0,884111
POS	100	-1,88	0,935013
POS	300	-1,88	0,973697
POS	50	-1,87	0,881825
POS	100	-1,87	0,933207
POS	300	-1,87	0,97262
POS	50	-1,86	0,87949
POS	100	-1,86	0,931322
POS	300	-1,86	0,971505
POS	50	-1,85	0,876967
POS	100	-1,85	0,929383
POS	300	-1,85	0,970404
POS	50	-1,84	0,874437
POS	100	-1,84	0,927403
POS	300	-1,84	0,96922
POS	50	-1,83	0,871934
POS	100	-1,83	0,925373
POS	300	-1,83	0,967986
POS	50	-1,82	0,869324
POS	100	-1,82	0,92326
POS	300	-1,82	0,96676
POS	50	-1,81	0,866694
POS	100	-1,81	0,921111
POS	300	-1,81	0,965464
POS	50	-1,8	0,86413
POS	100	-1,8	0,919017
POS	300	-1,8	0,964112
POS	50	-1,79	0,861461
POS	100	-1,79	0,916846
POS	300	-1,79	0,962782
POS	50	-1,78	0,858812
POS	100	-1,78	0,914509
POS	300	-1,78	0,961335
POS	50	-1,77	0,855992
POS	100	-1,77	0,912166
POS	300	-1,77	0,959848
POS	50	-1,76	0,853258
POS	100	-1,76	0,909787
POS	300	-1,76	0,958245
POS	50	-1,75	0,850467
POS	100	-1,75	0,907336
POS	300	-1,75	0,95663
POS	50	-1,74	0,847594
POS	100	-1,74	0,904933
POS	300	-1,74	0,954906
POS	50	-1,73	0,84462
POS	100	-1,73	0,902507
POS	300	-1,73	0,953179
POS	50	-1,72	0,84173
POS	100	-1,72	0,899899
POS	300	-1,72	0,951438
POS	50	-1,71	0,838683
POS	100	-1,71	0,897215
POS	300	-1,71	0,949586
POS	50	-1,7	0,835613
POS	100	-1,7	0,894446
POS	300	-1,7	0,947672
POS	50	-1,69	0,832476
POS	100	-1,69	0,891736
POS	300	-1,69	0,945697
POS	50	-1,68	0,829322
POS	100	-1,68	0,888931
POS	300	-1,68	0,943595
POS	50	-1,67	0,826152
POS	100	-1,67	0,886106
POS	300	-1,67	0,941509
POS	50	-1,66	0,822781
POS	100	-1,66	0,883194
POS	300	-1,66	0,939235
POS	50	-1,65	0,819371
POS	100	-1,65	0,880242
POS	300	-1,65	0,937024
POS	50	-1,64	0,816012
POS	100	-1,64	0,877289
POS	300	-1,64	0,934652
POS	50	-1,63	0,812497
POS	100	-1,63	0,874148
POS	300	-1,63	0,932206
POS	50	-1,62	0,808989
POS	100	-1,62	0,870975
POS	300	-1,62	0,929626
POS	50	-1,61	0,805482
POS	100	-1,61	0,867718
POS	300	-1,61	0,927084
POS	50	-1,6	0,80186
POS	100	-1,6	0,864417
POS	300	-1,6	0,924428
POS	50	-1,59	0,798196
POS	100	-1,59	0,861129
POS	300	-1,59	0,921576
POS	50	-1,58	0,794609
POS	100	-1,58	0,857654
POS	300	-1,58	0,918663
POS	50	-1,57	0,79083
POS	100	-1,57	0,854188
POS	300	-1,57	0,915701
POS	50	-1,56	0,787035
POS	100	-1,56	0,850531
POS	300	-1,56	0,912613
POS	50	-1,55	0,78325
POS	100	-1,55	0,846856
POS	300	-1,55	0,909498
POS	50	-1,54	0,779466
POS	100	-1,54	0,843118
POS	300	-1,54	0,906211
POS	50	-1,53	0,775488
POS	100	-1,53	0,839396
POS	300	-1,53	0,902902
POS	50	-1,52	0,771614
POS	100	-1,52	0,835445
POS	300	-1,52	0,899539
POS	50	-1,51	0,767623
POS	100	-1,51	0,831548
POS	300	-1,51	0,896027
POS	50	-1,5	0,763549
POS	100	-1,5	0,827568
POS	300	-1,5	0,892411
POS	50	-1,49	0,759432
POS	100	-1,49	0,823566
POS	300	-1,49	0,88869
POS	50	-1,48	0,755341
POS	100	-1,48	0,819395
POS	300	-1,48	0,884775
POS	50	-1,47	0,751178
POS	100	-1,47	0,815215
POS	300	-1,47	0,880895
POS	50	-1,46	0,746902
POS	100	-1,46	0,810952
POS	300	-1,46	0,876847
POS	50	-1,45	0,742606
POS	100	-1,45	0,806488
POS	300	-1,45	0,872576
POS	50	-1,44	0,738268
POS	100	-1,44	0,802159
POS	300	-1,44	0,868301
POS	50	-1,43	0,733989
POS	100	-1,43	0,797523
POS	300	-1,43	0,863818
POS	50	-1,42	0,729607
POS	100	-1,42	0,79289
POS	300	-1,42	0,859299
POS	50	-1,41	0,725107
POS	100	-1,41	0,788231
POS	300	-1,41	0,854786
POS	50	-1,4	0,720609
POS	100	-1,4	0,783564
POS	300	-1,4	0,849956
POS	50	-1,39	0,716094
POS	100	-1,39	0,778761
POS	300	-1,39	0,845164
POS	50	-1,38	0,711487
POS	100	-1,38	0,773859
POS	300	-1,38	0,840208
POS	50	-1,37	0,706901
POS	100	-1,37	0,768887
POS	300	-1,37	0,835027
POS	50	-1,36	0,702282
POS	100	-1,36	0,763749
POS	300	-1,36	0,829915
POS	50	-1,35	0,697641
POS	100	-1,35	0,758623
POS	300	-1,35	0,82461
POS	50	-1,34	0,692913
POS	100	-1,34	0,753491
POS	300	-1,34	0,819215
POS	50	-1,33	0,68822
POS	100	-1,33	0,748233
POS	300	-1,33	0,813581
POS	50	-1,32	0,683553
POS	100	-1,32	0,74291
POS	300	-1,32	0,807841
POS	50	-1,31	0,678765
POS	100	-1,31	0,737538
POS	300	-1,31	0,801959
POS	50	-1,3	0,673897
POS	100	-1,3	0,732185
POS	300	-1,3	0,796087
POS	50	-1,29	0,669014
POS	100	-1,29	0,726703
POS	300	-1,29	0,79008
POS	50	-1,28	0,664106
POS	100	-1,28	0,721168
POS	300	-1,28	0,783866
POS	50	-1,27	0,65927
POS	100	-1,27	0,715501
POS	300	-1,27	0,777568
POS	50	-1,26	0,654298
POS	100	-1,26	0,709901
POS	300	-1,26	0,771073
POS	50	-1,25	0,649214
POS	100	-1,25	0,703982
POS	300	-1,25	0,764605
POS	50	-1,24	0,644263
POS	100	-1,24	0,698343
POS	300	-1,24	0,757937
POS	50	-1,23	0,639137
POS	100	-1,23	0,692545
POS	300	-1,23	0,751155
POS	50	-1,22	0,633917
POS	100	-1,22	0,686515
POS	300	-1,22	0,744324
POS	50	-1,21	0,628832
POS	100	-1,21	0,680481
POS	300	-1,21	0,737278
POS	50	-1,2	0,62366
POS	100	-1,2	0,674527
POS	300	-1,2	0,730216
POS	50	-1,19	0,618539
POS	100	-1,19	0,668378
POS	300	-1,19	0,72311
POS	50	-1,18	0,613301
POS	100	-1,18	0,662269
POS	300	-1,18	0,715646
POS	50	-1,17	0,608111
POS	100	-1,17	0,656043
POS	300	-1,17	0,70819
POS	50	-1,16	0,602836
POS	100	-1,16	0,649792
POS	300	-1,16	0,700664
POS	50	-1,15	0,59763
POS	100	-1,15	0,643523
POS	300	-1,15	0,693084
POS	50	-1,14	0,592415
POS	100	-1,14	0,6373
POS	300	-1,14	0,685208
POS	50	-1,13	0,58719
POS	100	-1,13	0,631057
POS	300	-1,13	0,67732
POS	50	-1,12	0,581977
POS	100	-1,12	0,624656
POS	300	-1,12	0,669363
POS	50	-1,11	0,576706
POS	100	-1,11	0,618349
POS	300	-1,11	0,661525
POS	50	-1,1	0,571444
POS	100	-1,1	0,611922
POS	300	-1,1	0,653494
POS	50	-1,09	0,566105
POS	100	-1,09	0,605448
POS	300	-1,09	0,645304
POS	50	-1,08	0,560917
POS	100	-1,08	0,599078
POS	300	-1,08	0,637079
POS	50	-1,07	0,555551
POS	100	-1,07	0,592674
POS	300	-1,07	0,628935
POS	50	-1,06	0,550208
POS	100	-1,06	0,586131
POS	300	-1,06	0,620729
POS	50	-1,05	0,544887
POS	100	-1,05	0,579512
POS	300	-1,05	0,612271
POS	50	-1,04	0,53945
POS	100	-1,04	0,572945
POS	300	-1,04	0,60383
POS	50	-1,03	0,534119
POS	100	-1,03	0,566339
POS	300	-1,03	0,595293
POS	50	-1,02	0,528813
POS	100	-1,02	0,559828
POS	300	-1,02	0,586849
POS	50	-1,01	0,523294
POS	100	-1,01	0,55323
POS	300	-1,01	0,578112
POS	50	-0,99	0,51245
POS	100	-0,99	0,539849
POS	300	-0,99	0,561027
POS	50	-0,98	0,507185
POS	100	-0,98	0,533181
POS	300	-0,98	0,552357
POS	50	-0,97	0,501837
POS	100	-0,97	0,526457
POS	300	-0,97	0,543803
POS	50	-0,96	0,49661
POS	100	-0,96	0,519872
POS	300	-0,96	0,534973
POS	50	-0,95	0,491331
POS	100	-0,95	0,513267
POS	300	-0,95	0,526161
POS	50	-0,94	0,485993
POS	100	-0,94	0,506463
POS	300	-0,94	0,517325
POS	50	-0,93	0,480738
POS	100	-0,93	0,499709
POS	300	-0,93	0,508426
POS	50	-0,92	0,47541
POS	100	-0,92	0,493039
POS	300	-0,92	0,499657
POS	50	-0,91	0,470167
POS	100	-0,91	0,486465
POS	300	-0,91	0,490836
POS	50	-0,9	0,464838
POS	100	-0,9	0,479706
POS	300	-0,9	0,482084
POS	50	-0,89	0,459532
POS	100	-0,89	0,473114
POS	300	-0,89	0,473408
POS	50	-0,88	0,454235
POS	100	-0,88	0,466464
POS	300	-0,88	0,464765
POS	50	-0,87	0,449004
POS	100	-0,87	0,459862
POS	300	-0,87	0,456076
POS	50	-0,86	0,443773
POS	100	-0,86	0,453303
POS	300	-0,86	0,447533
POS	50	-0,85	0,438617
POS	100	-0,85	0,446743
POS	300	-0,85	0,438995
POS	50	-0,84	0,433583
POS	100	-0,84	0,440146
POS	300	-0,84	0,430519
POS	50	-0,83	0,428433
POS	100	-0,83	0,433693
POS	300	-0,83	0,42205
POS	50	-0,82	0,42339
POS	100	-0,82	0,427175
POS	300	-0,82	0,413641
POS	50	-0,81	0,418355
POS	100	-0,81	0,42067
POS	300	-0,81	0,405371
POS	50	-0,8	0,413341
POS	100	-0,8	0,414385
POS	300	-0,8	0,39703
POS	50	-0,79	0,408314
POS	100	-0,79	0,40812
POS	300	-0,79	0,388792
POS	50	-0,78	0,403346
POS	100	-0,78	0,401785
POS	300	-0,78	0,380814
POS	50	-0,77	0,398479
POS	100	-0,77	0,395594
POS	300	-0,77	0,372843
POS	50	-0,76	0,393726
POS	100	-0,76	0,389539
POS	300	-0,76	0,36484
POS	50	-0,75	0,389042
POS	100	-0,75	0,38337
POS	300	-0,75	0,356885
POS	50	-0,74	0,384231
POS	100	-0,74	0,377375
POS	300	-0,74	0,349145
POS	50	-0,73	0,379547
POS	100	-0,73	0,371462
POS	300	-0,73	0,341414
POS	50	-0,72	0,374821
POS	100	-0,72	0,365577
POS	300	-0,72	0,333799
POS	50	-0,71	0,370436
POS	100	-0,71	0,359663
POS	300	-0,71	0,326422
POS	50	-0,7	0,365864
POS	100	-0,7	0,353768
POS	300	-0,7	0,319021
POS	50	-0,69	0,361354
POS	100	-0,69	0,348041
POS	300	-0,69	0,311876
POS	50	-0,68	0,3569
POS	100	-0,68	0,342422
POS	300	-0,68	0,304623
POS	50	-0,67	0,352459
POS	100	-0,67	0,336913
POS	300	-0,67	0,297703
POS	50	-0,66	0,348037
POS	100	-0,66	0,331326
POS	300	-0,66	0,290599
POS	50	-0,65	0,343615
POS	100	-0,65	0,325816
POS	300	-0,65	0,283738
POS	50	-0,64	0,339467
POS	100	-0,64	0,320468
POS	300	-0,64	0,276965
POS	50	-0,63	0,335253
POS	100	-0,63	0,31523
POS	300	-0,63	0,270323
POS	50	-0,62	0,331078
POS	100	-0,62	0,309954
POS	300	-0,62	0,263796
POS	50	-0,61	0,326942
POS	100	-0,61	0,304833
POS	300	-0,61	0,257372
POS	50	-0,6	0,322791
POS	100	-0,6	0,299773
POS	300	-0,6	0,250987
POS	50	-0,59	0,318694
POS	100	-0,59	0,294741
POS	300	-0,59	0,244826
POS	50	-0,58	0,314829
POS	100	-0,58	0,289911
POS	300	-0,58	0,238825
POS	50	-0,57	0,310886
POS	100	-0,57	0,284841
POS	300	-0,57	0,232899
POS	50	-0,56	0,307171
POS	100	-0,56	0,280113
POS	300	-0,56	0,227217
POS	50	-0,55	0,303383
POS	100	-0,55	0,27541
POS	300	-0,55	0,221534
POS	50	-0,54	0,299673
POS	100	-0,54	0,270809
POS	300	-0,54	0,215924
POS	50	-0,53	0,296011
POS	100	-0,53	0,266334
POS	300	-0,53	0,210469
POS	50	-0,52	0,292451
POS	100	-0,52	0,261915
POS	300	-0,52	0,205149
POS	50	-0,51	0,288888
POS	100	-0,51	0,257428
POS	300	-0,51	0,199946
POS	50	-0,5	0,285447
POS	100	-0,5	0,253082
POS	300	-0,5	0,194836
POS	50	-0,49	0,281889
POS	100	-0,49	0,248718
POS	300	-0,49	0,189937
POS	50	-0,48	0,278592
POS	100	-0,48	0,244557
POS	300	-0,48	0,185079
POS	50	-0,47	0,275344
POS	100	-0,47	0,240493
POS	300	-0,47	0,180257
POS	50	-0,46	0,272142
POS	100	-0,46	0,236617
POS	300	-0,46	0,175611
POS	50	-0,45	0,268975
POS	100	-0,45	0,23269
POS	300	-0,45	0,171003
POS	50	-0,44	0,265924
POS	100	-0,44	0,228869
POS	300	-0,44	0,166621
POS	50	-0,43	0,262991
POS	100	-0,43	0,22508
POS	300	-0,43	0,162302
POS	50	-0,42	0,259809
POS	100	-0,42	0,221435
POS	300	-0,42	0,158139
POS	50	-0,41	0,256889
POS	100	-0,41	0,217796
POS	300	-0,41	0,154073
POS	50	-0,4	0,253973
POS	100	-0,4	0,214173
POS	300	-0,4	0,149994
POS	50	-0,39	0,251113
POS	100	-0,39	0,210764
POS	300	-0,39	0,146275
POS	50	-0,38	0,248395
POS	100	-0,38	0,207443
POS	300	-0,38	0,142649
POS	50	-0,37	0,245826
POS	100	-0,37	0,204188
POS	300	-0,37	0,138951
POS	50	-0,36	0,243243
POS	100	-0,36	0,201021
POS	300	-0,36	0,135391
POS	50	-0,35	0,240692
POS	100	-0,35	0,19797
POS	300	-0,35	0,132117
POS	50	-0,34	0,238159
POS	100	-0,34	0,19474
POS	300	-0,34	0,128787
POS	50	-0,33	0,235677
POS	100	-0,33	0,191851
POS	300	-0,33	0,125668
POS	50	-0,32	0,233297
POS	100	-0,32	0,188846
POS	300	-0,32	0,12265
POS	50	-0,31	0,230921
POS	100	-0,31	0,186132
POS	300	-0,31	0,119734
POS	50	-0,3	0,22866
POS	100	-0,3	0,183351
POS	300	-0,3	0,116879
POS	50	-0,29	0,226535
POS	100	-0,29	0,18071
POS	300	-0,29	0,114109
POS	50	-0,28	0,224389
POS	100	-0,28	0,178057
POS	300	-0,28	0,111387
POS	50	-0,27	0,222275
POS	100	-0,27	0,175525
POS	300	-0,27	0,108895
POS	50	-0,26	0,22021
POS	100	-0,26	0,173177
POS	300	-0,26	0,106397
POS	50	-0,25	0,218256
POS	100	-0,25	0,170821
POS	300	-0,25	0,104069
POS	50	-0,24	0,216416
POS	100	-0,24	0,168436
POS	300	-0,24	0,101724
POS	50	-0,23	0,214561
POS	100	-0,23	0,166286
POS	300	-0,23	0,09948
POS	50	-0,22	0,212704
POS	100	-0,22	0,164089
POS	300	-0,22	0,097427
POS	50	-0,21	0,210988
POS	100	-0,21	0,162027
POS	300	-0,21	0,095418
POS	50	-0,2	0,209307
POS	100	-0,2	0,15998
POS	300	-0,2	0,093532
POS	50	-0,19	0,207586
POS	100	-0,19	0,158121
POS	300	-0,19	0,091607
POS	50	-0,18	0,206135
POS	100	-0,18	0,156296
POS	300	-0,18	0,089879
POS	50	-0,17	0,204578
POS	100	-0,17	0,154465
POS	300	-0,17	0,088162
POS	50	-0,16	0,203189
POS	100	-0,16	0,152729
POS	300	-0,16	0,086463
POS	50	-0,15	0,201696
POS	100	-0,15	0,15113
POS	300	-0,15	0,084922
POS	50	-0,14	0,200335
POS	100	-0,14	0,1496
POS	300	-0,14	0,083379
POS	50	-0,13	0,199138
POS	100	-0,13	0,148124
POS	300	-0,13	0,081991
POS	50	-0,12	0,197847
POS	100	-0,12	0,146662
POS	300	-0,12	0,080596
POS	50	-0,11	0,196626
POS	100	-0,11	0,145325
POS	300	-0,11	0,079334
POS	50	-0,1	0,195471
POS	100	-0,1	0,144034
POS	300	-0,1	0,078063
POS	50	-0,0899999999999999	0,194473
POS	100	-0,0899999999999999	0,142713
POS	300	-0,0899999999999999	0,076885
POS	50	-0,0800000000000001	0,193438
POS	100	-0,0800000000000001	0,141471
POS	300	-0,0800000000000001	0,075703
POS	50	-0,0699999999999998	0,192412
POS	100	-0,0699999999999998	0,140346
POS	300	-0,0699999999999998	0,074658
POS	50	-0,0600000000000001	0,191384
POS	100	-0,0600000000000001	0,139315
POS	300	-0,0600000000000001	0,073682
POS	50	-0,0499999999999998	0,190517
POS	100	-0,0499999999999998	0,138314
POS	300	-0,0499999999999998	0,072751
POS	50	-0,04	0,189705
POS	100	-0,04	0,137309
POS	300	-0,04	0,071853
POS	50	-0,0299999999999998	0,18894
POS	100	-0,0299999999999998	0,136435
POS	300	-0,0299999999999998	0,071044
POS	50	-0,02	0,188247
POS	100	-0,02	0,135601
POS	300	-0,02	0,070289
POS	50	-0,00999999999999979	0,187542
POS	100	-0,00999999999999979	0,134801
POS	300	-0,00999999999999979	0,069675
POS	50	0	0,186901
POS	100	0	0,134077
POS	300	0	0,068967
NEG	50	-2,5	0,004449
NEG	100	-2,5	0,001622
NEG	300	-2,5	0,000314
NEG	50	-2,49	0,00458
NEG	100	-2,49	0,001674
NEG	300	-2,49	0,000328
NEG	50	-2,48	0,004739
NEG	100	-2,48	0,001744
NEG	300	-2,48	0,000339
NEG	50	-2,47	0,004891
NEG	100	-2,47	0,00181
NEG	300	-2,47	0,000347
NEG	50	-2,46	0,005066
NEG	100	-2,46	0,001876
NEG	300	-2,46	0,000366
NEG	50	-2,45	0,005219
NEG	100	-2,45	0,001945
NEG	300	-2,45	0,000376
NEG	50	-2,44	0,005393
NEG	100	-2,44	0,002008
NEG	300	-2,44	0,000404
NEG	50	-2,43	0,005541
NEG	100	-2,43	0,002085
NEG	300	-2,43	0,000427
NEG	50	-2,42	0,005701
NEG	100	-2,42	0,002151
NEG	300	-2,42	0,000447
NEG	50	-2,41	0,005865
NEG	100	-2,41	0,00223
NEG	300	-2,41	0,000471
NEG	50	-2,4	0,006046
NEG	100	-2,4	0,002323
NEG	300	-2,4	0,000491
NEG	50	-2,39	0,006227
NEG	100	-2,39	0,002411
NEG	300	-2,39	0,000514
NEG	50	-2,38	0,006396
NEG	100	-2,38	0,002507
NEG	300	-2,38	0,000534
NEG	50	-2,37	0,006611
NEG	100	-2,37	0,00259
NEG	300	-2,37	0,000562
NEG	50	-2,36	0,006821
NEG	100	-2,36	0,002713
NEG	300	-2,36	0,000591
NEG	50	-2,35	0,007026
NEG	100	-2,35	0,002826
NEG	300	-2,35	0,000628
NEG	50	-2,34	0,007235
NEG	100	-2,34	0,002925
NEG	300	-2,34	0,000664
NEG	50	-2,33	0,007449
NEG	100	-2,33	0,003021
NEG	300	-2,33	0,000693
NEG	50	-2,32	0,007674
NEG	100	-2,32	0,00313
NEG	300	-2,32	0,000736
NEG	50	-2,31	0,007875
NEG	100	-2,31	0,003241
NEG	300	-2,31	0,000786
NEG	50	-2,3	0,008101
NEG	100	-2,3	0,003364
NEG	300	-2,3	0,000841
NEG	50	-2,29	0,008339
NEG	100	-2,29	0,003476
NEG	300	-2,29	0,000886
NEG	50	-2,28	0,008567
NEG	100	-2,28	0,003603
NEG	300	-2,28	0,000932
NEG	50	-2,27	0,008827
NEG	100	-2,27	0,003738
NEG	300	-2,27	0,000983
NEG	50	-2,26	0,009073
NEG	100	-2,26	0,003884
NEG	300	-2,26	0,00103
NEG	50	-2,25	0,00936
NEG	100	-2,25	0,004022
NEG	300	-2,25	0,001075
NEG	50	-2,24	0,009641
NEG	100	-2,24	0,004171
NEG	300	-2,24	0,001118
NEG	50	-2,23	0,009929
NEG	100	-2,23	0,004323
NEG	300	-2,23	0,001166
NEG	50	-2,22	0,010254
NEG	100	-2,22	0,004493
NEG	300	-2,22	0,001205
NEG	50	-2,21	0,01058
NEG	100	-2,21	0,004656
NEG	300	-2,21	0,001273
NEG	50	-2,2	0,010906
NEG	100	-2,2	0,004826
NEG	300	-2,2	0,001333
NEG	50	-2,19	0,011232
NEG	100	-2,19	0,005011
NEG	300	-2,19	0,001397
NEG	50	-2,18	0,011592
NEG	100	-2,18	0,005198
NEG	300	-2,18	0,00146
NEG	50	-2,17	0,011922
NEG	100	-2,17	0,005382
NEG	300	-2,17	0,001528
NEG	50	-2,16	0,012287
NEG	100	-2,16	0,005546
NEG	300	-2,16	0,001593
NEG	50	-2,15	0,012621
NEG	100	-2,15	0,005729
NEG	300	-2,15	0,001671
NEG	50	-2,14	0,012972
NEG	100	-2,14	0,005925
NEG	300	-2,14	0,001738
NEG	50	-2,13	0,013346
NEG	100	-2,13	0,006121
NEG	300	-2,13	0,001804
NEG	50	-2,12	0,013743
NEG	100	-2,12	0,006321
NEG	300	-2,12	0,001883
NEG	50	-2,11	0,014195
NEG	100	-2,11	0,006558
NEG	300	-2,11	0,001992
NEG	50	-2,1	0,014591
NEG	100	-2,1	0,006799
NEG	300	-2,1	0,002087
NEG	50	-2,09	0,01506
NEG	100	-2,09	0,007013
NEG	300	-2,09	0,002163
NEG	50	-2,08	0,015494
NEG	100	-2,08	0,007245
NEG	300	-2,08	0,002282
NEG	50	-2,07	0,015956
NEG	100	-2,07	0,007488
NEG	300	-2,07	0,002384
NEG	50	-2,06	0,016397
NEG	100	-2,06	0,00775
NEG	300	-2,06	0,002501
NEG	50	-2,05	0,016875
NEG	100	-2,05	0,008018
NEG	300	-2,05	0,002612
NEG	50	-2,04	0,017365
NEG	100	-2,04	0,008299
NEG	300	-2,04	0,002728
NEG	50	-2,03	0,017823
NEG	100	-2,03	0,008585
NEG	300	-2,03	0,002841
NEG	50	-2,02	0,018332
NEG	100	-2,02	0,008879
NEG	300	-2,02	0,002973
NEG	50	-2,01	0,018882
NEG	100	-2,01	0,009175
NEG	300	-2,01	0,003107
NEG	50	-2	0,019385
NEG	100	-2	0,009519
NEG	300	-2	0,003254
NEG	50	-1,99	0,019941
NEG	100	-1,99	0,009857
NEG	300	-1,99	0,003391
NEG	50	-1,98	0,020467
NEG	100	-1,98	0,010202
NEG	300	-1,98	0,003549
NEG	50	-1,97	0,021037
NEG	100	-1,97	0,010583
NEG	300	-1,97	0,003722
NEG	50	-1,96	0,021597
NEG	100	-1,96	0,01092
NEG	300	-1,96	0,003901
NEG	50	-1,95	0,022232
NEG	100	-1,95	0,011306
NEG	300	-1,95	0,004079
NEG	50	-1,94	0,022826
NEG	100	-1,94	0,011695
NEG	300	-1,94	0,004254
NEG	50	-1,93	0,023448
NEG	100	-1,93	0,012094
NEG	300	-1,93	0,004434
NEG	50	-1,92	0,024062
NEG	100	-1,92	0,01251
NEG	300	-1,92	0,004617
NEG	50	-1,91	0,024726
NEG	100	-1,91	0,012978
NEG	300	-1,91	0,004823
NEG	50	-1,9	0,0254
NEG	100	-1,9	0,013426
NEG	300	-1,9	0,005037
NEG	50	-1,89	0,026057
NEG	100	-1,89	0,013833
NEG	300	-1,89	0,005224
NEG	50	-1,88	0,026748
NEG	100	-1,88	0,014315
NEG	300	-1,88	0,00542
NEG	50	-1,87	0,027482
NEG	100	-1,87	0,014801
NEG	300	-1,87	0,005635
NEG	50	-1,86	0,028168
NEG	100	-1,86	0,015318
NEG	300	-1,86	0,005852
NEG	50	-1,85	0,02893
NEG	100	-1,85	0,015825
NEG	300	-1,85	0,006111
NEG	50	-1,84	0,029712
NEG	100	-1,84	0,016329
NEG	300	-1,84	0,006361
NEG	50	-1,83	0,030445
NEG	100	-1,83	0,016859
NEG	300	-1,83	0,006603
NEG	50	-1,82	0,031252
NEG	100	-1,82	0,01736
NEG	300	-1,82	0,006857
NEG	50	-1,81	0,032063
NEG	100	-1,81	0,0179
NEG	300	-1,81	0,00715
NEG	50	-1,8	0,032873
NEG	100	-1,8	0,018503
NEG	300	-1,8	0,00744
NEG	50	-1,79	0,033654
NEG	100	-1,79	0,019138
NEG	300	-1,79	0,007779
NEG	50	-1,78	0,034475
NEG	100	-1,78	0,019776
NEG	300	-1,78	0,008171
NEG	50	-1,77	0,035314
NEG	100	-1,77	0,020417
NEG	300	-1,77	0,008517
NEG	50	-1,76	0,036191
NEG	100	-1,76	0,021004
NEG	300	-1,76	0,00886
NEG	50	-1,75	0,037105
NEG	100	-1,75	0,021674
NEG	300	-1,75	0,009242
NEG	50	-1,74	0,038022
NEG	100	-1,74	0,022361
NEG	300	-1,74	0,009609
NEG	50	-1,73	0,038996
NEG	100	-1,73	0,023061
NEG	300	-1,73	0,010019
NEG	50	-1,72	0,039936
NEG	100	-1,72	0,023791
NEG	300	-1,72	0,010444
NEG	50	-1,71	0,040916
NEG	100	-1,71	0,024517
NEG	300	-1,71	0,010895
NEG	50	-1,7	0,041858
NEG	100	-1,7	0,025272
NEG	300	-1,7	0,011316
NEG	50	-1,69	0,042889
NEG	100	-1,69	0,026015
NEG	300	-1,69	0,011785
NEG	50	-1,68	0,043955
NEG	100	-1,68	0,026756
NEG	300	-1,68	0,012252
NEG	50	-1,67	0,044922
NEG	100	-1,67	0,027553
NEG	300	-1,67	0,012753
NEG	50	-1,66	0,046033
NEG	100	-1,66	0,028361
NEG	300	-1,66	0,01327
NEG	50	-1,65	0,0471
NEG	100	-1,65	0,029164
NEG	300	-1,65	0,013799
NEG	50	-1,64	0,048159
NEG	100	-1,64	0,029994
NEG	300	-1,64	0,014274
NEG	50	-1,63	0,049372
NEG	100	-1,63	0,030843
NEG	300	-1,63	0,014854
NEG	50	-1,62	0,050525
NEG	100	-1,62	0,031742
NEG	300	-1,62	0,015444
NEG	50	-1,61	0,051684
NEG	100	-1,61	0,032636
NEG	300	-1,61	0,016041
NEG	50	-1,6	0,052905
NEG	100	-1,6	0,033583
NEG	300	-1,6	0,016644
NEG	50	-1,59	0,054102
NEG	100	-1,59	0,034555
NEG	300	-1,59	0,017267
NEG	50	-1,58	0,05527
NEG	100	-1,58	0,035531
NEG	300	-1,58	0,017909
NEG	50	-1,57	0,056532
NEG	100	-1,57	0,036514
NEG	300	-1,57	0,018582
NEG	50	-1,56	0,057727
NEG	100	-1,56	0,037518
NEG	300	-1,56	0,019239
NEG	50	-1,55	0,058934
NEG	100	-1,55	0,038559
NEG	300	-1,55	0,019924
NEG	50	-1,54	0,060249
NEG	100	-1,54	0,039619
NEG	300	-1,54	0,020648
NEG	50	-1,53	0,061542
NEG	100	-1,53	0,040661
NEG	300	-1,53	0,021385
NEG	50	-1,52	0,062923
NEG	100	-1,52	0,041699
NEG	300	-1,52	0,022097
NEG	50	-1,51	0,064257
NEG	100	-1,51	0,042842
NEG	300	-1,51	0,022875
NEG	50	-1,5	0,065555
NEG	100	-1,5	0,044027
NEG	300	-1,5	0,023669
NEG	50	-1,49	0,066962
NEG	100	-1,49	0,045171
NEG	300	-1,49	0,024466
NEG	50	-1,48	0,068275
NEG	100	-1,48	0,046328
NEG	300	-1,48	0,025268
NEG	50	-1,47	0,069724
NEG	100	-1,47	0,047512
NEG	300	-1,47	0,026151
NEG	50	-1,46	0,07113
NEG	100	-1,46	0,048722
NEG	300	-1,46	0,026999
NEG	50	-1,45	0,072561
NEG	100	-1,45	0,04992
NEG	300	-1,45	0,027918
NEG	50	-1,44	0,07403
NEG	100	-1,44	0,051122
NEG	300	-1,44	0,028821
NEG	50	-1,43	0,075486
NEG	100	-1,43	0,052409
NEG	300	-1,43	0,029745
NEG	50	-1,42	0,076912
NEG	100	-1,42	0,053662
NEG	300	-1,42	0,030728
NEG	50	-1,41	0,078475
NEG	100	-1,41	0,05499
NEG	300	-1,41	0,031634
NEG	50	-1,4	0,080043
NEG	100	-1,4	0,056245
NEG	300	-1,4	0,032665
NEG	50	-1,39	0,0816
NEG	100	-1,39	0,05759
NEG	300	-1,39	0,033717
NEG	50	-1,38	0,083198
NEG	100	-1,38	0,058946
NEG	300	-1,38	0,034731
NEG	50	-1,37	0,08475
NEG	100	-1,37	0,060265
NEG	300	-1,37	0,035839
NEG	50	-1,36	0,08636
NEG	100	-1,36	0,061648
NEG	300	-1,36	0,036891
NEG	50	-1,35	0,087898
NEG	100	-1,35	0,063044
NEG	300	-1,35	0,037981
NEG	50	-1,34	0,089469
NEG	100	-1,34	0,064412
NEG	300	-1,34	0,039125
NEG	50	-1,33	0,091015
NEG	100	-1,33	0,065888
NEG	300	-1,33	0,040237
NEG	50	-1,32	0,092585
NEG	100	-1,32	0,067277
NEG	300	-1,32	0,041418
NEG	50	-1,31	0,094216
NEG	100	-1,31	0,068662
NEG	300	-1,31	0,042551
NEG	50	-1,3	0,095809
NEG	100	-1,3	0,070158
NEG	300	-1,3	0,04378
NEG	50	-1,29	0,09746
NEG	100	-1,29	0,071694
NEG	300	-1,29	0,044914
NEG	50	-1,28	0,09907
NEG	100	-1,28	0,073255
NEG	300	-1,28	0,046131
NEG	50	-1,27	0,100815
NEG	100	-1,27	0,074773
NEG	300	-1,27	0,047366
NEG	50	-1,26	0,102442
NEG	100	-1,26	0,076199
NEG	300	-1,26	0,048564
NEG	50	-1,25	0,104046
NEG	100	-1,25	0,077753
NEG	300	-1,25	0,049856
NEG	50	-1,24	0,10572
NEG	100	-1,24	0,079251
NEG	300	-1,24	0,051063
NEG	50	-1,23	0,107376
NEG	100	-1,23	0,080788
NEG	300	-1,23	0,052304
NEG	50	-1,22	0,10913
NEG	100	-1,22	0,082289
NEG	300	-1,22	0,053697
NEG	50	-1,21	0,110862
NEG	100	-1,21	0,083842
NEG	300	-1,21	0,054993
NEG	50	-1,2	0,112593
NEG	100	-1,2	0,085332
NEG	300	-1,2	0,056311
NEG	50	-1,19	0,114357
NEG	100	-1,19	0,086947
NEG	300	-1,19	0,057592
NEG	50	-1,18	0,116014
NEG	100	-1,18	0,088495
NEG	300	-1,18	0,058884
NEG	50	-1,17	0,117649
NEG	100	-1,17	0,090049
NEG	300	-1,17	0,060203
NEG	50	-1,16	0,119359
NEG	100	-1,16	0,091656
NEG	300	-1,16	0,061491
NEG	50	-1,15	0,121039
NEG	100	-1,15	0,093188
NEG	300	-1,15	0,062766
NEG	50	-1,14	0,12273
NEG	100	-1,14	0,094722
NEG	300	-1,14	0,064115
NEG	50	-1,13	0,124447
NEG	100	-1,13	0,096347
NEG	300	-1,13	0,065431
NEG	50	-1,12	0,126164
NEG	100	-1,12	0,097944
NEG	300	-1,12	0,066751
NEG	50	-1,11	0,127852
NEG	100	-1,11	0,099432
NEG	300	-1,11	0,068031
NEG	50	-1,1	0,129545
NEG	100	-1,1	0,10102
NEG	300	-1,1	0,069317
NEG	50	-1,09	0,131245
NEG	100	-1,09	0,102515
NEG	300	-1,09	0,070567
NEG	50	-1,08	0,132985
NEG	100	-1,08	0,104056
NEG	300	-1,08	0,071838
NEG	50	-1,07	0,134629
NEG	100	-1,07	0,105634
NEG	300	-1,07	0,073081
NEG	50	-1,06	0,136297
NEG	100	-1,06	0,107194
NEG	300	-1,06	0,074241
NEG	50	-1,05	0,13791
NEG	100	-1,05	0,108759
NEG	300	-1,05	0,075471
NEG	50	-1,04	0,139593
NEG	100	-1,04	0,110264
NEG	300	-1,04	0,076658
NEG	50	-1,03	0,141229
NEG	100	-1,03	0,111798
NEG	300	-1,03	0,077932
NEG	50	-1,02	0,142828
NEG	100	-1,02	0,113234
NEG	300	-1,02	0,079203
NEG	50	-1,01	0,144457
NEG	100	-1,01	0,114723
NEG	300	-1,01	0,080406
NEG	50	-0,99	0,147659
NEG	100	-0,99	0,117568
NEG	300	-0,99	0,082726
NEG	50	-0,98	0,149286
NEG	100	-0,98	0,119037
NEG	300	-0,98	0,08381
NEG	50	-0,97	0,15084
NEG	100	-0,97	0,120393
NEG	300	-0,97	0,084807
NEG	50	-0,96	0,152468
NEG	100	-0,96	0,121827
NEG	300	-0,96	0,085903
NEG	50	-0,95	0,153916
NEG	100	-0,95	0,123246
NEG	300	-0,95	0,087021
NEG	50	-0,94	0,155483
NEG	100	-0,94	0,124585
NEG	300	-0,94	0,088009
NEG	50	-0,93	0,157046
NEG	100	-0,93	0,125861
NEG	300	-0,93	0,088925
NEG	50	-0,92	0,158488
NEG	100	-0,92	0,12717
NEG	300	-0,92	0,089911
NEG	50	-0,91	0,159971
NEG	100	-0,91	0,128414
NEG	300	-0,91	0,090848
NEG	50	-0,9	0,161429
NEG	100	-0,9	0,129694
NEG	300	-0,9	0,091775
NEG	50	-0,89	0,162846
NEG	100	-0,89	0,130941
NEG	300	-0,89	0,092618
NEG	50	-0,88	0,164312
NEG	100	-0,88	0,132119
NEG	300	-0,88	0,093392
NEG	50	-0,87	0,165708
NEG	100	-0,87	0,133376
NEG	300	-0,87	0,09431
NEG	50	-0,86	0,167095
NEG	100	-0,86	0,134575
NEG	300	-0,86	0,095183
NEG	50	-0,85	0,168382
NEG	100	-0,85	0,135748
NEG	300	-0,85	0,095931
NEG	50	-0,84	0,16967
NEG	100	-0,84	0,13684
NEG	300	-0,84	0,096654
NEG	50	-0,83	0,170988
NEG	100	-0,83	0,137929
NEG	300	-0,83	0,097336
NEG	50	-0,82	0,172209
NEG	100	-0,82	0,138863
NEG	300	-0,82	0,097922
NEG	50	-0,81	0,173434
NEG	100	-0,81	0,139903
NEG	300	-0,81	0,098521
NEG	50	-0,8	0,174574
NEG	100	-0,8	0,140943
NEG	300	-0,8	0,099135
NEG	50	-0,79	0,175804
NEG	100	-0,79	0,141981
NEG	300	-0,79	0,09976
NEG	50	-0,78	0,177007
NEG	100	-0,78	0,14297
NEG	300	-0,78	0,100231
NEG	50	-0,77	0,17815
NEG	100	-0,77	0,14395
NEG	300	-0,77	0,100732
NEG	50	-0,76	0,179337
NEG	100	-0,76	0,144889
NEG	300	-0,76	0,101157
NEG	50	-0,75	0,180461
NEG	100	-0,75	0,145715
NEG	300	-0,75	0,101544
NEG	50	-0,74	0,181553
NEG	100	-0,74	0,146519
NEG	300	-0,74	0,10189
NEG	50	-0,73	0,18256
NEG	100	-0,73	0,147316
NEG	300	-0,73	0,102192
NEG	50	-0,72	0,183521
NEG	100	-0,72	0,148109
NEG	300	-0,72	0,102554
NEG	50	-0,71	0,184589
NEG	100	-0,71	0,148756
NEG	300	-0,71	0,1028
NEG	50	-0,7	0,185468
NEG	100	-0,7	0,149498
NEG	300	-0,7	0,102955
NEG	50	-0,69	0,186314
NEG	100	-0,69	0,150168
NEG	300	-0,69	0,103123
NEG	50	-0,68	0,187191
NEG	100	-0,68	0,150868
NEG	300	-0,68	0,103235
NEG	50	-0,67	0,188097
NEG	100	-0,67	0,151499
NEG	300	-0,67	0,103314
NEG	50	-0,66	0,188928
NEG	100	-0,66	0,152103
NEG	300	-0,66	0,103454
NEG	50	-0,65	0,189806
NEG	100	-0,65	0,152638
NEG	300	-0,65	0,10349
NEG	50	-0,64	0,190621
NEG	100	-0,64	0,15308
NEG	300	-0,64	0,103482
NEG	50	-0,63	0,19127
NEG	100	-0,63	0,153505
NEG	300	-0,63	0,103455
NEG	50	-0,62	0,191915
NEG	100	-0,62	0,153933
NEG	300	-0,62	0,103427
NEG	50	-0,61	0,192523
NEG	100	-0,61	0,154328
NEG	300	-0,61	0,103303
NEG	50	-0,6	0,193137
NEG	100	-0,6	0,154678
NEG	300	-0,6	0,10312
NEG	50	-0,59	0,193718
NEG	100	-0,59	0,155005
NEG	300	-0,59	0,10304
NEG	50	-0,58	0,194269
NEG	100	-0,58	0,155293
NEG	300	-0,58	0,102867
NEG	50	-0,57	0,194882
NEG	100	-0,57	0,155606
NEG	300	-0,57	0,102706
NEG	50	-0,56	0,195434
NEG	100	-0,56	0,155849
NEG	300	-0,56	0,102466
NEG	50	-0,55	0,195959
NEG	100	-0,55	0,156048
NEG	300	-0,55	0,102243
NEG	50	-0,54	0,196353
NEG	100	-0,54	0,156214
NEG	300	-0,54	0,101997
NEG	50	-0,53	0,196748
NEG	100	-0,53	0,156427
NEG	300	-0,53	0,101656
NEG	50	-0,52	0,197287
NEG	100	-0,52	0,156619
NEG	300	-0,52	0,101388
NEG	50	-0,51	0,197657
NEG	100	-0,51	0,156693
NEG	300	-0,51	0,10105
NEG	50	-0,5	0,197988
NEG	100	-0,5	0,156781
NEG	300	-0,5	0,100673
NEG	50	-0,49	0,198362
NEG	100	-0,49	0,156855
NEG	300	-0,49	0,100373
NEG	50	-0,48	0,198688
NEG	100	-0,48	0,156856
NEG	300	-0,48	0,099922
NEG	50	-0,47	0,198982
NEG	100	-0,47	0,156806
NEG	300	-0,47	0,099611
NEG	50	-0,46	0,199257
NEG	100	-0,46	0,156684
NEG	300	-0,46	0,099179
NEG	50	-0,45	0,199458
NEG	100	-0,45	0,156589
NEG	300	-0,45	0,098686
NEG	50	-0,44	0,199714
NEG	100	-0,44	0,156495
NEG	300	-0,44	0,098136
NEG	50	-0,43	0,199826
NEG	100	-0,43	0,156312
NEG	300	-0,43	0,097672
NEG	50	-0,42	0,200034
NEG	100	-0,42	0,156102
NEG	300	-0,42	0,097166
NEG	50	-0,41	0,200085
NEG	100	-0,41	0,155917
NEG	300	-0,41	0,096634
NEG	50	-0,4	0,200151
NEG	100	-0,4	0,155704
NEG	300	-0,4	0,096074
NEG	50	-0,39	0,200154
NEG	100	-0,39	0,155485
NEG	300	-0,39	0,09551
NEG	50	-0,38	0,200243
NEG	100	-0,38	0,155211
NEG	300	-0,38	0,094997
NEG	50	-0,37	0,200262
NEG	100	-0,37	0,15488
NEG	300	-0,37	0,09438
NEG	50	-0,36	0,200291
NEG	100	-0,36	0,154588
NEG	300	-0,36	0,093855
NEG	50	-0,35	0,200291
NEG	100	-0,35	0,15428
NEG	300	-0,35	0,093251
NEG	50	-0,34	0,200218
NEG	100	-0,34	0,153931
NEG	300	-0,34	0,092712
NEG	50	-0,33	0,200093
NEG	100	-0,33	0,153583
NEG	300	-0,33	0,09212
NEG	50	-0,32	0,200018
NEG	100	-0,32	0,153241
NEG	300	-0,32	0,091469
NEG	50	-0,31	0,199746
NEG	100	-0,31	0,152863
NEG	300	-0,31	0,090683
NEG	50	-0,3	0,199542
NEG	100	-0,3	0,15247
NEG	300	-0,3	0,089922
NEG	50	-0,29	0,19938
NEG	100	-0,29	0,151988
NEG	300	-0,29	0,089226
NEG	50	-0,28	0,199237
NEG	100	-0,28	0,151496
NEG	300	-0,28	0,088558
NEG	50	-0,27	0,198924
NEG	100	-0,27	0,151082
NEG	300	-0,27	0,087969
NEG	50	-0,26	0,19868
NEG	100	-0,26	0,150588
NEG	300	-0,26	0,087324
NEG	50	-0,25	0,198358
NEG	100	-0,25	0,150117
NEG	300	-0,25	0,086579
NEG	50	-0,24	0,198087
NEG	100	-0,24	0,14958
NEG	300	-0,24	0,085912
NEG	50	-0,23	0,197786
NEG	100	-0,23	0,14913
NEG	300	-0,23	0,085168
NEG	50	-0,22	0,19755
NEG	100	-0,22	0,148614
NEG	300	-0,22	0,08448
NEG	50	-0,21	0,197265
NEG	100	-0,21	0,148127
NEG	300	-0,21	0,083853
NEG	50	-0,2	0,19684
NEG	100	-0,2	0,147445
NEG	300	-0,2	0,083122
NEG	50	-0,19	0,196468
NEG	100	-0,19	0,146813
NEG	300	-0,19	0,082372
NEG	50	-0,18	0,196051
NEG	100	-0,18	0,146202
NEG	300	-0,18	0,081656
NEG	50	-0,17	0,195642
NEG	100	-0,17	0,1456
NEG	300	-0,17	0,080923
NEG	50	-0,16	0,195163
NEG	100	-0,16	0,144938
NEG	300	-0,16	0,080207
NEG	50	-0,15	0,194679
NEG	100	-0,15	0,144279
NEG	300	-0,15	0,079482
NEG	50	-0,14	0,194212
NEG	100	-0,14	0,143611
NEG	300	-0,14	0,07876
NEG	50	-0,13	0,193588
NEG	100	-0,13	0,142969
NEG	300	-0,13	0,078057
NEG	50	-0,12	0,193073
NEG	100	-0,12	0,142285
NEG	300	-0,12	0,077291
NEG	50	-0,11	0,192536
NEG	100	-0,11	0,141563
NEG	300	-0,11	0,07658
NEG	50	-0,1	0,191938
NEG	100	-0,1	0,140925
NEG	300	-0,1	0,075854
NEG	50	-0,0899999999999999	0,191463
NEG	100	-0,0899999999999999	0,14012
NEG	300	-0,0899999999999999	0,075085
NEG	50	-0,0800000000000001	0,190894
NEG	100	-0,0800000000000001	0,139424
NEG	300	-0,0800000000000001	0,074394
NEG	50	-0,0699999999999998	0,190238
NEG	100	-0,0699999999999998	0,138703
NEG	300	-0,0699999999999998	0,073657
NEG	50	-0,0600000000000001	0,189668
NEG	100	-0,0600000000000001	0,137931
NEG	300	-0,0600000000000001	0,072951
NEG	50	-0,0499999999999998	0,188966
NEG	100	-0,0499999999999998	0,137146
NEG	300	-0,0499999999999998	0,07224
NEG	50	-0,04	0,188276
NEG	100	-0,04	0,136374
NEG	300	-0,04	0,071529
NEG	50	-0,0299999999999998	0,187504
NEG	100	-0,0299999999999998	0,13565
NEG	300	-0,0299999999999998	0,070822
NEG	50	-0,02	0,186769
NEG	100	-0,02	0,134836
NEG	300	-0,02	0,07009
NEG	50	-0,00999999999999979	0,186037
NEG	100	-0,00999999999999979	0,134085
NEG	300	-0,00999999999999979	0,069428
NEG	50	0	0,185371
NEG	100	0	0,133274
NEG	300	0	0,068703
BIL	50	-2,5	0,002184
BIL	100	-2,5	0,000975
BIL	300	-2,5	0,00023
BIL	50	-2,49	0,002261
BIL	100	-2,49	0,001028
BIL	300	-2,49	0,000246
BIL	50	-2,48	0,002333
BIL	100	-2,48	0,001068
BIL	300	-2,48	0,000259
BIL	50	-2,47	0,002407
BIL	100	-2,47	0,001111
BIL	300	-2,47	0,000278
BIL	50	-2,46	0,002496
BIL	100	-2,46	0,001167
BIL	300	-2,46	0,000287
BIL	50	-2,45	0,002584
BIL	100	-2,45	0,001223
BIL	300	-2,45	0,000306
BIL	50	-2,44	0,002684
BIL	100	-2,44	0,001292
BIL	300	-2,44	0,000316
BIL	50	-2,43	0,002794
BIL	100	-2,43	0,001341
BIL	300	-2,43	0,000341
BIL	50	-2,42	0,002907
BIL	100	-2,42	0,001403
BIL	300	-2,42	0,000364
BIL	50	-2,41	0,003034
BIL	100	-2,41	0,001452
BIL	300	-2,41	0,000384
BIL	50	-2,4	0,003137
BIL	100	-2,4	0,0015
BIL	300	-2,4	0,000405
BIL	50	-2,39	0,003249
BIL	100	-2,39	0,001573
BIL	300	-2,39	0,000434
BIL	50	-2,38	0,003391
BIL	100	-2,38	0,001629
BIL	300	-2,38	0,000453
BIL	50	-2,37	0,00352
BIL	100	-2,37	0,0017
BIL	300	-2,37	0,000483
BIL	50	-2,36	0,003638
BIL	100	-2,36	0,001791
BIL	300	-2,36	0,000514
BIL	50	-2,35	0,003784
BIL	100	-2,35	0,001853
BIL	300	-2,35	0,000546
BIL	50	-2,34	0,003927
BIL	100	-2,34	0,001937
BIL	300	-2,34	0,000579
BIL	50	-2,33	0,004083
BIL	100	-2,33	0,00204
BIL	300	-2,33	0,000617
BIL	50	-2,32	0,004255
BIL	100	-2,32	0,002114
BIL	300	-2,32	0,000655
BIL	50	-2,31	0,004411
BIL	100	-2,31	0,002223
BIL	300	-2,31	0,000692
BIL	50	-2,3	0,004566
BIL	100	-2,3	0,002321
BIL	300	-2,3	0,00073
BIL	50	-2,29	0,004763
BIL	100	-2,29	0,002417
BIL	300	-2,29	0,000775
BIL	50	-2,28	0,004976
BIL	100	-2,28	0,00251
BIL	300	-2,28	0,000832
BIL	50	-2,27	0,005163
BIL	100	-2,27	0,002628
BIL	300	-2,27	0,000886
BIL	50	-2,26	0,005386
BIL	100	-2,26	0,002723
BIL	300	-2,26	0,00094
BIL	50	-2,25	0,005578
BIL	100	-2,25	0,002839
BIL	300	-2,25	0,00098
BIL	50	-2,24	0,005811
BIL	100	-2,24	0,002969
BIL	300	-2,24	0,001044
BIL	50	-2,23	0,006061
BIL	100	-2,23	0,003094
BIL	300	-2,23	0,001104
BIL	50	-2,22	0,006269
BIL	100	-2,22	0,00323
BIL	300	-2,22	0,001181
BIL	50	-2,21	0,006509
BIL	100	-2,21	0,003385
BIL	300	-2,21	0,001244
BIL	50	-2,2	0,006764
BIL	100	-2,2	0,003555
BIL	300	-2,2	0,001311
BIL	50	-2,19	0,006997
BIL	100	-2,19	0,003705
BIL	300	-2,19	0,001392
BIL	50	-2,18	0,007263
BIL	100	-2,18	0,003865
BIL	300	-2,18	0,001477
BIL	50	-2,17	0,007514
BIL	100	-2,17	0,004061
BIL	300	-2,17	0,001564
BIL	50	-2,16	0,007803
BIL	100	-2,16	0,004233
BIL	300	-2,16	0,001641
BIL	50	-2,15	0,00807
BIL	100	-2,15	0,004441
BIL	300	-2,15	0,001722
BIL	50	-2,14	0,008372
BIL	100	-2,14	0,004646
BIL	300	-2,14	0,001817
BIL	50	-2,13	0,008677
BIL	100	-2,13	0,004849
BIL	300	-2,13	0,001902
BIL	50	-2,12	0,008967
BIL	100	-2,12	0,005069
BIL	300	-2,12	0,001999
BIL	50	-2,11	0,009287
BIL	100	-2,11	0,005275
BIL	300	-2,11	0,002105
BIL	50	-2,1	0,009605
BIL	100	-2,1	0,005526
BIL	300	-2,1	0,002213
BIL	50	-2,09	0,009945
BIL	100	-2,09	0,00579
BIL	300	-2,09	0,002338
BIL	50	-2,08	0,010304
BIL	100	-2,08	0,006058
BIL	300	-2,08	0,002459
BIL	50	-2,07	0,010682
BIL	100	-2,07	0,006364
BIL	300	-2,07	0,002611
BIL	50	-2,06	0,011119
BIL	100	-2,06	0,006655
BIL	300	-2,06	0,002754
BIL	50	-2,05	0,011525
BIL	100	-2,05	0,006976
BIL	300	-2,05	0,002906
BIL	50	-2,04	0,011948
BIL	100	-2,04	0,007285
BIL	300	-2,04	0,003057
BIL	50	-2,03	0,012383
BIL	100	-2,03	0,007617
BIL	300	-2,03	0,003209
BIL	50	-2,02	0,012839
BIL	100	-2,02	0,007981
BIL	300	-2,02	0,003389
BIL	50	-2,01	0,013327
BIL	100	-2,01	0,008349
BIL	300	-2,01	0,00354
BIL	50	-2	0,013787
BIL	100	-2	0,008671
BIL	300	-2	0,003746
BIL	50	-1,99	0,014287
BIL	100	-1,99	0,009035
BIL	300	-1,99	0,003943
BIL	50	-1,98	0,014838
BIL	100	-1,98	0,009428
BIL	300	-1,98	0,00419
BIL	50	-1,97	0,0154
BIL	100	-1,97	0,009819
BIL	300	-1,97	0,004423
BIL	50	-1,96	0,015929
BIL	100	-1,96	0,010195
BIL	300	-1,96	0,004661
BIL	50	-1,95	0,016498
BIL	100	-1,95	0,010629
BIL	300	-1,95	0,00493
BIL	50	-1,94	0,017083
BIL	100	-1,94	0,011076
BIL	300	-1,94	0,005204
BIL	50	-1,93	0,01768
BIL	100	-1,93	0,011543
BIL	300	-1,93	0,005483
BIL	50	-1,92	0,018285
BIL	100	-1,92	0,012032
BIL	300	-1,92	0,005803
BIL	50	-1,91	0,018991
BIL	100	-1,91	0,01258
BIL	300	-1,91	0,006118
BIL	50	-1,9	0,019678
BIL	100	-1,9	0,013157
BIL	300	-1,9	0,006446
BIL	50	-1,89	0,020318
BIL	100	-1,89	0,013733
BIL	300	-1,89	0,006812
BIL	50	-1,88	0,020988
BIL	100	-1,88	0,014306
BIL	300	-1,88	0,007197
BIL	50	-1,87	0,021651
BIL	100	-1,87	0,014904
BIL	300	-1,87	0,007618
BIL	50	-1,86	0,022335
BIL	100	-1,86	0,015539
BIL	300	-1,86	0,008051
BIL	50	-1,85	0,023161
BIL	100	-1,85	0,016193
BIL	300	-1,85	0,008511
BIL	50	-1,84	0,023936
BIL	100	-1,84	0,016892
BIL	300	-1,84	0,008984
BIL	50	-1,83	0,024783
BIL	100	-1,83	0,01763
BIL	300	-1,83	0,009525
BIL	50	-1,82	0,025609
BIL	100	-1,82	0,018406
BIL	300	-1,82	0,010014
BIL	50	-1,81	0,026466
BIL	100	-1,81	0,019186
BIL	300	-1,81	0,010534
BIL	50	-1,8	0,027341
BIL	100	-1,8	0,019937
BIL	300	-1,8	0,011097
BIL	50	-1,79	0,02825
BIL	100	-1,79	0,020737
BIL	300	-1,79	0,011653
BIL	50	-1,78	0,029136
BIL	100	-1,78	0,021601
BIL	300	-1,78	0,0122
BIL	50	-1,77	0,030102
BIL	100	-1,77	0,0225
BIL	300	-1,77	0,012813
BIL	50	-1,76	0,031059
BIL	100	-1,76	0,023405
BIL	300	-1,76	0,013515
BIL	50	-1,75	0,032033
BIL	100	-1,75	0,024327
BIL	300	-1,75	0,014215
BIL	50	-1,74	0,033082
BIL	100	-1,74	0,025217
BIL	300	-1,74	0,015038
BIL	50	-1,73	0,034132
BIL	100	-1,73	0,026188
BIL	300	-1,73	0,01586
BIL	50	-1,72	0,035135
BIL	100	-1,72	0,027307
BIL	300	-1,72	0,016692
BIL	50	-1,71	0,036304
BIL	100	-1,71	0,028413
BIL	300	-1,71	0,017574
BIL	50	-1,7	0,037411
BIL	100	-1,7	0,029524
BIL	300	-1,7	0,018474
BIL	50	-1,69	0,038603
BIL	100	-1,69	0,030653
BIL	300	-1,69	0,019437
BIL	50	-1,68	0,03979
BIL	100	-1,68	0,031863
BIL	300	-1,68	0,020487
BIL	50	-1,67	0,041028
BIL	100	-1,67	0,033101
BIL	300	-1,67	0,021493
BIL	50	-1,66	0,042351
BIL	100	-1,66	0,03441
BIL	300	-1,66	0,022621
BIL	50	-1,65	0,043716
BIL	100	-1,65	0,03569
BIL	300	-1,65	0,023737
BIL	50	-1,64	0,045054
BIL	100	-1,64	0,037006
BIL	300	-1,64	0,024937
BIL	50	-1,63	0,046483
BIL	100	-1,63	0,038437
BIL	300	-1,63	0,0262
BIL	50	-1,62	0,047907
BIL	100	-1,62	0,039861
BIL	300	-1,62	0,027555
BIL	50	-1,61	0,049376
BIL	100	-1,61	0,041256
BIL	300	-1,61	0,02887
BIL	50	-1,6	0,050843
BIL	100	-1,6	0,042831
BIL	300	-1,6	0,030233
BIL	50	-1,59	0,052406
BIL	100	-1,59	0,044392
BIL	300	-1,59	0,031785
BIL	50	-1,58	0,053899
BIL	100	-1,58	0,046023
BIL	300	-1,58	0,033336
BIL	50	-1,57	0,055538
BIL	100	-1,57	0,047666
BIL	300	-1,57	0,034966
BIL	50	-1,56	0,057183
BIL	100	-1,56	0,049447
BIL	300	-1,56	0,036643
BIL	50	-1,55	0,05885
BIL	100	-1,55	0,051257
BIL	300	-1,55	0,038331
BIL	50	-1,54	0,060501
BIL	100	-1,54	0,053171
BIL	300	-1,54	0,040199
BIL	50	-1,53	0,062303
BIL	100	-1,53	0,055063
BIL	300	-1,53	0,042043
BIL	50	-1,52	0,064033
BIL	100	-1,52	0,057126
BIL	300	-1,52	0,043976
BIL	50	-1,51	0,065848
BIL	100	-1,51	0,059161
BIL	300	-1,51	0,045993
BIL	50	-1,5	0,067722
BIL	100	-1,5	0,061252
BIL	300	-1,5	0,048078
BIL	50	-1,49	0,069701
BIL	100	-1,49	0,063402
BIL	300	-1,49	0,050263
BIL	50	-1,48	0,071697
BIL	100	-1,48	0,065653
BIL	300	-1,48	0,052609
BIL	50	-1,47	0,07369
BIL	100	-1,47	0,067857
BIL	300	-1,47	0,054941
BIL	50	-1,46	0,075753
BIL	100	-1,46	0,070125
BIL	300	-1,46	0,05742
BIL	50	-1,45	0,077852
BIL	100	-1,45	0,072561
BIL	300	-1,45	0,060024
BIL	50	-1,44	0,079997
BIL	100	-1,44	0,074935
BIL	300	-1,44	0,06266
BIL	50	-1,43	0,082136
BIL	100	-1,43	0,077438
BIL	300	-1,43	0,065479
BIL	50	-1,42	0,084438
BIL	100	-1,42	0,080112
BIL	300	-1,42	0,06845
BIL	50	-1,41	0,086704
BIL	100	-1,41	0,082769
BIL	300	-1,41	0,071351
BIL	50	-1,4	0,089015
BIL	100	-1,4	0,085482
BIL	300	-1,4	0,074524
BIL	50	-1,39	0,091344
BIL	100	-1,39	0,088282
BIL	300	-1,39	0,077619
BIL	50	-1,38	0,093776
BIL	100	-1,38	0,091182
BIL	300	-1,38	0,080876
BIL	50	-1,37	0,096171
BIL	100	-1,37	0,094103
BIL	300	-1,37	0,084226
BIL	50	-1,36	0,098655
BIL	100	-1,36	0,097184
BIL	300	-1,36	0,087668
BIL	50	-1,35	0,101183
BIL	100	-1,35	0,100279
BIL	300	-1,35	0,091325
BIL	50	-1,34	0,103764
BIL	100	-1,34	0,103428
BIL	300	-1,34	0,094984
BIL	50	-1,33	0,106416
BIL	100	-1,33	0,106647
BIL	300	-1,33	0,098923
BIL	50	-1,32	0,109035
BIL	100	-1,32	0,109953
BIL	300	-1,32	0,102853
BIL	50	-1,31	0,111724
BIL	100	-1,31	0,113269
BIL	300	-1,31	0,106947
BIL	50	-1,3	0,114522
BIL	100	-1,3	0,116673
BIL	300	-1,3	0,11117
BIL	50	-1,29	0,117319
BIL	100	-1,29	0,12016
BIL	300	-1,29	0,115438
BIL	50	-1,28	0,120059
BIL	100	-1,28	0,123732
BIL	300	-1,28	0,11998
BIL	50	-1,27	0,122818
BIL	100	-1,27	0,127413
BIL	300	-1,27	0,124606
BIL	50	-1,26	0,125772
BIL	100	-1,26	0,131053
BIL	300	-1,26	0,129282
BIL	50	-1,25	0,128839
BIL	100	-1,25	0,134964
BIL	300	-1,25	0,13409
BIL	50	-1,24	0,131782
BIL	100	-1,24	0,138716
BIL	300	-1,24	0,139012
BIL	50	-1,23	0,134903
BIL	100	-1,23	0,14255
BIL	300	-1,23	0,144043
BIL	50	-1,22	0,138054
BIL	100	-1,22	0,146627
BIL	300	-1,22	0,149142
BIL	50	-1,21	0,141165
BIL	100	-1,21	0,150773
BIL	300	-1,21	0,154483
BIL	50	-1,2	0,144333
BIL	100	-1,2	0,15488
BIL	300	-1,2	0,159879
BIL	50	-1,19	0,147579
BIL	100	-1,19	0,159131
BIL	300	-1,19	0,165327
BIL	50	-1,18	0,150884
BIL	100	-1,18	0,163381
BIL	300	-1,18	0,1711
BIL	50	-1,17	0,154098
BIL	100	-1,17	0,167845
BIL	300	-1,17	0,176978
BIL	50	-1,16	0,157522
BIL	100	-1,16	0,172388
BIL	300	-1,16	0,182865
BIL	50	-1,15	0,160824
BIL	100	-1,15	0,176965
BIL	300	-1,15	0,188905
BIL	50	-1,14	0,164199
BIL	100	-1,14	0,181445
BIL	300	-1,14	0,195197
BIL	50	-1,13	0,167683
BIL	100	-1,13	0,185993
BIL	300	-1,13	0,201593
BIL	50	-1,12	0,171152
BIL	100	-1,12	0,190705
BIL	300	-1,12	0,208042
BIL	50	-1,11	0,174672
BIL	100	-1,11	0,195419
BIL	300	-1,11	0,214336
BIL	50	-1,1	0,17822
BIL	100	-1,1	0,200237
BIL	300	-1,1	0,221012
BIL	50	-1,09	0,181829
BIL	100	-1,09	0,205163
BIL	300	-1,09	0,227835
BIL	50	-1,08	0,185379
BIL	100	-1,08	0,210038
BIL	300	-1,08	0,234731
BIL	50	-1,07	0,189047
BIL	100	-1,07	0,214836
BIL	300	-1,07	0,241482
BIL	50	-1,06	0,192818
BIL	100	-1,06	0,219818
BIL	300	-1,06	0,248434
BIL	50	-1,05	0,19655
BIL	100	-1,05	0,224995
BIL	300	-1,05	0,255666
BIL	50	-1,04	0,200409
BIL	100	-1,04	0,230163
BIL	300	-1,04	0,262906
BIL	50	-1,03	0,204167
BIL	100	-1,03	0,235401
BIL	300	-1,03	0,27026
BIL	50	-1,02	0,20795
BIL	100	-1,02	0,240619
BIL	300	-1,02	0,277593
BIL	50	-1,01	0,21188
BIL	100	-1,01	0,245905
BIL	300	-1,01	0,28522
BIL	50	-0,99	0,219812
BIL	100	-0,99	0,256762
BIL	300	-0,99	0,30037
BIL	50	-0,98	0,223671
BIL	100	-0,98	0,262215
BIL	300	-0,98	0,308207
BIL	50	-0,97	0,227594
BIL	100	-0,97	0,267681
BIL	300	-0,97	0,315954
BIL	50	-0,96	0,231547
BIL	100	-0,96	0,273189
BIL	300	-0,96	0,323955
BIL	50	-0,95	0,235511
BIL	100	-0,95	0,278719
BIL	300	-0,95	0,331967
BIL	50	-0,94	0,239564
BIL	100	-0,94	0,284462
BIL	300	-0,94	0,340109
BIL	50	-0,93	0,243647
BIL	100	-0,93	0,290127
BIL	300	-0,93	0,34836
BIL	50	-0,92	0,247764
BIL	100	-0,92	0,295857
BIL	300	-0,92	0,356523
BIL	50	-0,91	0,251788
BIL	100	-0,91	0,301513
BIL	300	-0,91	0,364696
BIL	50	-0,9	0,255969
BIL	100	-0,9	0,307425
BIL	300	-0,9	0,372963
BIL	50	-0,89	0,260126
BIL	100	-0,89	0,313204
BIL	300	-0,89	0,381191
BIL	50	-0,88	0,264317
BIL	100	-0,88	0,319091
BIL	300	-0,88	0,389478
BIL	50	-0,87	0,268472
BIL	100	-0,87	0,324899
BIL	300	-0,87	0,397781
BIL	50	-0,86	0,272688
BIL	100	-0,86	0,330774
BIL	300	-0,86	0,40605
BIL	50	-0,85	0,276938
BIL	100	-0,85	0,336587
BIL	300	-0,85	0,414333
BIL	50	-0,84	0,281087
BIL	100	-0,84	0,342518
BIL	300	-0,84	0,422529
BIL	50	-0,83	0,285302
[truncated: 1,001 more rows]
