# Supplementary material for: Rarity of microbial species: In search of reliable associations
Source: PLoS One. 2019 Mar 15;14(3):e0200458. doi: 10.1371/journal.pone.0200458 (PMC6420159; doi:10.1371/journal.pone.0200458)
Supplement: S2 File — Code files, data files, and result files associated with each of the figures. Implementation of testability-based filtering in CoNet and via the graphical lasso method with clr transformation (SPIEC-EASI-like). (ZIP) [file pone.0200458.s007.zip › S2_file/data_fig/fig2e.csv]

test	Var1	Var2	value
POS	5	-2	0,715261
POS	6	-2	0,768929
POS	7	-2	0,803831
POS	8	-2	0,828434
POS	9	-2	0,846881
POS	10	-2	0,861348
POS	11	-2	0,873235
POS	12	-2	0,883047
POS	13	-2	0,891339
POS	14	-2	0,898403
POS	15	-2	0,904556
POS	16	-2	0,909972
POS	17	-2	0,914756
POS	18	-2	0,91888
POS	19	-2	0,922711
POS	20	-2	0,926112
POS	21	-2	0,929214
POS	22	-2	0,932001
POS	23	-2	0,93461
POS	24	-2	0,936951
POS	25	-2	0,939133
POS	26	-2	0,941227
POS	27	-2	0,943135
POS	28	-2	0,944897
POS	29	-2	0,946533
POS	30	-2	0,948073
POS	31	-2	0,949551
POS	32	-2	0,950932
POS	33	-2	0,952154
POS	34	-2	0,95338
POS	35	-2	0,954554
POS	36	-2	0,955636
POS	37	-2	0,956698
POS	38	-2	0,95766
POS	39	-2	0,958615
POS	40	-2	0,9595
POS	41	-2	0,960357
POS	42	-2	0,961188
POS	43	-2	0,961992
POS	44	-2	0,962795
POS	45	-2	0,96352
POS	46	-2	0,964226
POS	47	-2	0,964875
POS	48	-2	0,965462
POS	49	-2	0,966077
POS	50	-2	0,966674
POS	51	-2	0,967222
POS	52	-2	0,967773
POS	53	-2	0,968278
POS	54	-2	0,968781
POS	55	-2	0,969294
POS	56	-2	0,969753
POS	57	-2	0,970213
POS	58	-2	0,970666
POS	59	-2	0,971079
POS	60	-2	0,971495
POS	61	-2	0,971903
POS	62	-2	0,972278
POS	63	-2	0,972665
POS	64	-2	0,973085
POS	65	-2	0,973451
POS	66	-2	0,973784
POS	67	-2	0,974106
POS	68	-2	0,974415
POS	69	-2	0,974753
POS	70	-2	0,97509
POS	71	-2	0,975411
POS	72	-2	0,975719
POS	73	-2	0,976016
POS	74	-2	0,976277
POS	75	-2	0,976573
POS	76	-2	0,976851
POS	77	-2	0,977123
POS	78	-2	0,97736
POS	79	-2	0,977603
POS	80	-2	0,977839
POS	81	-2	0,978094
POS	82	-2	0,97831
POS	83	-2	0,978573
POS	84	-2	0,978777
POS	85	-2	0,978968
POS	86	-2	0,979189
POS	87	-2	0,979369
POS	88	-2	0,979551
POS	89	-2	0,979727
POS	90	-2	0,979939
POS	91	-2	0,980136
POS	92	-2	0,98032
POS	93	-2	0,980522
POS	94	-2	0,980692
POS	95	-2	0,98086
POS	96	-2	0,98102
POS	97	-2	0,98118
POS	98	-2	0,981351
POS	99	-2	0,981525
POS	100	-2	0,981688
POS	101	-2	0,98184
POS	102	-2	0,982001
POS	103	-2	0,982181
POS	104	-2	0,982332
POS	105	-2	0,982504
POS	106	-2	0,982646
POS	107	-2	0,98279
POS	108	-2	0,982921
POS	109	-2	0,983057
POS	110	-2	0,983199
POS	111	-2	0,983333
POS	112	-2	0,983452
POS	113	-2	0,983572
POS	114	-2	0,983684
POS	115	-2	0,983796
POS	116	-2	0,983911
POS	117	-2	0,984025
POS	118	-2	0,984135
POS	119	-2	0,984266
POS	120	-2	0,98438
POS	121	-2	0,984506
POS	122	-2	0,984616
POS	123	-2	0,984723
POS	124	-2	0,98484
POS	125	-2	0,984933
POS	126	-2	0,985046
POS	127	-2	0,985137
POS	128	-2	0,985236
POS	129	-2	0,985334
POS	130	-2	0,985418
POS	131	-2	0,985521
POS	132	-2	0,985623
POS	133	-2	0,985711
POS	134	-2	0,985823
POS	135	-2	0,985904
POS	136	-2	0,985984
POS	137	-2	0,986062
POS	138	-2	0,986148
POS	139	-2	0,986233
POS	140	-2	0,986322
POS	141	-2	0,986403
POS	142	-2	0,986492
POS	143	-2	0,986585
POS	144	-2	0,986674
POS	145	-2	0,986742
POS	146	-2	0,986827
POS	147	-2	0,986917
POS	148	-2	0,986984
POS	149	-2	0,987057
POS	150	-2	0,987128
POS	151	-2	0,987202
POS	152	-2	0,98728
POS	153	-2	0,98734
POS	154	-2	0,987399
POS	155	-2	0,98748
POS	156	-2	0,987533
POS	157	-2	0,987598
POS	158	-2	0,987664
POS	159	-2	0,98772
POS	160	-2	0,987792
POS	161	-2	0,987871
POS	162	-2	0,987939
POS	163	-2	0,98802
POS	164	-2	0,98809
POS	165	-2	0,988157
POS	166	-2	0,988209
POS	167	-2	0,988279
POS	168	-2	0,988346
POS	169	-2	0,988419
POS	170	-2	0,988479
POS	171	-2	0,988548
POS	172	-2	0,988602
POS	173	-2	0,988666
POS	174	-2	0,988714
POS	175	-2	0,988783
POS	176	-2	0,988839
POS	177	-2	0,988888
POS	178	-2	0,988945
POS	179	-2	0,988996
POS	180	-2	0,989048
POS	181	-2	0,989106
POS	182	-2	0,989167
POS	183	-2	0,989223
POS	184	-2	0,989283
POS	185	-2	0,989343
POS	186	-2	0,9894
POS	187	-2	0,98944
POS	188	-2	0,989485
POS	189	-2	0,98953
POS	190	-2	0,989576
POS	191	-2	0,989618
POS	192	-2	0,989663
POS	193	-2	0,989714
POS	194	-2	0,989761
POS	195	-2	0,989805
POS	196	-2	0,989861
POS	197	-2	0,989906
POS	198	-2	0,98995
POS	199	-2	0,989988
POS	200	-2	0,990036
POS	201	-2	0,990081
POS	202	-2	0,990114
POS	203	-2	0,990178
POS	204	-2	0,99022
POS	205	-2	0,990265
POS	206	-2	0,990319
POS	207	-2	0,990357
POS	208	-2	0,990398
POS	209	-2	0,990437
POS	210	-2	0,990477
POS	211	-2	0,990522
POS	212	-2	0,99055
POS	213	-2	0,99059
POS	214	-2	0,99063
POS	215	-2	0,990664
POS	216	-2	0,990704
POS	217	-2	0,990751
POS	218	-2	0,990799
POS	219	-2	0,990845
POS	220	-2	0,990886
POS	221	-2	0,990915
POS	222	-2	0,990952
POS	223	-2	0,990984
POS	224	-2	0,991023
POS	225	-2	0,991061
POS	226	-2	0,991096
POS	227	-2	0,991126
POS	228	-2	0,991159
POS	229	-2	0,99119
POS	230	-2	0,991221
POS	231	-2	0,991251
POS	232	-2	0,991285
POS	233	-2	0,991312
POS	234	-2	0,991356
POS	235	-2	0,991395
POS	236	-2	0,991425
POS	237	-2	0,991456
POS	238	-2	0,991481
POS	239	-2	0,991512
POS	240	-2	0,991541
POS	241	-2	0,99158
POS	242	-2	0,991616
POS	243	-2	0,99165
POS	244	-2	0,991686
POS	245	-2	0,991708
POS	246	-2	0,991743
POS	247	-2	0,991765
POS	248	-2	0,991792
POS	249	-2	0,99182
POS	250	-2	0,991849
POS	251	-2	0,991874
POS	252	-2	0,991894
POS	253	-2	0,991919
POS	254	-2	0,991949
POS	255	-2	0,991978
POS	256	-2	0,992003
POS	257	-2	0,992032
POS	258	-2	0,992053
POS	259	-2	0,992078
POS	260	-2	0,992107
POS	261	-2	0,992128
POS	262	-2	0,992153
POS	263	-2	0,992177
POS	264	-2	0,992204
POS	265	-2	0,992225
POS	266	-2	0,992245
POS	267	-2	0,99227
POS	268	-2	0,992296
POS	269	-2	0,992322
POS	270	-2	0,992353
POS	271	-2	0,992369
POS	272	-2	0,992404
POS	273	-2	0,992419
POS	274	-2	0,992439
POS	275	-2	0,992469
POS	276	-2	0,992487
POS	277	-2	0,992512
POS	278	-2	0,992543
POS	279	-2	0,992564
POS	280	-2	0,99259
POS	281	-2	0,992613
POS	282	-2	0,992642
POS	283	-2	0,992655
POS	284	-2	0,992675
POS	285	-2	0,992703
POS	286	-2	0,992722
POS	287	-2	0,992742
POS	288	-2	0,992764
POS	289	-2	0,992792
POS	290	-2	0,992819
POS	291	-2	0,992837
POS	292	-2	0,992858
POS	293	-2	0,992877
POS	294	-2	0,992896
POS	295	-2	0,992913
POS	296	-2	0,992931
POS	297	-2	0,992954
POS	298	-2	0,992975
POS	299	-2	0,992997
POS	300	-2	0,993013
POS	5	-1	0,469542
POS	6	-1	0,50806
POS	7	-1	0,532387
POS	8	-1	0,548984
POS	9	-1	0,561154
POS	10	-1	0,570596
POS	11	-1	0,577933
POS	12	-1	0,58392
POS	13	-1	0,588955
POS	14	-1	0,593141
POS	15	-1	0,596739
POS	16	-1	0,599885
POS	17	-1	0,602624
POS	18	-1	0,604969
POS	19	-1	0,607046
POS	20	-1	0,608857
POS	21	-1	0,610517
POS	22	-1	0,612019
POS	23	-1	0,613348
POS	24	-1	0,614605
POS	25	-1	0,615802
POS	26	-1	0,616865
POS	27	-1	0,617875
POS	28	-1	0,61872
POS	29	-1	0,619557
POS	30	-1	0,620297
POS	31	-1	0,620998
POS	32	-1	0,621664
POS	33	-1	0,622308
POS	34	-1	0,622908
POS	35	-1	0,623455
POS	36	-1	0,623973
POS	37	-1	0,624464
POS	38	-1	0,62489
POS	39	-1	0,625342
POS	40	-1	0,625765
POS	41	-1	0,626149
POS	42	-1	0,626475
POS	43	-1	0,626801
POS	44	-1	0,627127
POS	45	-1	0,627445
POS	46	-1	0,627736
POS	47	-1	0,628009
POS	48	-1	0,628275
POS	49	-1	0,628513
POS	50	-1	0,62873
POS	51	-1	0,628977
POS	52	-1	0,629197
POS	53	-1	0,629399
POS	54	-1	0,629606
POS	55	-1	0,629804
POS	56	-1	0,629959
POS	57	-1	0,630135
POS	58	-1	0,630304
POS	59	-1	0,630439
POS	60	-1	0,630595
POS	61	-1	0,630715
POS	62	-1	0,63084
POS	63	-1	0,630981
POS	64	-1	0,631105
POS	65	-1	0,631233
POS	66	-1	0,631363
POS	67	-1	0,631481
POS	68	-1	0,631573
POS	69	-1	0,631695
POS	70	-1	0,631789
POS	71	-1	0,631879
POS	72	-1	0,631995
POS	73	-1	0,632094
POS	74	-1	0,632166
POS	75	-1	0,632243
POS	76	-1	0,632333
POS	77	-1	0,632417
POS	78	-1	0,63249
POS	79	-1	0,632575
POS	80	-1	0,632632
POS	81	-1	0,632717
POS	82	-1	0,632775
POS	83	-1	0,632839
POS	84	-1	0,632918
POS	85	-1	0,632993
POS	86	-1	0,633046
POS	87	-1	0,633109
POS	88	-1	0,63315
POS	89	-1	0,633188
POS	90	-1	0,633231
POS	91	-1	0,63328
POS	92	-1	0,63332
POS	93	-1	0,633374
POS	94	-1	0,633433
POS	95	-1	0,633468
POS	96	-1	0,633514
POS	97	-1	0,633532
POS	98	-1	0,633582
POS	99	-1	0,633609
POS	100	-1	0,633647
POS	101	-1	0,633678
POS	102	-1	0,633717
POS	103	-1	0,63373
POS	104	-1	0,63376
POS	105	-1	0,633799
POS	106	-1	0,633821
POS	107	-1	0,633853
POS	108	-1	0,633873
POS	109	-1	0,633886
POS	110	-1	0,633909
POS	111	-1	0,633933
POS	112	-1	0,633952
POS	113	-1	0,633981
POS	114	-1	0,633991
POS	115	-1	0,634005
POS	116	-1	0,634008
POS	117	-1	0,634034
POS	118	-1	0,634051
POS	119	-1	0,634054
POS	120	-1	0,634071
POS	121	-1	0,634072
POS	122	-1	0,63409
POS	123	-1	0,634103
POS	124	-1	0,634119
POS	125	-1	0,634131
POS	126	-1	0,634134
POS	127	-1	0,634156
POS	128	-1	0,634169
POS	129	-1	0,634192
POS	130	-1	0,634209
POS	131	-1	0,634208
POS	132	-1	0,634218
POS	133	-1	0,634223
POS	134	-1	0,634245
POS	135	-1	0,634245
POS	136	-1	0,63423
POS	137	-1	0,634242
POS	138	-1	0,634252
POS	139	-1	0,634255
POS	140	-1	0,634258
POS	141	-1	0,634273
POS	142	-1	0,634297
POS	143	-1	0,634315
POS	144	-1	0,63433
POS	145	-1	0,634346
POS	146	-1	0,634363
POS	147	-1	0,634358
POS	148	-1	0,634361
POS	149	-1	0,634372
POS	150	-1	0,63436
POS	151	-1	0,634354
POS	152	-1	0,634365
POS	153	-1	0,634367
POS	154	-1	0,634372
POS	155	-1	0,634375
POS	156	-1	0,634379
POS	157	-1	0,634365
POS	158	-1	0,634364
POS	159	-1	0,634375
POS	160	-1	0,634385
POS	161	-1	0,634388
POS	162	-1	0,634402
POS	163	-1	0,634397
POS	164	-1	0,634395
POS	165	-1	0,634401
POS	166	-1	0,634412
POS	167	-1	0,63442
POS	168	-1	0,63442
POS	169	-1	0,634425
POS	170	-1	0,634428
POS	171	-1	0,634424
POS	172	-1	0,634425
POS	173	-1	0,634426
POS	174	-1	0,634412
POS	175	-1	0,634399
POS	176	-1	0,634392
POS	177	-1	0,634397
POS	178	-1	0,634403
POS	179	-1	0,634378
POS	180	-1	0,634368
POS	181	-1	0,634367
POS	182	-1	0,634369
POS	183	-1	0,634367
POS	184	-1	0,634361
POS	185	-1	0,634361
POS	186	-1	0,634359
POS	187	-1	0,634356
POS	188	-1	0,634349
POS	189	-1	0,634344
POS	190	-1	0,63434
POS	191	-1	0,634355
POS	192	-1	0,634354
POS	193	-1	0,634344
POS	194	-1	0,634343
POS	195	-1	0,634336
POS	196	-1	0,634328
POS	197	-1	0,63431
POS	198	-1	0,634318
POS	199	-1	0,634312
POS	200	-1	0,634306
POS	201	-1	0,634297
POS	202	-1	0,634291
POS	203	-1	0,63428
POS	204	-1	0,634279
POS	205	-1	0,63427
POS	206	-1	0,634271
POS	207	-1	0,634269
POS	208	-1	0,634255
POS	209	-1	0,63424
POS	210	-1	0,634239
POS	211	-1	0,634236
POS	212	-1	0,634245
POS	213	-1	0,634249
POS	214	-1	0,634252
POS	215	-1	0,634242
POS	216	-1	0,634235
POS	217	-1	0,634221
POS	218	-1	0,634223
POS	219	-1	0,634225
POS	220	-1	0,634218
POS	221	-1	0,634204
POS	222	-1	0,634201
POS	223	-1	0,634208
POS	224	-1	0,634206
POS	225	-1	0,634201
POS	226	-1	0,634196
POS	227	-1	0,634194
POS	228	-1	0,634193
POS	229	-1	0,634187
POS	230	-1	0,63418
POS	231	-1	0,634175
POS	232	-1	0,634175
POS	233	-1	0,634158
POS	234	-1	0,634145
POS	235	-1	0,634139
POS	236	-1	0,634127
POS	237	-1	0,63411
POS	238	-1	0,634093
POS	239	-1	0,634089
POS	240	-1	0,634076
POS	241	-1	0,63407
POS	242	-1	0,634066
POS	243	-1	0,634061
POS	244	-1	0,634044
POS	245	-1	0,634036
POS	246	-1	0,634033
POS	247	-1	0,634018
POS	248	-1	0,634013
POS	249	-1	0,634003
POS	250	-1	0,633993
POS	251	-1	0,63397
POS	252	-1	0,633963
POS	253	-1	0,633959
POS	254	-1	0,633945
POS	255	-1	0,633951
POS	256	-1	0,633947
POS	257	-1	0,63394
POS	258	-1	0,633927
POS	259	-1	0,633915
POS	260	-1	0,6339
POS	261	-1	0,633893
POS	262	-1	0,633888
POS	263	-1	0,633876
POS	264	-1	0,633865
POS	265	-1	0,633856
POS	266	-1	0,633856
POS	267	-1	0,63385
POS	268	-1	0,633849
POS	269	-1	0,633842
POS	270	-1	0,633839
POS	271	-1	0,633839
POS	272	-1	0,633842
POS	273	-1	0,633822
POS	274	-1	0,633815
POS	275	-1	0,633809
POS	276	-1	0,633798
POS	277	-1	0,633793
POS	278	-1	0,633789
POS	279	-1	0,633784
POS	280	-1	0,633785
POS	281	-1	0,633783
POS	282	-1	0,633776
POS	283	-1	0,633762
POS	284	-1	0,633757
POS	285	-1	0,633748
POS	286	-1	0,633737
POS	287	-1	0,633721
POS	288	-1	0,633704
POS	289	-1	0,633698
POS	290	-1	0,633689
POS	291	-1	0,633685
POS	292	-1	0,633673
POS	293	-1	0,633667
POS	294	-1	0,633651
POS	295	-1	0,633639
POS	296	-1	0,633628
POS	297	-1	0,633626
POS	298	-1	0,633616
POS	299	-1	0,633608
POS	300	-1	0,633596
BIL	5	-2	0,284739
BIL	6	-2	0,231071
BIL	7	-2	0,196169
BIL	8	-2	0,171566
BIL	9	-2	0,153119
BIL	10	-2	0,138652
BIL	11	-2	0,126765
BIL	12	-2	0,116953
BIL	13	-2	0,108661
BIL	14	-2	0,101597
BIL	15	-2	0,095444
BIL	16	-2	0,090028
BIL	17	-2	0,085244
BIL	18	-2	0,08112
BIL	19	-2	0,077289
BIL	20	-2	0,073888
BIL	21	-2	0,070786
BIL	22	-2	0,067999
BIL	23	-2	0,06539
BIL	24	-2	0,063049
BIL	25	-2	0,060867
BIL	26	-2	0,058773
BIL	27	-2	0,056865
BIL	28	-2	0,055103
BIL	29	-2	0,053467
BIL	30	-2	0,051927
BIL	31	-2	0,050449
BIL	32	-2	0,049068
BIL	33	-2	0,047846
BIL	34	-2	0,04662
BIL	35	-2	0,045446
BIL	36	-2	0,044364
BIL	37	-2	0,043302
BIL	38	-2	0,04234
BIL	39	-2	0,041385
BIL	40	-2	0,0405
BIL	41	-2	0,039643
BIL	42	-2	0,038812
BIL	43	-2	0,038008
BIL	44	-2	0,037205
BIL	45	-2	0,03648
BIL	46	-2	0,035774
BIL	47	-2	0,035125
BIL	48	-2	0,034538
BIL	49	-2	0,033923
BIL	50	-2	0,033326
BIL	51	-2	0,032778
BIL	52	-2	0,032227
BIL	53	-2	0,031722
BIL	54	-2	0,031219
BIL	55	-2	0,030706
BIL	56	-2	0,030247
BIL	57	-2	0,029787
BIL	58	-2	0,029334
BIL	59	-2	0,028921
BIL	60	-2	0,028505
BIL	61	-2	0,028097
BIL	62	-2	0,027722
BIL	63	-2	0,027335
BIL	64	-2	0,026915
BIL	65	-2	0,026549
BIL	66	-2	0,026216
BIL	67	-2	0,025894
BIL	68	-2	0,025585
BIL	69	-2	0,025247
BIL	70	-2	0,02491
BIL	71	-2	0,024589
BIL	72	-2	0,024281
BIL	73	-2	0,023984
BIL	74	-2	0,023723
BIL	75	-2	0,023427
BIL	76	-2	0,023149
BIL	77	-2	0,022877
BIL	78	-2	0,02264
BIL	79	-2	0,022397
BIL	80	-2	0,022161
BIL	81	-2	0,021906
BIL	82	-2	0,02169
BIL	83	-2	0,021427
BIL	84	-2	0,021223
BIL	85	-2	0,021032
BIL	86	-2	0,020811
BIL	87	-2	0,020631
BIL	88	-2	0,020449
BIL	89	-2	0,020273
BIL	90	-2	0,020061
BIL	91	-2	0,019864
BIL	92	-2	0,01968
BIL	93	-2	0,019478
BIL	94	-2	0,019308
BIL	95	-2	0,01914
BIL	96	-2	0,01898
BIL	97	-2	0,01882
BIL	98	-2	0,018649
BIL	99	-2	0,018475
BIL	100	-2	0,018312
BIL	101	-2	0,01816
BIL	102	-2	0,017999
BIL	103	-2	0,017819
BIL	104	-2	0,017668
BIL	105	-2	0,017496
BIL	106	-2	0,017354
BIL	107	-2	0,01721
BIL	108	-2	0,017079
BIL	109	-2	0,016943
BIL	110	-2	0,016801
BIL	111	-2	0,016667
BIL	112	-2	0,016548
BIL	113	-2	0,016428
BIL	114	-2	0,016316
BIL	115	-2	0,016204
BIL	116	-2	0,016089
BIL	117	-2	0,015975
BIL	118	-2	0,015865
BIL	119	-2	0,015734
BIL	120	-2	0,01562
BIL	121	-2	0,015494
BIL	122	-2	0,015384
BIL	123	-2	0,015277
BIL	124	-2	0,01516
BIL	125	-2	0,015067
BIL	126	-2	0,014954
BIL	127	-2	0,014863
BIL	128	-2	0,014764
BIL	129	-2	0,014666
BIL	130	-2	0,014582
BIL	131	-2	0,014479
BIL	132	-2	0,014377
BIL	133	-2	0,014289
BIL	134	-2	0,014177
BIL	135	-2	0,014096
BIL	136	-2	0,014016
BIL	137	-2	0,013938
BIL	138	-2	0,013852
BIL	139	-2	0,013767
BIL	140	-2	0,013678
BIL	141	-2	0,013597
BIL	142	-2	0,013508
BIL	143	-2	0,013415
BIL	144	-2	0,013326
BIL	145	-2	0,013258
BIL	146	-2	0,013173
BIL	147	-2	0,013083
BIL	148	-2	0,013016
BIL	149	-2	0,012943
BIL	150	-2	0,012872
BIL	151	-2	0,012798
BIL	152	-2	0,01272
BIL	153	-2	0,01266
BIL	154	-2	0,012601
BIL	155	-2	0,01252
BIL	156	-2	0,012467
BIL	157	-2	0,012402
BIL	158	-2	0,012336
BIL	159	-2	0,01228
BIL	160	-2	0,012208
BIL	161	-2	0,012129
BIL	162	-2	0,012061
BIL	163	-2	0,01198
BIL	164	-2	0,01191
BIL	165	-2	0,011843
BIL	166	-2	0,011791
BIL	167	-2	0,011721
BIL	168	-2	0,011654
BIL	169	-2	0,011581
BIL	170	-2	0,011521
BIL	171	-2	0,011452
BIL	172	-2	0,011398
BIL	173	-2	0,011334
BIL	174	-2	0,011286
BIL	175	-2	0,011217
BIL	176	-2	0,011161
BIL	177	-2	0,011112
BIL	178	-2	0,011055
BIL	179	-2	0,011004
BIL	180	-2	0,010952
BIL	181	-2	0,010894
BIL	182	-2	0,010833
BIL	183	-2	0,010777
BIL	184	-2	0,010717
BIL	185	-2	0,010657
BIL	186	-2	0,0106
BIL	187	-2	0,01056
BIL	188	-2	0,010515
BIL	189	-2	0,01047
BIL	190	-2	0,010424
BIL	191	-2	0,010382
BIL	192	-2	0,010337
BIL	193	-2	0,010286
BIL	194	-2	0,010239
BIL	195	-2	0,010195
BIL	196	-2	0,010139
BIL	197	-2	0,010094
BIL	198	-2	0,01005
BIL	199	-2	0,010012
BIL	200	-2	0,009964
BIL	201	-2	0,009919
BIL	202	-2	0,009886
BIL	203	-2	0,009822
BIL	204	-2	0,00978
BIL	205	-2	0,009735
BIL	206	-2	0,009681
BIL	207	-2	0,009643
BIL	208	-2	0,009602
BIL	209	-2	0,009563
BIL	210	-2	0,009523
BIL	211	-2	0,009478
BIL	212	-2	0,00945
BIL	213	-2	0,00941
BIL	214	-2	0,00937
BIL	215	-2	0,009336
BIL	216	-2	0,009296
BIL	217	-2	0,009249
BIL	218	-2	0,009201
BIL	219	-2	0,009155
BIL	220	-2	0,009114
BIL	221	-2	0,009085
BIL	222	-2	0,009048
BIL	223	-2	0,009016
BIL	224	-2	0,008977
BIL	225	-2	0,008939
BIL	226	-2	0,008904
BIL	227	-2	0,008874
BIL	228	-2	0,008841
BIL	229	-2	0,00881
BIL	230	-2	0,008779
BIL	231	-2	0,008749
BIL	232	-2	0,008715
BIL	233	-2	0,008688
BIL	234	-2	0,008644
BIL	235	-2	0,008605
BIL	236	-2	0,008575
BIL	237	-2	0,008544
BIL	238	-2	0,008519
BIL	239	-2	0,008488
BIL	240	-2	0,008459
BIL	241	-2	0,00842
BIL	242	-2	0,008384
BIL	243	-2	0,00835
BIL	244	-2	0,008314
BIL	245	-2	0,008292
BIL	246	-2	0,008257
BIL	247	-2	0,008235
BIL	248	-2	0,008208
BIL	249	-2	0,00818
BIL	250	-2	0,008151
BIL	251	-2	0,008126
BIL	252	-2	0,008106
BIL	253	-2	0,008081
BIL	254	-2	0,008051
BIL	255	-2	0,008022
BIL	256	-2	0,007997
BIL	257	-2	0,007968
BIL	258	-2	0,007947
BIL	259	-2	0,007922
BIL	260	-2	0,007893
BIL	261	-2	0,007872
BIL	262	-2	0,007847
BIL	263	-2	0,007823
BIL	264	-2	0,007796
BIL	265	-2	0,007775
BIL	266	-2	0,007755
BIL	267	-2	0,00773
BIL	268	-2	0,007704
BIL	269	-2	0,007678
BIL	270	-2	0,007647
BIL	271	-2	0,007631
BIL	272	-2	0,007596
BIL	273	-2	0,007581
BIL	274	-2	0,007561
BIL	275	-2	0,007531
BIL	276	-2	0,007513
BIL	277	-2	0,007488
BIL	278	-2	0,007457
BIL	279	-2	0,007436
BIL	280	-2	0,00741
BIL	281	-2	0,007387
BIL	282	-2	0,007358
BIL	283	-2	0,007345
BIL	284	-2	0,007325
BIL	285	-2	0,007297
BIL	286	-2	0,007278
BIL	287	-2	0,007258
BIL	288	-2	0,007236
BIL	289	-2	0,007208
BIL	290	-2	0,007181
BIL	291	-2	0,007163
BIL	292	-2	0,007142
BIL	293	-2	0,007123
BIL	294	-2	0,007104
BIL	295	-2	0,007087
BIL	296	-2	0,007069
BIL	297	-2	0,007046
BIL	298	-2	0,007025
BIL	299	-2	0,007003
BIL	300	-2	0,006987
BIL	5	-1	0,530458
BIL	6	-1	0,49194
BIL	7	-1	0,467613
BIL	8	-1	0,451016
BIL	9	-1	0,438846
BIL	10	-1	0,429404
BIL	11	-1	0,422067
BIL	12	-1	0,41608
BIL	13	-1	0,411045
BIL	14	-1	0,406859
BIL	15	-1	0,403261
BIL	16	-1	0,400115
BIL	17	-1	0,397376
BIL	18	-1	0,395031
BIL	19	-1	0,392954
BIL	20	-1	0,391143
BIL	21	-1	0,389483
BIL	22	-1	0,387981
BIL	23	-1	0,386652
BIL	24	-1	0,385395
BIL	25	-1	0,384198
BIL	26	-1	0,383135
BIL	27	-1	0,382125
BIL	28	-1	0,38128
BIL	29	-1	0,380443
BIL	30	-1	0,379703
BIL	31	-1	0,379002
BIL	32	-1	0,378336
BIL	33	-1	0,377692
BIL	34	-1	0,377092
BIL	35	-1	0,376545
BIL	36	-1	0,376027
BIL	37	-1	0,375536
BIL	38	-1	0,37511
BIL	39	-1	0,374658
BIL	40	-1	0,374235
BIL	41	-1	0,373851
BIL	42	-1	0,373525
BIL	43	-1	0,373199
BIL	44	-1	0,372873
BIL	45	-1	0,372555
BIL	46	-1	0,372264
BIL	47	-1	0,371991
BIL	48	-1	0,371725
BIL	49	-1	0,371487
BIL	50	-1	0,37127
BIL	51	-1	0,371023
BIL	52	-1	0,370803
BIL	53	-1	0,370601
BIL	54	-1	0,370394
BIL	55	-1	0,370196
BIL	56	-1	0,370041
BIL	57	-1	0,369865
BIL	58	-1	0,369696
BIL	59	-1	0,369561
BIL	60	-1	0,369405
BIL	61	-1	0,369285
BIL	62	-1	0,36916
BIL	63	-1	0,369019
BIL	64	-1	0,368895
BIL	65	-1	0,368767
BIL	66	-1	0,368637
BIL	67	-1	0,368519
BIL	68	-1	0,368427
BIL	69	-1	0,368305
BIL	70	-1	0,368211
BIL	71	-1	0,368121
BIL	72	-1	0,368005
BIL	73	-1	0,367906
BIL	74	-1	0,367834
BIL	75	-1	0,367757
BIL	76	-1	0,367667
BIL	77	-1	0,367583
BIL	78	-1	0,36751
BIL	79	-1	0,367425
BIL	80	-1	0,367368
BIL	81	-1	0,367283
BIL	82	-1	0,367225
BIL	83	-1	0,367161
BIL	84	-1	0,367082
BIL	85	-1	0,367007
BIL	86	-1	0,366954
BIL	87	-1	0,366891
BIL	88	-1	0,36685
BIL	89	-1	0,366812
BIL	90	-1	0,366769
BIL	91	-1	0,36672
BIL	92	-1	0,36668
BIL	93	-1	0,366626
BIL	94	-1	0,366567
BIL	95	-1	0,366532
BIL	96	-1	0,366486
BIL	97	-1	0,366468
BIL	98	-1	0,366418
BIL	99	-1	0,366391
BIL	100	-1	0,366353
BIL	101	-1	0,366322
BIL	102	-1	0,366283
BIL	103	-1	0,36627
BIL	104	-1	0,36624
BIL	105	-1	0,366201
BIL	106	-1	0,366179
BIL	107	-1	0,366147
BIL	108	-1	0,366127
BIL	109	-1	0,366114
BIL	110	-1	0,366091
BIL	111	-1	0,366067
BIL	112	-1	0,366048
BIL	113	-1	0,366019
BIL	114	-1	0,366009
BIL	115	-1	0,365995
BIL	116	-1	0,365992
BIL	117	-1	0,365966
BIL	118	-1	0,365949
BIL	119	-1	0,365946
BIL	120	-1	0,365929
BIL	121	-1	0,365928
BIL	122	-1	0,36591
BIL	123	-1	0,365897
BIL	124	-1	0,365881
BIL	125	-1	0,365869
BIL	126	-1	0,365866
BIL	127	-1	0,365844
BIL	128	-1	0,365831
BIL	129	-1	0,365808
BIL	130	-1	0,365791
BIL	131	-1	0,365792
BIL	132	-1	0,365782
BIL	133	-1	0,365777
BIL	134	-1	0,365755
BIL	135	-1	0,365755
BIL	136	-1	0,36577
BIL	137	-1	0,365758
BIL	138	-1	0,365748
BIL	139	-1	0,365745
BIL	140	-1	0,365742
BIL	141	-1	0,365727
BIL	142	-1	0,365703
BIL	143	-1	0,365685
BIL	144	-1	0,36567
BIL	145	-1	0,365654
BIL	146	-1	0,365637
BIL	147	-1	0,365642
BIL	148	-1	0,365639
BIL	149	-1	0,365628
BIL	150	-1	0,36564
BIL	151	-1	0,365646
BIL	152	-1	0,365635
BIL	153	-1	0,365633
BIL	154	-1	0,365628
BIL	155	-1	0,365625
BIL	156	-1	0,365621
BIL	157	-1	0,365635
BIL	158	-1	0,365636
BIL	159	-1	0,365625
BIL	160	-1	0,365615
BIL	161	-1	0,365612
BIL	162	-1	0,365598
BIL	163	-1	0,365603
BIL	164	-1	0,365605
BIL	165	-1	0,365599
BIL	166	-1	0,365588
BIL	167	-1	0,36558
BIL	168	-1	0,36558
BIL	169	-1	0,365575
BIL	170	-1	0,365572
BIL	171	-1	0,365576
BIL	172	-1	0,365575
BIL	173	-1	0,365574
BIL	174	-1	0,365588
BIL	175	-1	0,365601
BIL	176	-1	0,365608
BIL	177	-1	0,365603
BIL	178	-1	0,365597
BIL	179	-1	0,365622
BIL	180	-1	0,365632
BIL	181	-1	0,365633
BIL	182	-1	0,365631
BIL	183	-1	0,365633
BIL	184	-1	0,365639
BIL	185	-1	0,365639
BIL	186	-1	0,365641
BIL	187	-1	0,365644
BIL	188	-1	0,365651
BIL	189	-1	0,365656
BIL	190	-1	0,36566
BIL	191	-1	0,365645
BIL	192	-1	0,365646
BIL	193	-1	0,365656
BIL	194	-1	0,365657
BIL	195	-1	0,365664
BIL	196	-1	0,365672
BIL	197	-1	0,36569
BIL	198	-1	0,365682
BIL	199	-1	0,365688
BIL	200	-1	0,365694
BIL	201	-1	0,365703
BIL	202	-1	0,365709
BIL	203	-1	0,36572
BIL	204	-1	0,365721
BIL	205	-1	0,36573
BIL	206	-1	0,365729
BIL	207	-1	0,365731
BIL	208	-1	0,365745
BIL	209	-1	0,36576
BIL	210	-1	0,365761
BIL	211	-1	0,365764
BIL	212	-1	0,365755
BIL	213	-1	0,365751
BIL	214	-1	0,365748
BIL	215	-1	0,365758
BIL	216	-1	0,365765
BIL	217	-1	0,365779
BIL	218	-1	0,365777
BIL	219	-1	0,365775
BIL	220	-1	0,365782
BIL	221	-1	0,365796
BIL	222	-1	0,365799
BIL	223	-1	0,365792
BIL	224	-1	0,365794
BIL	225	-1	0,365799
BIL	226	-1	0,365804
BIL	227	-1	0,365806
BIL	228	-1	0,365807
BIL	229	-1	0,365813
BIL	230	-1	0,36582
BIL	231	-1	0,365825
BIL	232	-1	0,365825
BIL	233	-1	0,365842
BIL	234	-1	0,365855
BIL	235	-1	0,365861
BIL	236	-1	0,365873
BIL	237	-1	0,36589
BIL	238	-1	0,365907
BIL	239	-1	0,365911
BIL	240	-1	0,365924
BIL	241	-1	0,36593
BIL	242	-1	0,365934
BIL	243	-1	0,365939
BIL	244	-1	0,365956
BIL	245	-1	0,365964
BIL	246	-1	0,365967
BIL	247	-1	0,365982
BIL	248	-1	0,365987
BIL	249	-1	0,365997
BIL	250	-1	0,366007
BIL	251	-1	0,36603
BIL	252	-1	0,366037
BIL	253	-1	0,366041
BIL	254	-1	0,366055
BIL	255	-1	0,366049
BIL	256	-1	0,366053
BIL	257	-1	0,36606
BIL	258	-1	0,366073
BIL	259	-1	0,366085
BIL	260	-1	0,3661
BIL	261	-1	0,366107
BIL	262	-1	0,366112
BIL	263	-1	0,366124
BIL	264	-1	0,366135
BIL	265	-1	0,366144
BIL	266	-1	0,366144
BIL	267	-1	0,36615
BIL	268	-1	0,366151
BIL	269	-1	0,366158
BIL	270	-1	0,366161
BIL	271	-1	0,366161
BIL	272	-1	0,366158
BIL	273	-1	0,366178
BIL	274	-1	0,366185
BIL	275	-1	0,366191
BIL	276	-1	0,366202
BIL	277	-1	0,366207
BIL	278	-1	0,366211
BIL	279	-1	0,366216
BIL	280	-1	0,366215
BIL	281	-1	0,366217
BIL	282	-1	0,366224
BIL	283	-1	0,366238
BIL	284	-1	0,366243
BIL	285	-1	0,366252
BIL	286	-1	0,366263
BIL	287	-1	0,366279
BIL	288	-1	0,366296
BIL	289	-1	0,366302
BIL	290	-1	0,366311
BIL	291	-1	0,366315
BIL	292	-1	0,366327
BIL	293	-1	0,366333
BIL	294	-1	0,366349
BIL	295	-1	0,366361
BIL	296	-1	0,366372
BIL	297	-1	0,366374
BIL	298	-1	0,366384
BIL	299	-1	0,366392
BIL	300	-1	0,366404
