# Supplementary material for: Rarity of microbial species: In search of reliable associations
Source: PLoS One. 2019 Mar 15;14(3):e0200458. doi: 10.1371/journal.pone.0200458 (PMC6420159; doi:10.1371/journal.pone.0200458)
Supplement: S2 File — Code files, data files, and result files associated with each of the figures. Implementation of testability-based filtering in CoNet and via the graphical lasso method with clr transformation (SPIEC-EASI-like). (ZIP) [file pone.0200458.s007.zip › S2_file/data_fig/fig2f.csv]

test	Var1	Var2	value
POS	50	-2,5	0,993417
POS	100	-2,5	0,99759
POS	300	-2,5	0,999471
POS	50	-2,49	0,993217
POS	100	-2,49	0,997465
POS	300	-2,49	0,999447
POS	50	-2,48	0,992976
POS	100	-2,48	0,997358
POS	300	-2,48	0,999414
POS	50	-2,47	0,992745
POS	100	-2,47	0,997238
POS	300	-2,47	0,999382
POS	50	-2,46	0,992518
POS	100	-2,46	0,997109
POS	300	-2,46	0,999355
POS	50	-2,45	0,992259
POS	100	-2,45	0,997001
POS	300	-2,45	0,999323
POS	50	-2,44	0,99198
POS	100	-2,44	0,996873
POS	300	-2,44	0,999278
POS	50	-2,43	0,991677
POS	100	-2,43	0,996764
POS	300	-2,43	0,999241
POS	50	-2,42	0,991388
POS	100	-2,42	0,996629
POS	300	-2,42	0,999198
POS	50	-2,41	0,991098
POS	100	-2,41	0,996484
POS	300	-2,41	0,999155
POS	50	-2,4	0,990788
POS	100	-2,4	0,996337
POS	300	-2,4	0,999109
POS	50	-2,39	0,990463
POS	100	-2,39	0,99618
POS	300	-2,39	0,999072
POS	50	-2,38	0,990146
POS	100	-2,38	0,99599
POS	300	-2,38	0,999035
POS	50	-2,37	0,989818
POS	100	-2,37	0,995823
POS	300	-2,37	0,998982
POS	50	-2,36	0,989489
POS	100	-2,36	0,995639
POS	300	-2,36	0,998927
POS	50	-2,35	0,989143
POS	100	-2,35	0,995434
POS	300	-2,35	0,998857
POS	50	-2,34	0,988747
POS	100	-2,34	0,995217
POS	300	-2,34	0,998797
POS	50	-2,33	0,988377
POS	100	-2,33	0,995032
POS	300	-2,33	0,998731
POS	50	-2,32	0,987962
POS	100	-2,32	0,994827
POS	300	-2,32	0,998661
POS	50	-2,31	0,987576
POS	100	-2,31	0,994594
POS	300	-2,31	0,998609
POS	50	-2,3	0,987181
POS	100	-2,3	0,994336
POS	300	-2,3	0,998535
POS	50	-2,29	0,986758
POS	100	-2,29	0,9941
POS	300	-2,29	0,998465
POS	50	-2,28	0,986327
POS	100	-2,28	0,993892
POS	300	-2,28	0,99836
POS	50	-2,27	0,985892
POS	100	-2,27	0,993665
POS	300	-2,27	0,998256
POS	50	-2,26	0,985432
POS	100	-2,26	0,993431
POS	300	-2,26	0,998174
POS	50	-2,25	0,984934
POS	100	-2,25	0,993183
POS	300	-2,25	0,99808
POS	50	-2,24	0,984419
POS	100	-2,24	0,992935
POS	300	-2,24	0,997977
POS	50	-2,23	0,983903
POS	100	-2,23	0,992632
POS	300	-2,23	0,997882
POS	50	-2,22	0,983334
POS	100	-2,22	0,992326
POS	300	-2,22	0,997769
POS	50	-2,21	0,982761
POS	100	-2,21	0,991977
POS	300	-2,21	0,997636
POS	50	-2,2	0,982197
POS	100	-2,2	0,991669
POS	300	-2,2	0,997524
POS	50	-2,19	0,981643
POS	100	-2,19	0,991332
POS	300	-2,19	0,99737
POS	50	-2,18	0,981065
POS	100	-2,18	0,990942
POS	300	-2,18	0,99724
POS	50	-2,17	0,980448
POS	100	-2,17	0,990601
POS	300	-2,17	0,997101
POS	50	-2,16	0,979818
POS	100	-2,16	0,990219
POS	300	-2,16	0,996956
POS	50	-2,15	0,979185
POS	100	-2,15	0,989821
POS	300	-2,15	0,996772
POS	50	-2,14	0,978517
POS	100	-2,14	0,989384
POS	300	-2,14	0,996608
POS	50	-2,13	0,977828
POS	100	-2,13	0,988955
POS	300	-2,13	0,996449
POS	50	-2,12	0,977111
POS	100	-2,12	0,988502
POS	300	-2,12	0,996262
POS	50	-2,11	0,976368
POS	100	-2,11	0,98804
POS	300	-2,11	0,996054
POS	50	-2,1	0,975574
POS	100	-2,1	0,98755
POS	300	-2,1	0,995811
POS	50	-2,09	0,974845
POS	100	-2,09	0,987014
POS	300	-2,09	0,995548
POS	50	-2,08	0,97398
POS	100	-2,08	0,986552
POS	300	-2,08	0,995305
POS	50	-2,07	0,973115
POS	100	-2,07	0,986038
POS	300	-2,07	0,995083
POS	50	-2,06	0,972265
POS	100	-2,06	0,98549
POS	300	-2,06	0,994779
POS	50	-2,05	0,971408
POS	100	-2,05	0,984936
POS	300	-2,05	0,994482
POS	50	-2,04	0,970514
POS	100	-2,04	0,984315
POS	300	-2,04	0,994236
POS	50	-2,03	0,969588
POS	100	-2,03	0,98372
POS	300	-2,03	0,993945
POS	50	-2,02	0,968623
POS	100	-2,02	0,983091
POS	300	-2,02	0,99366
POS	50	-2,01	0,967663
POS	100	-2,01	0,982414
POS	300	-2,01	0,993354
POS	50	-2	0,966674
POS	100	-2	0,981688
POS	300	-2	0,993013
POS	50	-1,99	0,96562
POS	100	-1,99	0,980974
POS	300	-1,99	0,992668
POS	50	-1,98	0,964573
POS	100	-1,98	0,980249
POS	300	-1,98	0,992288
POS	50	-1,97	0,963487
POS	100	-1,97	0,979492
POS	300	-1,97	0,991928
POS	50	-1,96	0,962332
POS	100	-1,96	0,978738
POS	300	-1,96	0,99152
POS	50	-1,95	0,961107
POS	100	-1,95	0,97792
POS	300	-1,95	0,991112
POS	50	-1,94	0,959913
POS	100	-1,94	0,977096
POS	300	-1,94	0,990608
POS	50	-1,93	0,95868
POS	100	-1,93	0,976195
POS	300	-1,93	0,990114
POS	50	-1,92	0,957438
POS	100	-1,92	0,975234
POS	300	-1,92	0,989614
POS	50	-1,91	0,956124
POS	100	-1,91	0,974326
POS	300	-1,91	0,989075
POS	50	-1,9	0,95477
POS	100	-1,9	0,973336
POS	300	-1,9	0,988496
POS	50	-1,89	0,953425
POS	100	-1,89	0,9723
POS	300	-1,89	0,9879
POS	50	-1,88	0,952114
POS	100	-1,88	0,971242
POS	300	-1,88	0,987277
POS	50	-1,87	0,950763
POS	100	-1,87	0,970146
POS	300	-1,87	0,986656
POS	50	-1,86	0,949197
POS	100	-1,86	0,969026
POS	300	-1,86	0,985969
POS	50	-1,85	0,94769
POS	100	-1,85	0,967956
POS	300	-1,85	0,985257
POS	50	-1,84	0,946187
POS	100	-1,84	0,966782
POS	300	-1,84	0,984526
POS	50	-1,83	0,944587
POS	100	-1,83	0,965527
POS	300	-1,83	0,983803
POS	50	-1,82	0,942928
POS	100	-1,82	0,964199
POS	300	-1,82	0,983006
POS	50	-1,81	0,94119
POS	100	-1,81	0,962899
POS	300	-1,81	0,982199
POS	50	-1,8	0,939505
POS	100	-1,8	0,961501
POS	300	-1,8	0,981319
POS	50	-1,79	0,937747
POS	100	-1,79	0,96009
POS	300	-1,79	0,980438
POS	50	-1,78	0,935921
POS	100	-1,78	0,958711
POS	300	-1,78	0,979441
POS	50	-1,77	0,934093
POS	100	-1,77	0,957148
POS	300	-1,77	0,978468
POS	50	-1,76	0,932184
POS	100	-1,76	0,955535
POS	300	-1,76	0,977413
POS	50	-1,75	0,930261
POS	100	-1,75	0,953919
POS	300	-1,75	0,976351
POS	50	-1,74	0,928322
POS	100	-1,74	0,952274
POS	300	-1,74	0,975241
POS	50	-1,73	0,92633
POS	100	-1,73	0,950626
POS	300	-1,73	0,974077
POS	50	-1,72	0,924302
POS	100	-1,72	0,948976
POS	300	-1,72	0,972781
POS	50	-1,71	0,922131
POS	100	-1,71	0,947247
POS	300	-1,71	0,971462
POS	50	-1,7	0,919995
POS	100	-1,7	0,945348
POS	300	-1,7	0,970144
POS	50	-1,69	0,917788
POS	100	-1,69	0,943351
POS	300	-1,69	0,968772
POS	50	-1,68	0,915488
POS	100	-1,68	0,941413
POS	300	-1,68	0,967252
POS	50	-1,67	0,913104
POS	100	-1,67	0,939355
POS	300	-1,67	0,965692
POS	50	-1,66	0,910737
POS	100	-1,66	0,937206
POS	300	-1,66	0,964102
POS	50	-1,65	0,908265
POS	100	-1,65	0,935027
POS	300	-1,65	0,962478
POS	50	-1,64	0,905684
POS	100	-1,64	0,932844
POS	300	-1,64	0,960784
POS	50	-1,63	0,903163
POS	100	-1,63	0,930614
POS	300	-1,63	0,95898
POS	50	-1,62	0,900555
POS	100	-1,62	0,928275
POS	300	-1,62	0,957096
POS	50	-1,61	0,897828
POS	100	-1,61	0,925897
POS	300	-1,61	0,955133
POS	50	-1,6	0,895114
POS	100	-1,6	0,923381
POS	300	-1,6	0,953088
POS	50	-1,59	0,892334
POS	100	-1,59	0,92086
POS	300	-1,59	0,951028
POS	50	-1,58	0,889515
POS	100	-1,58	0,918256
POS	300	-1,58	0,948843
POS	50	-1,57	0,886567
POS	100	-1,57	0,915578
POS	300	-1,57	0,946488
POS	50	-1,56	0,883621
POS	100	-1,56	0,912802
POS	300	-1,56	0,944278
POS	50	-1,55	0,880599
POS	100	-1,55	0,909854
POS	300	-1,55	0,941837
POS	50	-1,54	0,87749
POS	100	-1,54	0,906963
POS	300	-1,54	0,939331
POS	50	-1,53	0,874362
POS	100	-1,53	0,904023
POS	300	-1,53	0,936664
POS	50	-1,52	0,871169
POS	100	-1,52	0,900879
POS	300	-1,52	0,93393
POS	50	-1,51	0,867968
POS	100	-1,51	0,897761
POS	300	-1,51	0,9312
POS	50	-1,5	0,864709
POS	100	-1,5	0,894494
POS	300	-1,5	0,928305
POS	50	-1,49	0,861255
POS	100	-1,49	0,891147
POS	300	-1,49	0,925285
POS	50	-1,48	0,857805
POS	100	-1,48	0,887815
POS	300	-1,48	0,922142
POS	50	-1,47	0,854352
POS	100	-1,47	0,884312
POS	300	-1,47	0,918942
POS	50	-1,46	0,850691
POS	100	-1,46	0,88066
POS	300	-1,46	0,915566
POS	50	-1,45	0,847161
POS	100	-1,45	0,87703
POS	300	-1,45	0,91205
POS	50	-1,44	0,843332
POS	100	-1,44	0,873319
POS	300	-1,44	0,908465
POS	50	-1,43	0,839526
POS	100	-1,43	0,869582
POS	300	-1,43	0,904753
POS	50	-1,42	0,835722
POS	100	-1,42	0,865615
POS	300	-1,42	0,900903
POS	50	-1,41	0,831774
POS	100	-1,41	0,861622
POS	300	-1,41	0,897024
POS	50	-1,4	0,827882
POS	100	-1,4	0,85756
POS	300	-1,4	0,892947
POS	50	-1,39	0,823893
POS	100	-1,39	0,853393
POS	300	-1,39	0,888817
POS	50	-1,38	0,819812
POS	100	-1,38	0,849201
POS	300	-1,38	0,884527
POS	50	-1,37	0,815625
POS	100	-1,37	0,844841
POS	300	-1,37	0,880085
POS	50	-1,36	0,811472
POS	100	-1,36	0,840326
POS	300	-1,36	0,875528
POS	50	-1,35	0,807258
POS	100	-1,35	0,835712
POS	300	-1,35	0,870827
POS	50	-1,34	0,802891
POS	100	-1,34	0,831132
POS	300	-1,34	0,865954
POS	50	-1,33	0,798438
POS	100	-1,33	0,826416
POS	300	-1,33	0,861001
POS	50	-1,32	0,793924
POS	100	-1,32	0,821676
POS	300	-1,32	0,855904
POS	50	-1,31	0,789398
POS	100	-1,31	0,816735
POS	300	-1,31	0,850669
POS	50	-1,3	0,784698
POS	100	-1,3	0,811816
POS	300	-1,3	0,845213
POS	50	-1,29	0,780024
POS	100	-1,29	0,806782
POS	300	-1,29	0,83965
POS	50	-1,28	0,775447
POS	100	-1,28	0,801686
POS	300	-1,28	0,833981
POS	50	-1,27	0,770753
POS	100	-1,27	0,79636
POS	300	-1,27	0,828192
POS	50	-1,26	0,765894
POS	100	-1,26	0,790914
POS	300	-1,26	0,822156
POS	50	-1,25	0,761058
POS	100	-1,25	0,785493
POS	300	-1,25	0,816115
POS	50	-1,24	0,756147
POS	100	-1,24	0,780035
POS	300	-1,24	0,809967
POS	50	-1,23	0,751162
POS	100	-1,23	0,774576
POS	300	-1,23	0,803467
POS	50	-1,22	0,746149
POS	100	-1,22	0,768903
POS	300	-1,22	0,796944
POS	50	-1,21	0,741115
POS	100	-1,21	0,763194
POS	300	-1,21	0,790209
POS	50	-1,2	0,735977
POS	100	-1,2	0,757339
POS	300	-1,2	0,783558
POS	50	-1,19	0,730784
POS	100	-1,19	0,751573
POS	300	-1,19	0,776721
POS	50	-1,18	0,725459
POS	100	-1,18	0,74569
POS	300	-1,18	0,769672
POS	50	-1,17	0,720097
POS	100	-1,17	0,739608
POS	300	-1,17	0,762553
POS	50	-1,16	0,714693
POS	100	-1,16	0,733459
POS	300	-1,16	0,755291
POS	50	-1,15	0,709237
POS	100	-1,15	0,727316
POS	300	-1,15	0,748056
POS	50	-1,14	0,703755
POS	100	-1,14	0,721041
POS	300	-1,14	0,740654
POS	50	-1,13	0,698247
POS	100	-1,13	0,714546
POS	300	-1,13	0,733027
POS	50	-1,12	0,6927
POS	100	-1,12	0,708292
POS	300	-1,12	0,725202
POS	50	-1,11	0,687063
POS	100	-1,11	0,70183
POS	300	-1,11	0,717363
POS	50	-1,1	0,68138
POS	100	-1,1	0,695228
POS	300	-1,1	0,709395
POS	50	-1,09	0,675753
POS	100	-1,09	0,688579
POS	300	-1,09	0,701316
POS	50	-1,08	0,669874
POS	100	-1,08	0,681916
POS	300	-1,08	0,693185
POS	50	-1,07	0,663947
POS	100	-1,07	0,67518
POS	300	-1,07	0,684948
POS	50	-1,06	0,658163
POS	100	-1,06	0,668184
POS	300	-1,06	0,676465
POS	50	-1,05	0,652286
POS	100	-1,05	0,661331
POS	300	-1,05	0,668049
POS	50	-1,04	0,646394
POS	100	-1,04	0,654346
POS	300	-1,04	0,659373
POS	50	-1,03	0,640508
POS	100	-1,03	0,647384
POS	300	-1,03	0,650683
POS	50	-1,02	0,634655
POS	100	-1,02	0,640512
POS	300	-1,02	0,642192
POS	50	-1,01	0,62873
POS	100	-1,01	0,633647
POS	300	-1,01	0,633596
POS	50	-0,99	0,616682
POS	100	-0,99	0,619514
POS	300	-0,99	0,615918
POS	50	-0,98	0,610667
POS	100	-0,98	0,612328
POS	300	-0,98	0,606915
POS	50	-0,97	0,604494
POS	100	-0,97	0,605109
POS	300	-0,97	0,598054
POS	50	-0,96	0,598446
POS	100	-0,96	0,597932
POS	300	-0,96	0,588885
POS	50	-0,95	0,592276
POS	100	-0,95	0,590682
POS	300	-0,95	0,579797
POS	50	-0,94	0,586114
POS	100	-0,94	0,583339
POS	300	-0,94	0,570754
POS	50	-0,93	0,579897
POS	100	-0,93	0,576099
POS	300	-0,93	0,561655
POS	50	-0,92	0,573708
POS	100	-0,92	0,568746
POS	300	-0,92	0,552403
POS	50	-0,91	0,56749
POS	100	-0,91	0,561412
POS	300	-0,91	0,543346
POS	50	-0,9	0,561322
POS	100	-0,9	0,55406
POS	300	-0,9	0,534028
POS	50	-0,89	0,55504
POS	100	-0,89	0,54656
POS	300	-0,89	0,524711
POS	50	-0,88	0,548838
POS	100	-0,88	0,539119
POS	300	-0,88	0,515433
POS	50	-0,87	0,542392
POS	100	-0,87	0,531761
POS	300	-0,87	0,506166
POS	50	-0,86	0,536176
POS	100	-0,86	0,524304
POS	300	-0,86	0,496732
POS	50	-0,85	0,529931
POS	100	-0,85	0,516949
POS	300	-0,85	0,487726
POS	50	-0,84	0,523617
POS	100	-0,84	0,509404
POS	300	-0,84	0,478408
POS	50	-0,83	0,517367
POS	100	-0,83	0,501936
POS	300	-0,83	0,469155
POS	50	-0,82	0,511091
POS	100	-0,82	0,494403
POS	300	-0,82	0,459925
POS	50	-0,81	0,504655
POS	100	-0,81	0,486998
POS	300	-0,81	0,450676
POS	50	-0,8	0,498218
POS	100	-0,8	0,479651
POS	300	-0,8	0,441702
POS	50	-0,79	0,49187
POS	100	-0,79	0,472266
POS	300	-0,79	0,432638
POS	50	-0,78	0,4856
POS	100	-0,78	0,464744
POS	300	-0,78	0,42375
POS	50	-0,77	0,47936
POS	100	-0,77	0,457483
POS	300	-0,77	0,414874
POS	50	-0,76	0,473098
POS	100	-0,76	0,450111
POS	300	-0,76	0,405964
POS	50	-0,75	0,466861
POS	100	-0,75	0,442783
POS	300	-0,75	0,397252
POS	50	-0,74	0,460555
POS	100	-0,74	0,435499
POS	300	-0,74	0,388473
POS	50	-0,73	0,454395
POS	100	-0,73	0,428277
POS	300	-0,73	0,379853
POS	50	-0,72	0,44824
POS	100	-0,72	0,421137
POS	300	-0,72	0,371406
POS	50	-0,71	0,441989
POS	100	-0,71	0,414081
POS	300	-0,71	0,362899
POS	50	-0,7	0,435816
POS	100	-0,7	0,406977
POS	300	-0,7	0,354482
POS	50	-0,69	0,429636
POS	100	-0,69	0,399891
POS	300	-0,69	0,346246
POS	50	-0,68	0,423517
POS	100	-0,68	0,393009
POS	300	-0,68	0,337986
POS	50	-0,67	0,417567
POS	100	-0,67	0,386069
POS	300	-0,67	0,330028
POS	50	-0,66	0,411638
POS	100	-0,66	0,379089
POS	300	-0,66	0,321916
POS	50	-0,65	0,405548
POS	100	-0,65	0,372149
POS	300	-0,65	0,313872
POS	50	-0,64	0,399627
POS	100	-0,64	0,365482
POS	300	-0,64	0,306244
POS	50	-0,63	0,393749
POS	100	-0,63	0,358745
POS	300	-0,63	0,298543
POS	50	-0,62	0,387855
POS	100	-0,62	0,351913
POS	300	-0,62	0,290814
POS	50	-0,61	0,382075
POS	100	-0,61	0,345289
POS	300	-0,61	0,283262
POS	50	-0,6	0,376163
POS	100	-0,6	0,33884
POS	300	-0,6	0,2759
POS	50	-0,59	0,370323
POS	100	-0,59	0,332239
POS	300	-0,59	0,268752
POS	50	-0,58	0,364544
POS	100	-0,58	0,325837
POS	300	-0,58	0,261599
POS	50	-0,57	0,358933
POS	100	-0,57	0,319413
POS	300	-0,57	0,254446
POS	50	-0,56	0,353301
POS	100	-0,56	0,312995
POS	300	-0,56	0,24757
POS	50	-0,55	0,34746
POS	100	-0,55	0,306626
POS	300	-0,55	0,240774
POS	50	-0,54	0,341938
POS	100	-0,54	0,300499
POS	300	-0,54	0,234185
POS	50	-0,53	0,336393
POS	100	-0,53	0,29436
POS	300	-0,53	0,227755
POS	50	-0,52	0,330799
POS	100	-0,52	0,288391
POS	300	-0,52	0,221419
POS	50	-0,51	0,325299
POS	100	-0,51	0,282375
POS	300	-0,51	0,215276
POS	50	-0,5	0,319936
POS	100	-0,5	0,276409
POS	300	-0,5	0,209071
POS	50	-0,49	0,314597
POS	100	-0,49	0,270645
POS	300	-0,49	0,202977
POS	50	-0,48	0,309126
POS	100	-0,48	0,264885
POS	300	-0,48	0,197182
POS	50	-0,47	0,303835
POS	100	-0,47	0,259103
POS	300	-0,47	0,191442
POS	50	-0,46	0,298636
POS	100	-0,46	0,253467
POS	300	-0,46	0,185846
POS	50	-0,45	0,293574
POS	100	-0,45	0,247895
POS	300	-0,45	0,180317
POS	50	-0,44	0,288373
POS	100	-0,44	0,242558
POS	300	-0,44	0,174968
POS	50	-0,43	0,283371
POS	100	-0,43	0,237211
POS	300	-0,43	0,16962
POS	50	-0,42	0,278266
POS	100	-0,42	0,231885
POS	300	-0,42	0,164547
POS	50	-0,41	0,273341
POS	100	-0,41	0,226744
POS	300	-0,41	0,159516
POS	50	-0,4	0,268309
POS	100	-0,4	0,221765
POS	300	-0,4	0,154582
POS	50	-0,39	0,263457
POS	100	-0,39	0,21667
POS	300	-0,39	0,149721
POS	50	-0,38	0,258689
POS	100	-0,38	0,211794
POS	300	-0,38	0,145105
POS	50	-0,37	0,253893
POS	100	-0,37	0,206898
POS	300	-0,37	0,140486
POS	50	-0,36	0,249154
POS	100	-0,36	0,202067
POS	300	-0,36	0,136043
POS	50	-0,35	0,244531
POS	100	-0,35	0,197381
POS	300	-0,35	0,131747
POS	50	-0,34	0,239905
POS	100	-0,34	0,192809
POS	300	-0,34	0,127608
POS	50	-0,33	0,235461
POS	100	-0,33	0,188236
POS	300	-0,33	0,123501
POS	50	-0,32	0,231051
POS	100	-0,32	0,183717
POS	300	-0,32	0,119471
POS	50	-0,31	0,226671
POS	100	-0,31	0,17941
POS	300	-0,31	0,115577
POS	50	-0,3	0,222359
POS	100	-0,3	0,175168
POS	300	-0,3	0,111881
POS	50	-0,29	0,218161
POS	100	-0,29	0,170919
POS	300	-0,29	0,108199
POS	50	-0,28	0,213903
POS	100	-0,28	0,166789
POS	300	-0,28	0,104766
POS	50	-0,27	0,209729
POS	100	-0,27	0,162695
POS	300	-0,27	0,101332
POS	50	-0,26	0,205787
POS	100	-0,26	0,158712
POS	300	-0,26	0,097976
POS	50	-0,25	0,20164
POS	100	-0,25	0,15469
POS	300	-0,25	0,09474
POS	50	-0,24	0,19764
POS	100	-0,24	0,150824
POS	300	-0,24	0,091547
POS	50	-0,23	0,19368
POS	100	-0,23	0,14703
POS	300	-0,23	0,088462
POS	50	-0,22	0,189773
POS	100	-0,22	0,143396
POS	300	-0,22	0,085522
POS	50	-0,21	0,185963
POS	100	-0,21	0,139737
POS	300	-0,21	0,082598
POS	50	-0,2	0,182141
POS	100	-0,2	0,136183
POS	300	-0,2	0,079739
POS	50	-0,19	0,178524
POS	100	-0,19	0,132676
POS	300	-0,19	0,077078
POS	50	-0,18	0,174946
POS	100	-0,18	0,129368
POS	300	-0,18	0,074418
POS	50	-0,17	0,171289
POS	100	-0,17	0,12606
POS	300	-0,17	0,071809
POS	50	-0,16	0,167734
POS	100	-0,16	0,122745
POS	300	-0,16	0,069284
POS	50	-0,15	0,164333
POS	100	-0,15	0,119617
POS	300	-0,15	0,066843
POS	50	-0,14	0,160896
POS	100	-0,14	0,116514
POS	300	-0,14	0,064542
POS	50	-0,13	0,15758
POS	100	-0,13	0,113421
POS	300	-0,13	0,062368
POS	50	-0,12	0,154289
POS	100	-0,12	0,110497
POS	300	-0,12	0,060256
POS	50	-0,11	0,150912
POS	100	-0,11	0,107628
POS	300	-0,11	0,058057
POS	50	-0,1	0,147753
POS	100	-0,1	0,104826
POS	300	-0,1	0,056033
POS	50	-0,0899999999999999	0,144601
POS	100	-0,0899999999999999	0,102136
POS	300	-0,0899999999999999	0,054064
POS	50	-0,0800000000000001	0,141473
POS	100	-0,0800000000000001	0,099438
POS	300	-0,0800000000000001	0,052072
POS	50	-0,0699999999999998	0,138427
POS	100	-0,0699999999999998	0,096667
POS	300	-0,0699999999999998	0,050196
POS	50	-0,0600000000000001	0,135486
POS	100	-0,0600000000000001	0,094076
POS	300	-0,0600000000000001	0,048396
POS	50	-0,0499999999999998	0,132472
POS	100	-0,0499999999999998	0,091555
POS	300	-0,0499999999999998	0,046716
POS	50	-0,04	0,129603
POS	100	-0,04	0,08912
POS	300	-0,04	0,045039
POS	50	-0,0299999999999998	0,126794
POS	100	-0,0299999999999998	0,086729
POS	300	-0,0299999999999998	0,043428
POS	50	-0,02	0,124123
POS	100	-0,02	0,084345
POS	300	-0,02	0,041863
POS	50	-0,00999999999999979	0,121393
POS	100	-0,00999999999999979	0,082078
POS	300	-0,00999999999999979	0,040327
POS	50	0	0,118649
POS	100	0	0,079867
POS	300	0	0,038738
BIL	50	-2,5	0,006583
BIL	100	-2,5	0,00241
BIL	300	-2,5	0,000529
BIL	50	-2,49	0,006783
BIL	100	-2,49	0,002535
BIL	300	-2,49	0,000553
BIL	50	-2,48	0,007024
BIL	100	-2,48	0,002642
BIL	300	-2,48	0,000586
BIL	50	-2,47	0,007255
BIL	100	-2,47	0,002762
BIL	300	-2,47	0,000618
BIL	50	-2,46	0,007482
BIL	100	-2,46	0,002891
BIL	300	-2,46	0,000645
BIL	50	-2,45	0,007741
BIL	100	-2,45	0,002999
BIL	300	-2,45	0,000677
BIL	50	-2,44	0,00802
BIL	100	-2,44	0,003127
BIL	300	-2,44	0,000722
BIL	50	-2,43	0,008323
BIL	100	-2,43	0,003236
BIL	300	-2,43	0,000759
BIL	50	-2,42	0,008612
BIL	100	-2,42	0,003371
BIL	300	-2,42	0,000802
BIL	50	-2,41	0,008902
BIL	100	-2,41	0,003516
BIL	300	-2,41	0,000845
BIL	50	-2,4	0,009212
BIL	100	-2,4	0,003663
BIL	300	-2,4	0,000891
BIL	50	-2,39	0,009537
BIL	100	-2,39	0,00382
BIL	300	-2,39	0,000928
BIL	50	-2,38	0,009854
BIL	100	-2,38	0,00401
BIL	300	-2,38	0,000965
BIL	50	-2,37	0,010182
BIL	100	-2,37	0,004177
BIL	300	-2,37	0,001018
BIL	50	-2,36	0,010511
BIL	100	-2,36	0,004361
BIL	300	-2,36	0,001073
BIL	50	-2,35	0,010857
BIL	100	-2,35	0,004566
BIL	300	-2,35	0,001143
BIL	50	-2,34	0,011253
BIL	100	-2,34	0,004783
BIL	300	-2,34	0,001203
BIL	50	-2,33	0,011623
BIL	100	-2,33	0,004968
BIL	300	-2,33	0,001269
BIL	50	-2,32	0,012038
BIL	100	-2,32	0,005173
BIL	300	-2,32	0,001339
BIL	50	-2,31	0,012424
BIL	100	-2,31	0,005406
BIL	300	-2,31	0,001391
BIL	50	-2,3	0,012819
BIL	100	-2,3	0,005664
BIL	300	-2,3	0,001465
BIL	50	-2,29	0,013242
BIL	100	-2,29	0,0059
BIL	300	-2,29	0,001535
BIL	50	-2,28	0,013673
BIL	100	-2,28	0,006108
BIL	300	-2,28	0,00164
BIL	50	-2,27	0,014108
BIL	100	-2,27	0,006335
BIL	300	-2,27	0,001744
BIL	50	-2,26	0,014568
BIL	100	-2,26	0,006569
BIL	300	-2,26	0,001826
BIL	50	-2,25	0,015066
BIL	100	-2,25	0,006817
BIL	300	-2,25	0,00192
BIL	50	-2,24	0,015581
BIL	100	-2,24	0,007065
BIL	300	-2,24	0,002023
BIL	50	-2,23	0,016097
BIL	100	-2,23	0,007368
BIL	300	-2,23	0,002118
BIL	50	-2,22	0,016666
BIL	100	-2,22	0,007674
BIL	300	-2,22	0,002231
BIL	50	-2,21	0,017239
BIL	100	-2,21	0,008023
BIL	300	-2,21	0,002364
BIL	50	-2,2	0,017803
BIL	100	-2,2	0,008331
BIL	300	-2,2	0,002476
BIL	50	-2,19	0,018357
BIL	100	-2,19	0,008668
BIL	300	-2,19	0,00263
BIL	50	-2,18	0,018935
BIL	100	-2,18	0,009058
BIL	300	-2,18	0,00276
BIL	50	-2,17	0,019552
BIL	100	-2,17	0,009399
BIL	300	-2,17	0,002899
BIL	50	-2,16	0,020182
BIL	100	-2,16	0,009781
BIL	300	-2,16	0,003044
BIL	50	-2,15	0,020815
BIL	100	-2,15	0,010179
BIL	300	-2,15	0,003228
BIL	50	-2,14	0,021483
BIL	100	-2,14	0,010616
BIL	300	-2,14	0,003392
BIL	50	-2,13	0,022172
BIL	100	-2,13	0,011045
BIL	300	-2,13	0,003551
BIL	50	-2,12	0,022889
BIL	100	-2,12	0,011498
BIL	300	-2,12	0,003738
BIL	50	-2,11	0,023632
BIL	100	-2,11	0,01196
BIL	300	-2,11	0,003946
BIL	50	-2,1	0,024426
BIL	100	-2,1	0,01245
BIL	300	-2,1	0,004189
BIL	50	-2,09	0,025155
BIL	100	-2,09	0,012986
BIL	300	-2,09	0,004452
BIL	50	-2,08	0,02602
BIL	100	-2,08	0,013448
BIL	300	-2,08	0,004695
BIL	50	-2,07	0,026885
BIL	100	-2,07	0,013962
BIL	300	-2,07	0,004917
BIL	50	-2,06	0,027735
BIL	100	-2,06	0,01451
BIL	300	-2,06	0,005221
BIL	50	-2,05	0,028592
BIL	100	-2,05	0,015064
BIL	300	-2,05	0,005518
BIL	50	-2,04	0,029486
BIL	100	-2,04	0,015685
BIL	300	-2,04	0,005764
BIL	50	-2,03	0,030412
BIL	100	-2,03	0,01628
BIL	300	-2,03	0,006055
BIL	50	-2,02	0,031377
BIL	100	-2,02	0,016909
BIL	300	-2,02	0,00634
BIL	50	-2,01	0,032337
BIL	100	-2,01	0,017586
BIL	300	-2,01	0,006646
BIL	50	-2	0,033326
BIL	100	-2	0,018312
BIL	300	-2	0,006987
BIL	50	-1,99	0,03438
BIL	100	-1,99	0,019026
BIL	300	-1,99	0,007332
BIL	50	-1,98	0,035427
BIL	100	-1,98	0,019751
BIL	300	-1,98	0,007712
BIL	50	-1,97	0,036513
BIL	100	-1,97	0,020508
BIL	300	-1,97	0,008072
BIL	50	-1,96	0,037668
BIL	100	-1,96	0,021262
BIL	300	-1,96	0,00848
BIL	50	-1,95	0,038893
BIL	100	-1,95	0,02208
BIL	300	-1,95	0,008888
BIL	50	-1,94	0,040087
BIL	100	-1,94	0,022904
BIL	300	-1,94	0,009392
BIL	50	-1,93	0,04132
BIL	100	-1,93	0,023805
BIL	300	-1,93	0,009886
BIL	50	-1,92	0,042562
BIL	100	-1,92	0,024766
BIL	300	-1,92	0,010386
BIL	50	-1,91	0,043876
BIL	100	-1,91	0,025674
BIL	300	-1,91	0,010925
BIL	50	-1,9	0,04523
BIL	100	-1,9	0,026664
BIL	300	-1,9	0,011504
BIL	50	-1,89	0,046575
BIL	100	-1,89	0,0277
BIL	300	-1,89	0,0121
BIL	50	-1,88	0,047886
BIL	100	-1,88	0,028758
BIL	300	-1,88	0,012723
BIL	50	-1,87	0,049237
BIL	100	-1,87	0,029854
BIL	300	-1,87	0,013344
BIL	50	-1,86	0,050803
BIL	100	-1,86	0,030974
BIL	300	-1,86	0,014031
BIL	50	-1,85	0,05231
BIL	100	-1,85	0,032044
BIL	300	-1,85	0,014743
BIL	50	-1,84	0,053813
BIL	100	-1,84	0,033218
BIL	300	-1,84	0,015474
BIL	50	-1,83	0,055413
BIL	100	-1,83	0,034473
BIL	300	-1,83	0,016197
BIL	50	-1,82	0,057072
BIL	100	-1,82	0,035801
BIL	300	-1,82	0,016994
BIL	50	-1,81	0,05881
BIL	100	-1,81	0,037101
BIL	300	-1,81	0,017801
BIL	50	-1,8	0,060495
BIL	100	-1,8	0,038499
BIL	300	-1,8	0,018681
BIL	50	-1,79	0,062253
BIL	100	-1,79	0,03991
BIL	300	-1,79	0,019562
BIL	50	-1,78	0,064079
BIL	100	-1,78	0,041289
BIL	300	-1,78	0,020559
BIL	50	-1,77	0,065907
BIL	100	-1,77	0,042852
BIL	300	-1,77	0,021532
BIL	50	-1,76	0,067816
BIL	100	-1,76	0,044465
BIL	300	-1,76	0,022587
BIL	50	-1,75	0,069739
BIL	100	-1,75	0,046081
BIL	300	-1,75	0,023649
BIL	50	-1,74	0,071678
BIL	100	-1,74	0,047726
BIL	300	-1,74	0,024759
BIL	50	-1,73	0,07367
BIL	100	-1,73	0,049374
BIL	300	-1,73	0,025923
BIL	50	-1,72	0,075698
BIL	100	-1,72	0,051024
BIL	300	-1,72	0,027219
BIL	50	-1,71	0,077869
BIL	100	-1,71	0,052753
BIL	300	-1,71	0,028538
BIL	50	-1,7	0,080005
BIL	100	-1,7	0,054652
BIL	300	-1,7	0,029856
BIL	50	-1,69	0,082212
BIL	100	-1,69	0,056649
BIL	300	-1,69	0,031228
BIL	50	-1,68	0,084512
BIL	100	-1,68	0,058587
BIL	300	-1,68	0,032748
BIL	50	-1,67	0,086896
BIL	100	-1,67	0,060645
BIL	300	-1,67	0,034308
BIL	50	-1,66	0,089263
BIL	100	-1,66	0,062794
BIL	300	-1,66	0,035898
BIL	50	-1,65	0,091735
BIL	100	-1,65	0,064973
BIL	300	-1,65	0,037522
BIL	50	-1,64	0,094316
BIL	100	-1,64	0,067156
BIL	300	-1,64	0,039216
BIL	50	-1,63	0,096837
BIL	100	-1,63	0,069386
BIL	300	-1,63	0,04102
BIL	50	-1,62	0,099445
BIL	100	-1,62	0,071725
BIL	300	-1,62	0,042904
BIL	50	-1,61	0,102172
BIL	100	-1,61	0,074103
BIL	300	-1,61	0,044867
BIL	50	-1,6	0,104886
BIL	100	-1,6	0,076619
BIL	300	-1,6	0,046912
BIL	50	-1,59	0,107666
BIL	100	-1,59	0,07914
BIL	300	-1,59	0,048972
BIL	50	-1,58	0,110485
BIL	100	-1,58	0,081744
BIL	300	-1,58	0,051157
BIL	50	-1,57	0,113433
BIL	100	-1,57	0,084422
BIL	300	-1,57	0,053512
BIL	50	-1,56	0,116379
BIL	100	-1,56	0,087198
BIL	300	-1,56	0,055722
BIL	50	-1,55	0,119401
BIL	100	-1,55	0,090146
BIL	300	-1,55	0,058163
BIL	50	-1,54	0,12251
BIL	100	-1,54	0,093037
BIL	300	-1,54	0,060669
BIL	50	-1,53	0,125638
BIL	100	-1,53	0,095977
BIL	300	-1,53	0,063336
BIL	50	-1,52	0,128831
BIL	100	-1,52	0,099121
BIL	300	-1,52	0,06607
BIL	50	-1,51	0,132032
BIL	100	-1,51	0,102239
BIL	300	-1,51	0,0688
BIL	50	-1,5	0,135291
BIL	100	-1,5	0,105506
BIL	300	-1,5	0,071695
BIL	50	-1,49	0,138745
BIL	100	-1,49	0,108853
BIL	300	-1,49	0,074715
BIL	50	-1,48	0,142195
BIL	100	-1,48	0,112185
BIL	300	-1,48	0,077858
BIL	50	-1,47	0,145648
BIL	100	-1,47	0,115688
BIL	300	-1,47	0,081058
BIL	50	-1,46	0,149309
BIL	100	-1,46	0,11934
BIL	300	-1,46	0,084434
BIL	50	-1,45	0,152839
BIL	100	-1,45	0,12297
BIL	300	-1,45	0,08795
BIL	50	-1,44	0,156668
BIL	100	-1,44	0,126681
BIL	300	-1,44	0,091535
BIL	50	-1,43	0,160474
BIL	100	-1,43	0,130418
BIL	300	-1,43	0,095247
BIL	50	-1,42	0,164278
BIL	100	-1,42	0,134385
BIL	300	-1,42	0,099097
BIL	50	-1,41	0,168226
BIL	100	-1,41	0,138378
BIL	300	-1,41	0,102976
BIL	50	-1,4	0,172118
BIL	100	-1,4	0,14244
BIL	300	-1,4	0,107053
BIL	50	-1,39	0,176107
BIL	100	-1,39	0,146607
BIL	300	-1,39	0,111183
BIL	50	-1,38	0,180188
BIL	100	-1,38	0,150799
BIL	300	-1,38	0,115473
BIL	50	-1,37	0,184375
BIL	100	-1,37	0,155159
BIL	300	-1,37	0,119915
BIL	50	-1,36	0,188528
BIL	100	-1,36	0,159674
BIL	300	-1,36	0,124472
BIL	50	-1,35	0,192742
BIL	100	-1,35	0,164288
BIL	300	-1,35	0,129173
BIL	50	-1,34	0,197109
BIL	100	-1,34	0,168868
BIL	300	-1,34	0,134046
BIL	50	-1,33	0,201562
BIL	100	-1,33	0,173584
BIL	300	-1,33	0,138999
BIL	50	-1,32	0,206076
BIL	100	-1,32	0,178324
BIL	300	-1,32	0,144096
BIL	50	-1,31	0,210602
BIL	100	-1,31	0,183265
BIL	300	-1,31	0,149331
BIL	50	-1,3	0,215302
BIL	100	-1,3	0,188184
BIL	300	-1,3	0,154787
BIL	50	-1,29	0,219976
BIL	100	-1,29	0,193218
BIL	300	-1,29	0,16035
BIL	50	-1,28	0,224553
BIL	100	-1,28	0,198314
BIL	300	-1,28	0,166019
BIL	50	-1,27	0,229247
BIL	100	-1,27	0,20364
BIL	300	-1,27	0,171808
BIL	50	-1,26	0,234106
BIL	100	-1,26	0,209086
BIL	300	-1,26	0,177844
BIL	50	-1,25	0,238942
BIL	100	-1,25	0,214507
BIL	300	-1,25	0,183885
BIL	50	-1,24	0,243853
BIL	100	-1,24	0,219965
BIL	300	-1,24	0,190033
BIL	50	-1,23	0,248838
BIL	100	-1,23	0,225424
BIL	300	-1,23	0,196533
BIL	50	-1,22	0,253851
BIL	100	-1,22	0,231097
BIL	300	-1,22	0,203056
BIL	50	-1,21	0,258885
BIL	100	-1,21	0,236806
BIL	300	-1,21	0,209791
BIL	50	-1,2	0,264023
BIL	100	-1,2	0,242661
BIL	300	-1,2	0,216442
BIL	50	-1,19	0,269216
BIL	100	-1,19	0,248427
BIL	300	-1,19	0,223279
BIL	50	-1,18	0,274541
BIL	100	-1,18	0,25431
BIL	300	-1,18	0,230328
BIL	50	-1,17	0,279903
BIL	100	-1,17	0,260392
BIL	300	-1,17	0,237447
BIL	50	-1,16	0,285307
BIL	100	-1,16	0,266541
BIL	300	-1,16	0,244709
BIL	50	-1,15	0,290763
BIL	100	-1,15	0,272684
BIL	300	-1,15	0,251944
BIL	50	-1,14	0,296245
BIL	100	-1,14	0,278959
BIL	300	-1,14	0,259346
BIL	50	-1,13	0,301753
BIL	100	-1,13	0,285454
BIL	300	-1,13	0,266973
BIL	50	-1,12	0,3073
BIL	100	-1,12	0,291708
BIL	300	-1,12	0,274798
BIL	50	-1,11	0,312937
BIL	100	-1,11	0,29817
BIL	300	-1,11	0,282637
BIL	50	-1,1	0,31862
BIL	100	-1,1	0,304772
BIL	300	-1,1	0,290605
BIL	50	-1,09	0,324247
BIL	100	-1,09	0,311421
BIL	300	-1,09	0,298684
BIL	50	-1,08	0,330126
BIL	100	-1,08	0,318084
BIL	300	-1,08	0,306815
BIL	50	-1,07	0,336053
BIL	100	-1,07	0,32482
BIL	300	-1,07	0,315052
BIL	50	-1,06	0,341837
BIL	100	-1,06	0,331816
BIL	300	-1,06	0,323535
BIL	50	-1,05	0,347714
BIL	100	-1,05	0,338669
BIL	300	-1,05	0,331951
BIL	50	-1,04	0,353606
BIL	100	-1,04	0,345654
BIL	300	-1,04	0,340627
BIL	50	-1,03	0,359492
BIL	100	-1,03	0,352616
BIL	300	-1,03	0,349317
BIL	50	-1,02	0,365345
BIL	100	-1,02	0,359488
BIL	300	-1,02	0,357808
BIL	50	-1,01	0,37127
BIL	100	-1,01	0,366353
BIL	300	-1,01	0,366404
BIL	50	-0,99	0,383318
BIL	100	-0,99	0,380486
BIL	300	-0,99	0,384082
BIL	50	-0,98	0,389333
BIL	100	-0,98	0,387672
BIL	300	-0,98	0,393085
BIL	50	-0,97	0,395506
BIL	100	-0,97	0,394891
BIL	300	-0,97	0,401946
BIL	50	-0,96	0,401554
BIL	100	-0,96	0,402068
BIL	300	-0,96	0,411115
BIL	50	-0,95	0,407724
BIL	100	-0,95	0,409318
BIL	300	-0,95	0,420203
BIL	50	-0,94	0,413886
BIL	100	-0,94	0,416661
BIL	300	-0,94	0,429246
BIL	50	-0,93	0,420103
BIL	100	-0,93	0,423901
BIL	300	-0,93	0,438345
BIL	50	-0,92	0,426292
BIL	100	-0,92	0,431254
BIL	300	-0,92	0,447597
BIL	50	-0,91	0,43251
BIL	100	-0,91	0,438588
BIL	300	-0,91	0,456654
BIL	50	-0,9	0,438678
BIL	100	-0,9	0,44594
BIL	300	-0,9	0,465972
BIL	50	-0,89	0,44496
BIL	100	-0,89	0,45344
BIL	300	-0,89	0,475289
BIL	50	-0,88	0,451162
BIL	100	-0,88	0,460881
BIL	300	-0,88	0,484567
BIL	50	-0,87	0,457608
BIL	100	-0,87	0,468239
BIL	300	-0,87	0,493834
BIL	50	-0,86	0,463824
BIL	100	-0,86	0,475696
BIL	300	-0,86	0,503268
BIL	50	-0,85	0,470069
BIL	100	-0,85	0,483051
BIL	300	-0,85	0,512274
BIL	50	-0,84	0,476383
BIL	100	-0,84	0,490596
BIL	300	-0,84	0,521592
BIL	50	-0,83	0,482633
BIL	100	-0,83	0,498064
BIL	300	-0,83	0,530845
BIL	50	-0,82	0,488909
BIL	100	-0,82	0,505597
BIL	300	-0,82	0,540075
BIL	50	-0,81	0,495345
BIL	100	-0,81	0,513002
BIL	300	-0,81	0,549324
BIL	50	-0,8	0,501782
BIL	100	-0,8	0,520349
BIL	300	-0,8	0,558298
BIL	50	-0,79	0,50813
BIL	100	-0,79	0,527734
BIL	300	-0,79	0,567362
BIL	50	-0,78	0,5144
BIL	100	-0,78	0,535256
BIL	300	-0,78	0,57625
BIL	50	-0,77	0,52064
BIL	100	-0,77	0,542517
BIL	300	-0,77	0,585126
BIL	50	-0,76	0,526902
BIL	100	-0,76	0,549889
BIL	300	-0,76	0,594036
BIL	50	-0,75	0,533139
BIL	100	-0,75	0,557217
BIL	300	-0,75	0,602748
BIL	50	-0,74	0,539445
BIL	100	-0,74	0,564501
BIL	300	-0,74	0,611527
BIL	50	-0,73	0,545605
BIL	100	-0,73	0,571723
BIL	300	-0,73	0,620147
BIL	50	-0,72	0,55176
BIL	100	-0,72	0,578863
BIL	300	-0,72	0,628594
BIL	50	-0,71	0,558011
BIL	100	-0,71	0,585919
BIL	300	-0,71	0,637101
BIL	50	-0,7	0,564184
BIL	100	-0,7	0,593023
BIL	300	-0,7	0,645518
BIL	50	-0,69	0,570364
BIL	100	-0,69	0,600109
BIL	300	-0,69	0,653754
BIL	50	-0,68	0,576483
BIL	100	-0,68	0,606991
BIL	300	-0,68	0,662014
BIL	50	-0,67	0,582433
BIL	100	-0,67	0,613931
BIL	300	-0,67	0,669972
BIL	50	-0,66	0,588362
BIL	100	-0,66	0,620911
BIL	300	-0,66	0,678084
BIL	50	-0,65	0,594452
BIL	100	-0,65	0,627851
BIL	300	-0,65	0,686128
BIL	50	-0,64	0,600373
BIL	100	-0,64	0,634518
BIL	300	-0,64	0,693756
BIL	50	-0,63	0,606251
BIL	100	-0,63	0,641255
BIL	300	-0,63	0,701457
BIL	50	-0,62	0,612145
BIL	100	-0,62	0,648087
BIL	300	-0,62	0,709186
BIL	50	-0,61	0,617925
BIL	100	-0,61	0,654711
BIL	300	-0,61	0,716738
BIL	50	-0,6	0,623837
BIL	100	-0,6	0,66116
BIL	300	-0,6	0,7241
BIL	50	-0,59	0,629677
BIL	100	-0,59	0,667761
BIL	300	-0,59	0,731248
BIL	50	-0,58	0,635456
BIL	100	-0,58	0,674163
BIL	300	-0,58	0,738401
BIL	50	-0,57	0,641067
BIL	100	-0,57	0,680587
BIL	300	-0,57	0,745554
BIL	50	-0,56	0,646699
BIL	100	-0,56	0,687005
BIL	300	-0,56	0,75243
BIL	50	-0,55	0,65254
BIL	100	-0,55	0,693374
BIL	300	-0,55	0,759226
BIL	50	-0,54	0,658062
BIL	100	-0,54	0,699501
BIL	300	-0,54	0,765815
BIL	50	-0,53	0,663607
BIL	100	-0,53	0,70564
BIL	300	-0,53	0,772245
BIL	50	-0,52	0,669201
BIL	100	-0,52	0,711609
BIL	300	-0,52	0,778581
BIL	50	-0,51	0,674701
BIL	100	-0,51	0,717625
BIL	300	-0,51	0,784724
BIL	50	-0,5	0,680064
BIL	100	-0,5	0,723591
BIL	300	-0,5	0,790929
BIL	50	-0,49	0,685403
BIL	100	-0,49	0,729355
BIL	300	-0,49	0,797023
BIL	50	-0,48	0,690874
BIL	100	-0,48	0,735115
BIL	300	-0,48	0,802818
BIL	50	-0,47	0,696165
BIL	100	-0,47	0,740897
BIL	300	-0,47	0,808558
BIL	50	-0,46	0,701364
BIL	100	-0,46	0,746533
BIL	300	-0,46	0,814154
BIL	50	-0,45	0,706426
BIL	100	-0,45	0,752105
BIL	300	-0,45	0,819683
BIL	50	-0,44	0,711627
BIL	100	-0,44	0,757442
BIL	300	-0,44	0,825032
BIL	50	-0,43	0,716629
BIL	100	-0,43	0,762789
BIL	300	-0,43	0,83038
BIL	50	-0,42	0,721734
BIL	100	-0,42	0,768115
BIL	300	-0,42	0,835453
BIL	50	-0,41	0,726659
BIL	100	-0,41	0,773256
BIL	300	-0,41	0,840484
BIL	50	-0,4	0,731691
BIL	100	-0,4	0,778235
BIL	300	-0,4	0,845418
BIL	50	-0,39	0,736543
BIL	100	-0,39	0,78333
BIL	300	-0,39	0,850279
BIL	50	-0,38	0,741311
BIL	100	-0,38	0,788206
BIL	300	-0,38	0,854895
BIL	50	-0,37	0,746107
BIL	100	-0,37	0,793102
BIL	300	-0,37	0,859514
BIL	50	-0,36	0,750846
BIL	100	-0,36	0,797933
BIL	300	-0,36	0,863957
BIL	50	-0,35	0,755469
BIL	100	-0,35	0,802619
BIL	300	-0,35	0,868253
BIL	50	-0,34	0,760095
BIL	100	-0,34	0,807191
BIL	300	-0,34	0,872392
BIL	50	-0,33	0,764539
BIL	100	-0,33	0,811764
BIL	300	-0,33	0,876499
BIL	50	-0,32	0,768949
BIL	100	-0,32	0,816283
BIL	300	-0,32	0,880529
BIL	50	-0,31	0,773329
BIL	100	-0,31	0,82059
BIL	300	-0,31	0,884423
BIL	50	-0,3	0,777641
BIL	100	-0,3	0,824832
BIL	300	-0,3	0,888119
BIL	50	-0,29	0,781839
BIL	100	-0,29	0,829081
BIL	300	-0,29	0,891801
BIL	50	-0,28	0,786097
BIL	100	-0,28	0,833211
BIL	300	-0,28	0,895234
BIL	50	-0,27	0,790271
BIL	100	-0,27	0,837305
BIL	300	-0,27	0,898668
BIL	50	-0,26	0,794213
BIL	100	-0,26	0,841288
BIL	300	-0,26	0,902024
BIL	50	-0,25	0,79836
BIL	100	-0,25	0,84531
BIL	300	-0,25	0,90526
BIL	50	-0,24	0,80236
BIL	100	-0,24	0,849176
BIL	300	-0,24	0,908453
BIL	50	-0,23	0,80632
BIL	100	-0,23	0,85297
BIL	300	-0,23	0,911538
BIL	50	-0,22	0,810227
BIL	100	-0,22	0,856604
BIL	300	-0,22	0,914478
BIL	50	-0,21	0,814037
BIL	100	-0,21	0,860263
BIL	300	-0,21	0,917402
BIL	50	-0,2	0,817859
BIL	100	-0,2	0,863817
BIL	300	-0,2	0,920261
BIL	50	-0,19	0,821476
BIL	100	-0,19	0,867324
BIL	300	-0,19	0,922922
BIL	50	-0,18	0,825054
BIL	100	-0,18	0,870632
BIL	300	-0,18	0,925582
BIL	50	-0,17	0,828711
BIL	100	-0,17	0,87394
BIL	300	-0,17	0,928191
BIL	50	-0,16	0,832266
BIL	100	-0,16	0,877255
BIL	300	-0,16	0,930716
BIL	50	-0,15	0,835667
BIL	100	-0,15	0,880383
BIL	300	-0,15	0,933157
BIL	50	-0,14	0,839104
BIL	100	-0,14	0,883486
BIL	300	-0,14	0,935458
BIL	50	-0,13	0,84242
BIL	100	-0,13	0,886579
BIL	300	-0,13	0,937632
BIL	50	-0,12	0,845711
BIL	100	-0,12	0,889503
BIL	300	-0,12	0,939744
BIL	50	-0,11	0,849088
BIL	100	-0,11	0,892372
BIL	300	-0,11	0,941943
BIL	50	-0,1	0,852247
BIL	100	-0,1	0,895174
BIL	300	-0,1	0,943967
BIL	50	-0,0899999999999999	0,855399
BIL	100	-0,0899999999999999	0,897864
BIL	300	-0,0899999999999999	0,945936
BIL	50	-0,0800000000000001	0,858527
BIL	100	-0,0800000000000001	0,900562
BIL	300	-0,0800000000000001	0,947928
BIL	50	-0,0699999999999998	0,861573
BIL	100	-0,0699999999999998	0,903333
BIL	300	-0,0699999999999998	0,949804
BIL	50	-0,0600000000000001	0,864514
BIL	100	-0,0600000000000001	0,905924
BIL	300	-0,0600000000000001	0,951604
BIL	50	-0,0499999999999998	0,867528
BIL	100	-0,0499999999999998	0,908445
BIL	300	-0,0499999999999998	0,953284
BIL	50	-0,04	0,870397
BIL	100	-0,04	0,91088
BIL	300	-0,04	0,954961
BIL	50	-0,0299999999999998	0,873206
BIL	100	-0,0299999999999998	0,913271
BIL	300	-0,0299999999999998	0,956572
BIL	50	-0,02	0,875877
BIL	100	-0,02	0,915655
BIL	300	-0,02	0,958137
BIL	50	-0,00999999999999979	0,878607
BIL	100	-0,00999999999999979	0,917922
BIL	300	-0,00999999999999979	0,959673
BIL	50	0	0,881351
BIL	100	0	0,920133
BIL	300	0	0,961262
