# Supplementary material for: Rarity of microbial species: In search of reliable associations
Source: PLoS One. 2019 Mar 15;14(3):e0200458. doi: 10.1371/journal.pone.0200458 (PMC6420159; doi:10.1371/journal.pone.0200458)
Supplement: S2 File — Code files, data files, and result files associated with each of the figures. Implementation of testability-based filtering in CoNet and via the graphical lasso method with clr transformation (SPIEC-EASI-like). (ZIP) [file pone.0200458.s007.zip › S2_file/data_fig/fig5b.csv]

lambda "pstr" "cor"
1 5 0.05 0.210576336628566
2 5 0.1 0.36706798346879
3 5 0.15 0.443244879169872
4 5 0.2 0.518581406815198
5 5 0.25 0.571809483559253
6 5 0.3 0.618695329430732
7 5 0.35 0.648387403882847
8 5 0.4 0.68097227170937
9 5 0.45 0.709048686014188
10 5 0.5 0.721171788014426
11 5 0.55 0.735216134946434
12 5 0.6 0.754251595516924
13 5 0.65 0.772650422976755
14 5 0.7 0.79118980439105
15 5 0.75 0.80963894872105
16 5 0.8 0.81564662542619
17 5 0.85 0.825766974320701
18 5 0.9 0.845488119802174
19 5 0.95 0.874702244578161
20 10 0.05 0.323943246436107
21 10 0.1 0.491846800586077
22 10 0.15 0.601557269495725
23 10 0.2 0.667002380649102
24 10 0.25 0.716156099241845
25 10 0.3 0.749571738725436
26 10 0.35 0.776188628328047
27 10 0.4 0.796914132523147
28 10 0.45 0.816820723185562
29 10 0.5 0.831250960738362
30 10 0.55 0.846640507736157
31 10 0.6 0.85665292084372
32 10 0.65 0.868620125940679
33 10 0.7 0.879641569279712
34 10 0.75 0.887424914360006
35 10 0.8 0.892673162390073
36 10 0.85 0.900156857656804
37 10 0.9 0.91380024187988
38 10 0.95 0.928806678998845
39 20 0.05 0.483915914416197
40 20 0.1 0.654455992410199
41 20 0.15 0.743045588396982
42 20 0.2 0.797726977052776
43 20 0.25 0.835311097831123
44 20 0.3 0.853428954954161
45 20 0.35 0.873101802862985
46 20 0.4 0.885332926690012
47 20 0.45 0.901129484428355
48 20 0.5 0.910936321847868
49 20 0.55 0.917774502902603
50 20 0.6 0.926618233367285
51 20 0.65 0.92749114951541
52 20 0.7 0.936461677964098
53 20 0.75 0.939747067210033
54 20 0.8 0.9436409269549
55 20 0.85 0.947256506816759
56 20 0.9 0.953657380636517
57 20 0.95 0.961551856886435
58 50 0.05 0.694882702976449
59 50 0.1 0.821041976636246
60 50 0.15 0.881247568530202
61 50 0.2 0.903012349886606
62 50 0.25 0.924941114627277
63 50 0.3 0.935360332874348
64 50 0.35 0.944413416945577
65 50 0.4 0.951841051952687
66 50 0.45 0.95725572134696
67 50 0.5 0.962458580283698
68 50 0.55 0.966171396246087
69 50 0.6 0.967518520534697
70 50 0.65 0.970987238457986
71 50 0.7 0.972471946363264
72 50 0.75 0.974344275531219
73 50 0.8 0.977326085809361
74 50 0.85 0.977825947431952
75 50 0.9 0.98058023611704
76 50 0.95 0.984920988700647
77 100 0.05 0.803545992113798
78 100 0.1 0.899091897909787
79 100 0.15 0.935946427566212
80 100 0.2 0.951575732863263
81 100 0.25 0.96018438148802
82 100 0.3 0.966496549951516
83 100 0.35 0.971123376153174
84 100 0.4 0.976852112565509
85 100 0.45 0.978250658529328
86 100 0.5 0.980037132267987
87 100 0.55 0.982641934272154
88 100 0.6 0.983563028019453
89 100 0.65 0.985570828495893
90 100 0.7 0.986234234608734
91 100 0.75 0.987026897847723
92 100 0.8 0.988124426598612
93 100 0.85 0.989273453607759
94 100 0.9 0.990262233041454
95 100 0.95 0.992062102791964
