# Supplementary material for: Rarity of microbial species: In search of reliable associations
Source: PLoS One. 2019 Mar 15;14(3):e0200458. doi: 10.1371/journal.pone.0200458 (PMC6420159; doi:10.1371/journal.pone.0200458)
Supplement: S2 File — Code files, data files, and result files associated with each of the figures. Implementation of testability-based filtering in CoNet and via the graphical lasso method with clr transformation (SPIEC-EASI-like). (ZIP) [file pone.0200458.s007.zip › S2_file/data_fig/fig6.csv]

n_otu	n_excluded_corr_filter1	prop_excluded_corr_filter1	n_excluded_otu_filter2	min_prev_filter2	n_corr_pos_filter1	n_corr_neg_filter1	n_corr_pos_filter2	n_corr_neg_filter2	time_filter_glasso_0	time_filter_glasso_1	time_filter_glasso_2	time_filter_conet_0	time_filter_conet_1	time_filter_conet_2	filter0_glasso_pos_AUC	filter0_glasso_neg_AUC	filter0_conet_pos_AUC	filter0_conet_neg_AUC	filter1_glasso_pos_AUC	filter1_glasso_neg_AUC	filter1_conet_pos_AUC	filter1_conet_neg_AUC	filter2_glasso_pos_AUC	filter2_glasso_neg_AUC	filter2_conet_pos_AUC	filter2_conet_neg_AUC	filter0_glasso_pos_AUPRC	filter0_glasso_neg_AUPRC	filter0_conet_pos_AUPRC	filter0_conet_neg_AUPRC	filter1_glasso_pos_AUPRC	filter1_glasso_neg_AUPRC	filter1_conet_pos_AUPRC	filter1_conet_neg_AUPRC	filter2_glasso_pos_AUPRC	filter2_glasso_neg_AUPRC	filter2_conet_pos_AUPRC	filter2_conet_neg_AUPRC
300	31087	0,693132664437012	133	0,0433333333333333	156	141	141	139	86,5361821651459	71,372300863266	22,1788430213928	2076,32530903816	650,222038984299	648,905464172363	0,751485576029173	0,693080550087501	0,768214680920951	0,716409830768477	0,92178781526345	0,92956342266277	0,936139107756103	0,935336293690531	0,890303279366458	0,848631982040079	0,903540154663689	0,86033193558839	0,0675423819316338	0,070070952577332	0,1096368539169	0,023946968189199	0,376040829914749	0,188557015771991	0,265625283614004	0,0953647751901034	0,288599374386667	0,203992644882273	0,351152629426101	0,0406345237935904
300	31101	0,693444816053512	133	0,0433333333333333	158	147	153	135	133,073501110077	79,440220117569	19,5203909873962	2076,13633394241	737,00567984581	708,094216108322	0,748725311452551	0,67206546627173	0,780907681279287	0,70312490144198	0,895173377955673	0,92818056466709	0,936785475156543	0,943024262475498	0,849070053077159	0,856025061926271	0,865958716917367	0,841244785511141	0,0596220818535072	0,0706827393197129	0,0910960794616465	0,0230465531208514	0,243018418038531	0,198674054132887	0,183613602577761	0,105343616621356	0,176120042599426	0,221658595575653	0,301539428592522	0,0344305847081306
300	31129	0,694069119286511	133	0,0433333333333333	157	157	138	158	108,633111000061	85,7420780658722	24,2028520107269	1951,13314390182	625,075099945068	628,272027015686	0,726395417928784	0,697759060243949	0,743621046941376	0,708520699309224	0,895681165819011	0,942392338046925	0,917096551548206	0,95521933713098	0,892325853032094	0,868291106909048	0,891131148700954	0,864704162536708	0,0592855299911648	0,10107892501642	0,0729431407113173	0,0258249087569806	0,349387505012224	0,282404710692063	0,227471005148823	0,114646330078821	0,29633504187882	0,256413291303531	0,350198912017779	0,047577774012685
300	31115	0,693756967670011	133	0,0433333333333333	140	162	159	158	97,4894390106201	64,7986581325531	21,2275869846344	2072,80876898766	649,283397912979	655,809357881546	0,722182899928358	0,705374011093766	0,752986477510299	0,711262749738726	0,912077515416813	0,92571817550932	0,921909607949644	0,953536564073323	0,840542261194941	0,858565573278327	0,832929866548427	0,853423716695134	0,0535342009222712	0,0847438806712218	0,103236584188359	0,0233328357762706	0,286953210413965	0,218260019842345	0,218243196790655	0,107301693119007	0,204277146774509	0,225529071365394	0,231827839764479	0,0528185626503101
300	31402	0,70015607580825	135	0,0466666666666667	166	144	167	144	133,745892047882	73,8201539516449	18,6360039710999	2086,42692899704	715,099058151245	681,984312057495	0,750743083378053	0,698689400579249	0,77827978628534	0,733925320113474	0,926912937759452	0,941150470108412	0,96195007404068	0,960840220924857	0,90048130932627	0,8776561747763	0,916798820229779	0,886179798130717	0,0598198277448328	0,101075574542947	0,0947702222201986	0,033188376233513	0,353667841588224	0,296418038453055	0,249238758924002	0,152717315688432	0,345133650804135	0,30340081661278	0,369060950179008	0,0690872499233094
300	31119	0,693846153846154	133	0,0433333333333333	161	167	152	157	150,558650970459	84,6815919876099	18,8948709964752	1941,32004404068	625,14494395256	632,607539892197	0,742324394190522	0,69729717846175	0,777756929857857	0,71196161484216	0,928718198609048	0,913192816301019	0,956629245403256	0,924312264399876	0,873245965961662	0,850246197121302	0,900095164144953	0,855559397786132	0,0709320721811282	0,105139078347983	0,144275691577078	0,0323186953812292	0,381874942246548	0,276476210934583	0,306906270902391	0,142121269790506	0,320040462482985	0,248118043895658	0,364649875496793	0,0704622102824215
300	31311	0,698127090301003	134	0,0466666666666667	135	158	129	165	137,978466033936	77,3232939243317	19,9535880088806	2071,91783618927	642,3649289608	651,555986166	0,738560173543744	0,693809332026955	0,759992855587131	0,727542316579302	0,92176326611751	0,921534182766547	0,937197228537942	0,943909339535748	0,858969985382974	0,858793254048243	0,883245505464528	0,865746601267666	0,0553378454969178	0,0867294122128804	0,10469909447052	0,0289321511160925	0,31662024181946	0,230602514505306	0,228619366774006	0,13789578651051	0,220523056531292	0,219802302814106	0,276623417675902	0,076883908225618
300	31203	0,69571906354515	133	0,0433333333333333	137	153	158	169	116,214137077332	68,0987379550934	19,5588901042938	2104,81275987625	724,95059800148	707,277886867523	0,738451418295255	0,712759628126568	0,774504454770738	0,713987025337739	0,899094974093493	0,947706861641078	0,944851764236499	0,957367479883796	0,838154492640898	0,865726239310477	0,877488944950611	0,872306983562293	0,065776979599999	0,101026140661245	0,0776095964885135	0,0221140472162532	0,228663838490447	0,268422520082126	0,150130160713041	0,125900116318636	0,20696694813308	0,274226418399241	0,22278798385872	0,0559117046323904
300	31179	0,695183946488294	133	0,0433333333333333	158	157	157	161	130,727607011795	73,1385281085968	17,1635010242462	1948,80145788193	622,112146139145	617,918296098709	0,757516843291995	0,704498286358512	0,782767869222097	0,726018827508455	0,926734615092668	0,930629997915004	0,955835340507802	0,951328746532786	0,883959911281657	0,860476492723399	0,883897397570471	0,863189010291517	0,0721657687233913	0,111674752433173	0,134676464536742	0,031306638688343	0,415541461227766	0,304886586160657	0,314071795622553	0,138729863370929	0,275613885226625	0,266884878285741	0,364956000378843	0,0626095792825794
300	31186	0,695340022296544	133	0,0433333333333333	152	156	162	153	119,037920951843	72,0488519668579	16,7230939865112	2081,70613098145	646,044687986374	663,588620901108	0,765620481829001	0,701973793862275	0,79436715974751	0,731744233028914	0,911801879160966	0,95746489232192	0,947443486226865	0,96440417345069	0,88053737363906	0,864219596018546	0,888553638681385	0,874092653304878	0,0907297495234555	0,0975279198092311	0,155660494836959	0,0209142545426954	0,393489885541992	0,256856353926167	0,341926988958172	0,165700302936746	0,355621345186927	0,244560367627703	0,383887965252423	0,0573959841881345
300	31300	0,697881828316611	134	0,0433333333333333	140	151	160	154	113,001835107803	67,7506849765778	17,1004278659821	2097,3366382122	716,616055011749	697,652371883392	0,742945158556798	0,694377994604008	0,772215640322472	0,729941551591018	0,905113828801483	0,915452350964487	0,946641051858006	0,942864626955075	0,834619504987071	0,845706929507978	0,868419837458441	0,86958702622243	0,0727786746722269	0,0896126075058653	0,120871377595166	0,0255819127455954	0,412426134824884	0,234714325698428	0,274899781846488	0,11597653886983	0,332476874745794	0,182374386041711	0,340268757124355	0,0498205633198055
300	31060	0,692530657748049	133	0,0466666666666667	174	171	159	166	131,674386978149	63,0815539360046	22,3248400688171	1955,36447691917	630,512381076813	627,022542953491	0,759482540269171	0,697248516427915	0,79678893461786	0,710719539346407	0,932596945774583	0,918980867943114	0,961600921269153	0,951991195413573	0,902851027578033	0,848625388740064	0,920173935953894	0,860328059224851	0,0813767190671046	0,117807466377577	0,149921365070864	0,0212917082409259	0,396888052067157	0,296897977646301	0,320218230756918	0,139467537310648	0,347104497147722	0,293348913680552	0,376666770158812	0,0615069404856624
299	30989	0,695584835357231	133	0,0433333333333333	155	156	155	147	123,908322095871	71,5266530513763	19,6522669792175	2063,90154004097	641,838835000992	646,326469898224	0,71312443408859	0,70781337002427	0,739235783952967	0,717411358211679	0,909473463171631	0,913617192395771	0,923046903382752	0,951449473115764	0,844354600466956	0,84021363195411	0,850169390575118	0,858676582531448	0,0469880676291052	0,0943916990062133	0,0726836538843818	0,0280836807915388	0,268846304920014	0,247416300755178	0,202786234127173	0,155771599228402	0,216660010011237	0,259592388063746	0,287210032255136	0,0482393925293362
300	31082	0,693021181716834	133	0,0433333333333333	141	144	146	154	125,374459981918	70,4095301628113	19,3977649211884	2094,30877399445	729,671542882919	705,805013895035	0,750029599666613	0,697264772441845	0,785942903225082	0,738178702155062	0,927975930719202	0,958403855808566	0,967764831965386	0,973159285728488	0,890374752171155	0,886511915894713	0,898882085907341	0,87565079554574	0,0623208188730541	0,105550076955612	0,102522760549791	0,0274811255151719	0,300024673509682	0,3240385062518	0,228678950235558	0,150004957696129	0,274064862328388	0,343833504526262	0,283311928875934	0,0583313738302896
299	30795	0,691230275414693	132	0,0466666666666667	146	162	141	167	145,370599031448	78,3478808403015	20,888237953186	1936,12299203873	627,811273097992	615,439579963684	0,727645650910508	0,699049157069699	0,762426637693608	0,705111698186614	0,919751339245087	0,924754186403093	0,940444893130324	0,922554080660068	0,862785342100366	0,834192430095264	0,883441887393255	0,842692590574656	0,0576301094839531	0,0893334229998138	0,0987144351996777	0,0177971912212361	0,235774244934222	0,226167157150926	0,197218121151775	0,106389883102559	0,176216357400393	0,235661164723502	0,265755867470773	0,058659177016303
300	31292	0,697703455964325	134	0,0433333333333333	157	147	168	140	134,379417181015	74,5145039558411	19,9459979534149	2066,15241599083	639,333432912827	654,769798994064	0,738727644781285	0,700545742093088	0,759378484735297	0,711849719075523	0,916479461224567	0,934392843104627	0,94732257619961	0,955379274945555	0,882703288308744	0,833239184275702	0,877875201976998	0,831711282078305	0,0650567439511013	0,0754761443524569	0,106606857245167	0,0197828382032878	0,368091027611227	0,200476290949661	0,252891716386306	0,105754354547088	0,293156619342996	0,205184116534799	0,321722132391972	0,042872531183862
300	31393	0,699955406911929	135	0,0433333333333333	130	136	140	145	94,3607177734375	61,5734021663666	17,233470916748	2094,47694802284	727,401600837708	687,677868127823	0,728234514881663	0,671887510431233	0,749198726239633	0,712971326091614	0,905049194991056	0,911339865261308	0,935758222099904	0,933793271748025	0,857404779686333	0,853887908492522	0,870241651552331	0,839482951837492	0,0546101776917057	0,0761696809134442	0,0791722940987527	0,0198342394750263	0,266105794248875	0,233337337000265	0,171790214149995	0,0909459880975917	0,223661532977732	0,226460754450748	0,253763661611981	0,0665695699645894
300	31255	0,696878483835006	134	0,0433333333333333	144	148	143	152	142,947745084763	66,4364891052246	19,2494020462036	1937,31634497643	614,039798021317	619,964326143265	0,749012128018433	0,682721128462651	0,783243643582202	0,729054301695322	0,930516333253801	0,932617214659964	0,971518550828375	0,946769795051192	0,886927380470769	0,833770213394374	0,912604699019988	0,84283660815259	0,0615977922415181	0,0805320978746658	0,0948691563188765	0,0268346767421701	0,356369562464524	0,238903312401111	0,250724447172699	0,136469282143899	0,286293321975822	0,238579490099891	0,307969127318628	0,0570717615499571
300	31238	0,696499442586399	134	0,0433333333333333	134	147	126	161	106,216987133026	65,0186569690704	16,583291053772	2073,69056510925	640,541406154633	646,962097883224	0,758820405143399	0,703100932536309	0,771596404476217	0,716102991308766	0,941383297307184	0,955578092812411	0,954227459402157	0,970720740256821	0,879907457123906	0,839026303205087	0,882195293426777	0,836290153072042	0,0819761734909894	0,107137891739658	0,0831286629420694	0,0334530365673308	0,317392303287374	0,30629388816992	0,192525654037915	0,163345325211014	0,289704752974299	0,242794278903197	0,276511133542385	0,063483609631811
300	31209	0,695852842809365	133	0,0433333333333333	138	173	153	174	116,203330039978	68,9172160625458	19,1034469604492	2095,11949801445	737,104611158371	712,003784894943	0,756596645075796	0,701322771064042	0,787555056535611	0,732841128624149	0,92897344939983	0,936570859739419	0,972783868286826	0,952820961141636	0,880906574282276	0,876736587868848	0,898827505907528	0,877366852848873	0,0835417503336879	0,114387940284231	0,0996345909803024	0,0303940803669897	0,420186854076306	0,301931565722436	0,298890596690721	0,164976707923063	0,356947106975956	0,32201487928381	0,364354004256993	0,0706440643930159
