# Supplementary material for: Rarity of microbial species: In search of reliable associations
Source: PLoS One. 2019 Mar 15;14(3):e0200458. doi: 10.1371/journal.pone.0200458 (PMC6420159; doi:10.1371/journal.pone.0200458)
Supplement: S2 File — Code files, data files, and result files associated with each of the figures. Implementation of testability-based filtering in CoNet and via the graphical lasso method with clr transformation (SPIEC-EASI-like). (ZIP) [file pone.0200458.s007.zip › S2_file/data_fig/measures_all2.csv]

PrevalenceA	PrevalenceB	Measure	Correlation	value
0.05	0.05	pearson	neg	-0.0432458016239748
0.05	0.05	spearman	neg	-0.0515310924882894
0.05	0.05	bray	neg	1
0.05	0.05	KLd	neg	49.50732581222
0.05	0.05	MI	neg	0.25464946446397
0.05	0.05	MIC	neg	0.00364645520214311
0.05	0.05	pearson	0	-0.0209276338723153
0.05	0.05	spearman	0	-0.0291545189504373
0.05	0.05	bray	0	1
0.05	0.05	KLd	0	48.2023316846585
0.05	0.05	MI	0	0.609491650719665
0.05	0.05	MIC	0	0.00119006242648984
0.05	0.05	pearson	pos	1
0.05	0.05	spearman	pos	1
0.05	0.05	bray	pos	0
0.05	0.05	KLd	pos	0
0.05	0.05	MI	pos	0
0.05	0.05	MIC	pos	0.402179190202273
0.05	0.1	pearson	neg	-0.0473149517398419
0.05	0.1	spearman	neg	-0.0679065951673391
0.05	0.1	bray	neg	1
0.05	0.1	KLd	neg	49.8869780382548
0.05	0.1	MI	neg	0.177366730695496
0.05	0.1	MIC	neg	0.00621209142951188
0.05	0.1	pearson	0	-0.0275945421288623
0.05	0.1	spearman	0	-0.060115083259172
0.05	0.1	bray	0	1
0.05	0.1	KLd	0	48.8843248377907
0.05	0.1	MI	0	0.31992013253854
0.05	0.1	MIC	0	0.00491501391078465
0.05	0.1	pearson	pos	0.959338178312984
0.05	0.1	spearman	pos	0.779807152670975
0.05	0.1	bray	pos	0.372238514173998
0.05	0.1	KLd	pos	2.2502866793362
0.05	0.1	MI	pos	0.0594620182985747
0.05	0.1	MIC	pos	0.402179190202273
0.05	0.15	pearson	neg	-0.0531034634598454
0.05	0.15	spearman	neg	-0.0886264964710097
0.05	0.15	bray	neg	1
0.05	0.15	KLd	neg	49.8645938739381
0.05	0.15	MI	neg	0.140539952479674
0.05	0.15	MIC	neg	0.0102880298581462
0.05	0.15	pearson	0	-0.0359818592517616
0.05	0.15	spearman	0	-0.0751631047432872
0.05	0.15	bray	0	1
0.05	0.15	KLd	0	48.9661752348376
0.05	0.15	MI	0	0.20285400368147
0.05	0.15	MIC	0	0.00753899981575194
0.05	0.15	pearson	pos	0.908286979483866
0.05	0.15	spearman	pos	0.779807152670975
0.05	0.15	bray	pos	0.529385900630221
0.05	0.15	KLd	pos	4.39855900526462
0.05	0.15	MI	pos	0.0836900143542817
0.05	0.15	MIC	pos	0.402179190202273
0.05	0.2	pearson	neg	-0.0588024500589488
0.05	0.2	spearman	neg	-0.0886264964710097
0.05	0.2	bray	neg	1
0.05	0.2	KLd	neg	49.8838186389995
0.05	0.2	MI	neg	0.117951912399534
0.05	0.2	MIC	neg	0.0102880298581462
0.05	0.2	pearson	0	-0.0418048705087686
0.05	0.2	spearman	0	-0.0820368008405986
0.05	0.2	bray	0	1
0.05	0.2	KLd	0	49.1406164521453
0.05	0.2	MI	0	0.150530730882536
0.05	0.2	MIC	0	0.00889714382543923
0.05	0.2	pearson	pos	0.86806521938493
0.05	0.2	spearman	pos	0.779807152670975
0.05	0.2	bray	pos	0.608653260207191
0.05	0.2	KLd	pos	5.60611369162429
0.05	0.2	MI	pos	0.0897720826869076
0.05	0.2	MIC	pos	0.402179190202273
0.05	0.25	pearson	neg	-0.0630948603275679
0.05	0.25	spearman	neg	-0.0950006946511375
0.05	0.25	bray	neg	1
0.05	0.25	KLd	neg	49.9266949363663
0.05	0.25	MI	neg	0.10371503823888
0.05	0.25	MIC	neg	0.0117132760081402
0.05	0.25	pearson	0	-0.042116055262603
0.05	0.25	spearman	0	0.0937405287052488
0.05	0.25	bray	0	0.996388028895769
0.05	0.25	KLd	0	28.6509896936498
0.05	0.25	MI	0	0.114622209781202
0.05	0.25	MIC	0	0.108862769430713
0.05	0.25	pearson	pos	0.837444474358718
0.05	0.25	spearman	pos	0.70236168141078
0.05	0.25	bray	pos	0.657894736842105
0.05	0.25	KLd	pos	6.43774635456351
0.05	0.25	MI	pos	0.0911963418116884
0.05	0.25	MIC	pos	0.402179190202273
0.05	0.3	pearson	neg	-0.066670653511025
0.05	0.3	spearman	neg	-0.113271911483381
0.05	0.3	bray	neg	1
0.05	0.3	KLd	neg	49.9592231384514
0.05	0.3	MI	neg	0.093605427576664
0.05	0.3	MIC	neg	0.0162132799037549
0.05	0.3	pearson	0	-0.0258065102500096
0.05	0.3	spearman	0	0.0575363654394549
0.05	0.3	bray	0	0.979918864097363
0.05	0.3	KLd	0	26.5432184719837
0.05	0.3	MI	0	0.0810925113395443
0.05	0.3	MIC	0	0.113893901522277
0.05	0.3	pearson	pos	0.813795941627957
0.05	0.3	spearman	pos	0.648996836324109
0.05	0.3	bray	pos	0.693533762825101
0.05	0.3	KLd	pos	7.16611679689651
0.05	0.3	MI	pos	0.0913897229872904
0.05	0.3	MIC	pos	0.402179190202273
0.05	0.35	pearson	neg	-0.0701234523865571
0.05	0.35	spearman	neg	-0.130840676967165
0.05	0.35	bray	neg	1
0.05	0.35	KLd	neg	49.9683489617628
0.05	0.35	MI	neg	0.0856509696262518
0.05	0.35	MIC	neg	0.0210941959975179
0.05	0.35	pearson	0	-0.00841291586896911
0.05	0.35	spearman	0	0.0391702877355651
0.05	0.35	bray	0	0.967786545188319
0.05	0.35	KLd	0	25.5923803913026
0.05	0.35	MI	0	0.060901402536008
0.05	0.35	MIC	0	0.11781268389843
0.05	0.35	pearson	pos	0.794823133667101
0.05	0.35	spearman	pos	0.594240195057249
0.05	0.35	bray	pos	0.721593618589327
0.05	0.35	KLd	pos	7.85313819000682
0.05	0.35	MI	pos	0.0910826518989382
0.05	0.35	MIC	pos	0.402179190202273
0.05	0.4	pearson	neg	-0.0739160007372328
0.05	0.4	spearman	neg	-0.153924406260113
0.05	0.4	bray	neg	1
0.05	0.4	KLd	neg	49.9497432399733
0.05	0.4	MI	neg	0.0788291799654338
0.05	0.4	MIC	neg	0.0283194538165441
0.05	0.4	pearson	0	0.00621326680011603
0.05	0.4	spearman	0	0.0308897620958468
0.05	0.4	bray	0	0.973486877343332
0.05	0.4	KLd	0	25.0256554206993
0.05	0.4	MI	0	0.0483070200051407
0.05	0.4	MIC	0	0.119991630536409
0.05	0.4	pearson	pos	0.779070877871442
0.05	0.4	spearman	pos	0.547680978098178
0.05	0.4	bray	pos	0.74479415037355
0.05	0.4	KLd	pos	8.51810920933516
0.05	0.4	MI	pos	0.0905202133242532
0.05	0.4	MIC	pos	0.402179190202273
0.05	0.45	pearson	neg	-0.0780181797710939
0.05	0.45	spearman	neg	-0.177164039217337
0.05	0.45	bray	neg	1
0.05	0.45	KLd	neg	49.9231427349212
0.05	0.45	MI	neg	0.072903024373399
0.05	0.45	MIC	neg	0.0365810328015043
0.05	0.45	pearson	0	0.0186118662549573
0.05	0.45	spearman	0	0.030888899241279
0.05	0.45	bray	0	0.977573904179409
0.05	0.45	KLd	0	24.6575787575396
0.05	0.45	MI	0	0.0399676754866121
0.05	0.45	MIC	0	0.119991630536409
0.05	0.45	pearson	pos	0.765858573251333
0.05	0.45	spearman	pos	0.524398736494048
0.05	0.45	bray	pos	0.764908298861515
0.05	0.45	KLd	pos	9.18541579840194
0.05	0.45	MI	pos	0.0898252166712103
0.05	0.45	MIC	pos	0.402179190202273
0.05	0.5	pearson	neg	-0.0823479698554592
0.05	0.5	spearman	neg	-0.177164039217337
0.05	0.5	bray	neg	1
0.05	0.5	KLd	neg	49.8953836795402
0.05	0.5	MI	neg	0.0677516229346078
0.05	0.5	MIC	neg	0.0365810328015043
0.05	0.5	pearson	0	0.0287428299223727
0.05	0.5	spearman	0	0.0269092794562196
0.05	0.5	bray	0	0.980530973451327
0.05	0.5	KLd	0	24.4161556411323
0.05	0.5	MI	0	0.0342344430422134
0.05	0.5	MIC	0	0.121146094541207
0.05	0.5	pearson	pos	0.754476066365588
0.05	0.5	spearman	pos	0.507485861321614
0.05	0.5	bray	pos	0.782695496227117
0.05	0.5	KLd	pos	9.8471427090656
0.05	0.5	MI	pos	0.0889836115302491
0.05	0.5	MIC	pos	0.402179190202273
0.05	0.55	pearson	neg	-0.0866920557256084
0.05	0.55	spearman	neg	-0.200936467879753
0.05	0.55	bray	neg	1
0.05	0.55	KLd	neg	49.8741856093342
0.05	0.55	MI	neg	0.0632810989047498
0.05	0.55	MIC	neg	0.0462270068632686
0.05	0.55	pearson	0	0.0372434048720705
0.05	0.55	spearman	0	0.0154503572807009
0.05	0.55	bray	0	0.982776617954071
0.05	0.55	KLd	0	24.2386346727408
0.05	0.55	MI	0	0.0299628954452969
0.05	0.55	MIC	0	0.124915594449083
0.05	0.55	pearson	pos	0.744611831288976
0.05	0.55	spearman	pos	0.498851582622006
0.05	0.55	bray	pos	0.79831668865021
0.05	0.55	KLd	pos	10.4813637939095
0.05	0.55	MI	pos	0.0879765776022235
0.05	0.55	MIC	pos	0.402179190202273
0.05	0.6	pearson	neg	-0.0911584316888922
0.05	0.6	spearman	neg	-0.213095049620647
0.05	0.6	bray	neg	1
0.05	0.6	KLd	neg	49.8521288725489
0.05	0.6	MI	neg	0.059337327228459
0.05	0.6	MIC	neg	0.051731326623898
0.05	0.6	pearson	0	0.0441244230747777
0.05	0.6	spearman	0	0.0117569682549323
0.05	0.6	bray	0	0.984539704848911
0.05	0.6	KLd	0	24.1056286704677
0.05	0.6	MI	0	0.0267158260186204
0.05	0.6	MIC	0	0.12629010947028
0.05	0.6	pearson	pos	0.735861853165964
0.05	0.6	spearman	pos	0.488923194979069
0.05	0.6	bray	pos	0.812029855114884
0.05	0.6	KLd	pos	11.0757681877794
0.05	0.6	MI	pos	0.086812703705367
0.05	0.6	MIC	pos	0.402179190202273
0.05	0.65	pearson	neg	-0.0957034983139569
0.05	0.65	spearman	neg	-0.238065727643999
0.05	0.65	bray	neg	1
0.05	0.65	KLd	neg	49.8316905550022
0.05	0.65	MI	neg	0.0558213434633027
0.05	0.65	MIC	neg	0.064622001739855
0.05	0.65	pearson	0	0.0498667835204951
0.05	0.65	spearman	0	0.00450918344891933
0.05	0.65	bray	0	0.985953461975028
0.05	0.65	KLd	0	24.0028958657793
0.05	0.65	MI	0	0.0241539138982677
0.05	0.65	MIC	0	0.129252734493085
0.05	0.65	pearson	pos	0.727979407036101
0.05	0.65	spearman	pos	0.483930230897943
0.05	0.65	bray	pos	0.824146334784633
0.05	0.65	KLd	pos	11.6296096076297
0.05	0.65	MI	pos	0.0855386686782395
0.05	0.65	MIC	pos	0.402179190202273
0.05	0.7	pearson	neg	-0.100359220387791
0.05	0.7	spearman	neg	-0.250887705843921
0.05	0.7	bray	neg	1
0.05	0.7	KLd	neg	49.8122501634009
0.05	0.7	MI	neg	0.052684904239679
0.05	0.7	MIC	neg	0.0723393371165433
0.05	0.7	pearson	0	0.0546927381769681
0.05	0.7	spearman	0	-0.0200127571201458
0.05	0.7	bray	0	0.987129903474276
0.05	0.7	KLd	0	23.9152866091068
0.05	0.7	MI	0	0.0219738905847894
0.05	0.7	MIC	0	0.142976145009543
0.05	0.7	pearson	pos	0.720956484660298
0.05	0.7	spearman	pos	0.479996168375598
0.05	0.7	bray	pos	0.83487182124399
0.05	0.7	KLd	pos	12.1427377913059
0.05	0.7	MI	pos	0.0841919000749977
0.05	0.7	MIC	pos	0.402179190202273
0.05	0.75	pearson	neg	-0.105042025983438
0.05	0.75	spearman	neg	-0.257389941387208
0.05	0.75	bray	neg	1
0.05	0.75	KLd	neg	49.7968470438872
0.05	0.75	MI	neg	0.0498921865650863
0.05	0.75	MIC	neg	0.0766238110793633
0.05	0.75	pearson	0	0.0585316758039416
0.05	0.75	spearman	0	-0.0303551595974245
0.05	0.75	bray	0	0.988135897896818
0.05	0.75	KLd	0	23.8385292631192
0.05	0.75	MI	0	0.0201227694549106
0.05	0.75	MIC	0	0.151705688822799
0.05	0.75	pearson	pos	0.714666350028105
0.05	0.75	spearman	pos	0.472384691303351
0.05	0.75	bray	pos	0.844499866824863
0.05	0.75	KLd	pos	12.6197911229889
0.05	0.75	MI	pos	0.08274718057999
0.05	0.75	MIC	pos	0.402179190202273
0.05	0.8	pearson	neg	-0.109766749709296
0.05	0.8	spearman	neg	-0.283974450480592
0.05	0.8	bray	neg	1
0.05	0.8	KLd	neg	49.7835803922896
0.05	0.8	MI	neg	0.0473638362915737
0.05	0.8	MIC	neg	0.0979065701049424
0.05	0.8	pearson	0	0.0616641591228095
0.05	0.8	spearman	0	-0.0338002054053202
0.05	0.8	bray	0	0.989003665444852
0.05	0.8	KLd	0	23.7734812470127
0.05	0.8	MI	0	0.0185881744812576
0.05	0.8	MIC	0	0.155321878170479
0.05	0.8	pearson	pos	0.709135161254788
0.05	0.8	spearman	pos	0.471859654395274
0.05	0.8	bray	pos	0.853224848013896
0.05	0.8	KLd	pos	13.0680418997149
0.05	0.8	MI	pos	0.0813040102896638
0.05	0.8	MIC	pos	0.402179190202273
0.05	0.85	pearson	neg	-0.114502250143416
0.05	0.85	spearman	neg	-0.290764338242269
0.05	0.85	bray	neg	1
0.05	0.85	KLd	neg	49.7727874318
0.05	0.85	MI	neg	0.0451006224005005
0.05	0.85	MIC	neg	0.104735377910863
0.05	0.85	pearson	0	0.0642150870028367
0.05	0.85	spearman	0	-0.0337985755764789
0.05	0.85	bray	0	0.989753409061505
0.05	0.85	KLd	0	23.7212947869883
0.05	0.85	MI	0	0.0173004089268603
0.05	0.85	MIC	0	0.155321878170479
0.05	0.85	pearson	pos	0.704155784471559
0.05	0.85	spearman	pos	0.471461340476743
0.05	0.85	bray	pos	0.861076859843814
0.05	0.85	KLd	pos	13.4852848824401
0.05	0.85	MI	pos	0.0798639530779369
0.05	0.85	MIC	pos	0.402179190202273
0.05	0.9	pearson	neg	-0.119249536117916
0.05	0.9	spearman	neg	-0.304470375141516
0.05	0.9	bray	neg	1
0.05	0.9	KLd	neg	49.7638434202105
0.05	0.9	MI	neg	0.0430489553756405
0.05	0.9	MIC	neg	0.121455309483087
0.05	0.9	pearson	0	0.0663063205299678
0.05	0.9	spearman	0	-0.0198809959669944
0.05	0.9	bray	0	0.990352684523088
0.05	0.9	KLd	0	23.2250385861464
0.05	0.9	MI	0	0.0161279653990778
0.05	0.9	MIC	0	0.202292189082415
0.05	0.9	pearson	pos	0.699794910730224
0.05	0.9	spearman	pos	0.47072428303293
0.05	0.9	bray	pos	0.868185550082102
0.05	0.9	KLd	pos	13.8724038675766
0.05	0.9	MI	pos	0.0783972350399147
0.05	0.9	MIC	pos	0.402179190202273
0.05	0.95	pearson	neg	-0.124026916514527
0.05	0.95	spearman	neg	-0.332377349022763
0.05	0.95	bray	neg	1
0.05	0.95	KLd	neg	49.7566174006559
0.05	0.95	MI	neg	0.041168162762461
0.05	0.95	MIC	neg	0.187194439039145
0.05	0.95	pearson	0	0.0681031905050773
0.05	0.95	spearman	0	-0.023341057155198
0.05	0.95	bray	0	0.990741585332482
0.05	0.95	KLd	0	23.1310676190884
0.05	0.95	MI	0	0.0150021125741031
0.05	0.95	MIC	0	0.242292189082415
0.05	0.95	pearson	pos	0.695865319897986
0.05	0.95	spearman	pos	0.470543383076004
0.05	0.95	bray	pos	0.874594805702011
0.05	0.95	KLd	pos	14.2305323682404
0.05	0.95	MI	pos	0.0769653097965208
0.05	0.95	MIC	pos	0.402179190202273
0.1	0.05	pearson	neg	-0.053649733120606
0.1	0.05	spearman	neg	-0.0929964180226218
0.1	0.05	bray	neg	1
0.1	0.05	KLd	neg	50.7960981625096
0.1	0.05	MI	neg	0.634572468978204
0.1	0.05	MIC	neg	0.0114354885837527
0.1	0.05	pearson	0	-0.0394076325131259
0.1	0.05	spearman	0	-0.052614173320301
0.1	0.05	bray	0	1
0.1	0.05	KLd	0	49.2060980352972
0.1	0.05	MI	0	0.470159878851546
0.1	0.05	MIC	0	0.00372840718480338
0.1	0.05	pearson	pos	0.959338178312984
0.1	0.05	spearman	pos	0.779807152670975
0.1	0.05	bray	pos	0.372238514173998
0.1	0.05	KLd	pos	2.2502866793362
0.1	0.05	MI	pos	0.0594620182985747
0.1	0.05	MIC	pos	0.402179190202273
0.1	0.1	pearson	neg	-0.0586978258728727
0.1	0.1	spearman	neg	-0.122548733312998
0.1	0.1	bray	neg	1
0.1	0.1	KLd	neg	51.1757503896868
0.1	0.1	MI	neg	0.535581919044413
0.1	0.1	MIC	neg	0.0195023093897497
0.1	0.1	pearson	0	-0.0519617068139136
0.1	0.1	spearman	0	-0.10848765555485
0.1	0.1	bray	0	1
0.1	0.1	KLd	0	49.8880911930556
0.1	0.1	MI	0	0.689056851778943
0.1	0.1	MIC	0	0.0154218417113412
0.1	0.1	pearson	pos	1
0.1	0.1	spearman	pos	1
0.1	0.1	bray	pos	0
0.1	0.1	KLd	pos	0
0.1	0.1	MI	pos	0
0.1	0.1	MIC	pos	0.584238811642856
0.1	0.15	pearson	neg	-0.0658789185404098
0.1	0.15	spearman	neg	-0.159941237721118
0.1	0.15	bray	neg	1
0.1	0.15	KLd	neg	51.1533662273231
0.1	0.15	MI	neg	0.465547433652596
0.1	0.15	MIC	neg	0.0323557312782095
0.1	0.15	pearson	0	-0.0479605257765024
0.1	0.15	spearman	0	0.0379050489826677
0.1	0.15	bray	0	0.931233062330623
0.1	0.15	KLd	0	46.1196136043562
0.1	0.15	MI	0	0.605005022126102
0.1	0.15	MIC	0	0.0798675810878327
0.1	0.15	pearson	pos	0.987354732593367
0.1	0.15	spearman	pos	1
0.1	0.15	bray	pos	0.195714449409877
0.1	0.15	KLd	pos	0.126701652354065
0.1	0.15	MI	pos	0.0138363218719262
0.1	0.15	MIC	pos	0.584238811642856
0.1	0.2	pearson	neg	-0.0729489484304398
0.1	0.2	spearman	neg	-0.159941237721118
0.1	0.2	bray	neg	1
0.1	0.2	KLd	neg	51.1725909925323
0.1	0.2	MI	neg	0.413872256508602
0.1	0.2	MIC	neg	0.0323557312782095
0.1	0.2	pearson	0	-0.0429401185734639
0.1	0.2	spearman	0	0.0177658844534172
0.1	0.2	bray	0	0.940439672801636
0.1	0.2	KLd	0	45.4815672107788
0.1	0.2	MI	0	0.531387327853756
0.1	0.2	MIC	0	0.0833908959494212
0.1	0.2	pearson	pos	0.967462248234097
0.1	0.2	spearman	pos	1
0.1	0.2	bray	pos	0.305668216440795
0.1	0.2	KLd	pos	0.260452625674477
0.1	0.2	MI	pos	0.0255201833160194
0.1	0.2	MIC	pos	0.584238811642856
0.1	0.25	pearson	neg	-0.0782740125223931
0.1	0.25	spearman	neg	-0.171444537377591
0.1	0.25	bray	neg	1
0.1	0.25	KLd	neg	51.2154672905181
0.1	0.25	MI	neg	0.377580976518396
0.1	0.25	MIC	neg	0.0368618334485511
0.1	0.25	pearson	0	-0.0379986857471209
0.1	0.25	spearman	0	0.0773447560779262
0.1	0.25	bray	0	0.949145563104797
0.1	0.25	KLd	0	35.8700966752989
0.1	0.25	MI	0	0.467146640681657
0.1	0.25	MIC	0	0.154164390415939
0.1	0.25	pearson	pos	0.949258269778243
0.1	0.25	spearman	pos	0.900686379965957
0.1	0.25	bray	pos	0.378299379982285
0.1	0.25	KLd	pos	0.474383814392097
0.1	0.25	MI	pos	0.0336650983961942
0.1	0.25	MIC	pos	0.584238811642856
0.1	0.3	pearson	neg	-0.0827100581680495
0.1	0.3	spearman	neg	-0.204417983820617
0.1	0.3	bray	neg	1
0.1	0.3	KLd	neg	51.2479954941876
0.1	0.3	MI	neg	0.349979832833081
0.1	0.3	MIC	neg	0.0511314551567783
0.1	0.3	pearson	0	-0.022960328418072
0.1	0.3	spearman	0	0.00920987655238955
0.1	0.3	bray	0	0.943833530705464
0.1	0.3	KLd	0	34.701112268946
0.1	0.3	MI	0	0.397469976943423
0.1	0.3	MIC	0	0.154164390415939
0.1	0.3	pearson	pos	0.933803330714489
0.1	0.3	spearman	pos	0.832252992424066
0.1	0.3	bray	pos	0.433105843395388
0.1	0.3	KLd	pos	0.859009426878939
0.1	0.3	MI	pos	0.0407431777191552
0.1	0.3	MIC	pos	0.584238811642856
0.1	0.35	pearson	neg	-0.0869935199431858
0.1	0.35	spearman	neg	-0.23612374009665
0.1	0.35	bray	neg	1
0.1	0.35	KLd	neg	51.2571213191999
0.1	0.35	MI	neg	0.327152330193991
0.1	0.35	MIC	neg	0.0666872306864185
0.1	0.35	pearson	0	-0.0100568946961402
0.1	0.35	spearman	0	0.0358365198832341
0.1	0.35	bray	0	0.937425464749211
0.1	0.35	KLd	0	33.3291812992779
0.1	0.35	MI	0	0.34149812566149
0.1	0.35	MIC	0	0.163681453606121
0.1	0.35	pearson	pos	0.920577809581015
0.1	0.35	spearman	pos	0.762034809531912
0.1	0.35	bray	pos	0.477655813953488
0.1	0.35	KLd	pos	1.37696528401232
0.1	0.35	MI	pos	0.0471471896915196
0.1	0.35	MIC	pos	0.584238811642856
0.1	0.4	pearson	neg	-0.0916984669951546
0.1	0.4	spearman	neg	-0.277782164849354
0.1	0.4	bray	neg	1
0.1	0.4	KLd	neg	51.238515599733
0.1	0.4	MI	neg	0.306799144873153
0.1	0.4	MIC	neg	0.0898827478214033
0.1	0.4	pearson	0	-0.000431544102181928
0.1	0.4	spearman	0	0.0214265395712024
0.1	0.4	bray	0	0.928985678778554
0.1	0.4	KLd	0	32.8692779729072
0.1	0.4	MI	0	0.294495857912815
0.1	0.4	MIC	0	0.163681453606121
0.1	0.4	pearson	pos	0.90901166513029
0.1	0.4	spearman	pos	0.702328744000713
0.1	0.4	bray	pos	0.515463205853928
0.1	0.4	KLd	pos	1.9861917106624
0.1	0.4	MI	pos	0.0529941532918852
0.1	0.4	MIC	pos	0.584238811642856
0.1	0.45	pearson	neg	-0.0967875346529404
0.1	0.45	spearman	neg	-0.319721943666841
0.1	0.45	bray	neg	1
0.1	0.45	KLd	neg	51.2119150969262
0.1	0.45	MI	neg	0.288482130860981
0.1	0.45	MIC	neg	0.116690431772709
0.1	0.45	pearson	0	0.00716659853802305
0.1	0.45	spearman	0	0.0214259410561512
0.1	0.45	bray	0	0.920285423037717
0.1	0.45	KLd	0	32.6401315307963
0.1	0.45	MI	0	0.259147958965665
0.1	0.45	MIC	0	0.163681453606121
0.1	0.45	pearson	pos	0.89884379501579
0.1	0.45	spearman	pos	0.672472334599512
0.1	0.45	bray	pos	0.548979919678715
0.1	0.45	KLd	pos	2.68706461340994
0.1	0.45	MI	pos	0.0585475157295444
0.1	0.45	MIC	pos	0.584238811642856
0.1	0.5	pearson	neg	-0.102158971272713
0.1	0.5	spearman	neg	-0.319721943666841
0.1	0.5	bray	neg	1
0.1	0.5	KLd	neg	51.1841560419301
0.1	0.5	MI	neg	0.272018467680166
0.1	0.5	MIC	neg	0.116690431772709
0.1	0.5	pearson	0	0.0129274220204199
0.1	0.5	spearman	0	0.0144595509985955
0.1	0.5	bray	0	0.919200071742445
0.1	0.5	KLd	0	32.5090863736151
0.1	0.5	MI	0	0.232734844084389
0.1	0.5	MIC	0	0.163681453606121
0.1	0.5	pearson	pos	0.889776172980535
0.1	0.5	spearman	pos	0.650783799024396
0.1	0.5	bray	pos	0.579209256317257
0.1	0.5	KLd	pos	3.4446301611646
0.1	0.5	MI	pos	0.0636604654930875
0.1	0.5	MIC	pos	0.584238811642856
0.1	0.55	pearson	neg	-0.107548142910991
0.1	0.55	spearman	neg	-0.362623240855628
0.1	0.55	bray	neg	1
0.1	0.55	KLd	neg	51.1629579738929
0.1	0.55	MI	neg	0.257401926595661
0.1	0.55	MIC	neg	0.148455231612793
0.1	0.55	pearson	0	0.0179980522312918
0.1	0.55	spearman	0	0.0554986529747635
0.1	0.55	bray	0	0.917608399454997
0.1	0.55	KLd	0	29.881674561178
0.1	0.55	MI	0	0.209576239856658
0.1	0.55	MIC	0	0.163681453606121
0.1	0.55	pearson	pos	0.88163025659101
0.1	0.55	spearman	pos	0.639711473424363
0.1	0.55	bray	pos	0.606227208976157
0.1	0.55	KLd	pos	4.20949129235065
0.1	0.55	MI	pos	0.0681018255917751
0.1	0.55	MIC	pos	0.584238811642856
0.1	0.6	pearson	neg	-0.11308902478734
0.1	0.6	spearman	neg	-0.384565421693253
0.1	0.6	bray	neg	1
0.1	0.6	KLd	neg	51.1409012384249
0.1	0.6	MI	neg	0.244207037232779
0.1	0.6	MIC	neg	0.166850226489379
0.1	0.6	pearson	0	0.0222507046525751
0.1	0.6	spearman	0	0.0508333603387634
0.1	0.6	bray	0	0.915433710472875
0.1	0.6	KLd	0	29.6681713712616
0.1	0.6	MI	0	0.190435686844312
0.1	0.6	MIC	0	0.163681453606121
0.1	0.6	pearson	pos	0.874190898592635
0.1	0.6	spearman	pos	0.626979623493349
0.1	0.6	bray	pos	0.630316277354963
0.1	0.6	KLd	pos	4.95090075322479
0.1	0.6	MI	pos	0.0717945344660941
0.1	0.6	MIC	pos	0.584238811642856
0.1	0.65	pearson	neg	-0.118727528463843
0.1	0.65	spearman	neg	-0.429629158936852
0.1	0.65	bray	neg	1
0.1	0.65	KLd	neg	51.1204629231272
0.1	0.65	MI	neg	0.232246898293924
0.1	0.65	MIC	neg	0.210893955448993
0.1	0.65	pearson	0	0.0259044886598915
0.1	0.65	spearman	0	0.0417378626807771
0.1	0.65	bray	0	0.91311268820057
0.1	0.65	KLd	0	29.5287693077647
0.1	0.65	MI	0	0.174840562139537
0.1	0.65	MIC	0	0.163681453606121
0.1	0.65	pearson	pos	0.867322060887163
0.1	0.65	spearman	pos	0.620576804457869
0.1	0.65	bray	pos	0.651895752225556
0.1	0.65	KLd	pos	5.65712776449474
0.1	0.65	MI	pos	0.0748299685105166
0.1	0.65	MIC	pos	0.584238811642856
0.1	0.7	pearson	neg	-0.124503308709905
0.1	0.7	spearman	neg	-0.452768548904723
0.1	0.7	bray	neg	1
0.1	0.7	KLd	neg	51.1010225328214
0.1	0.7	MI	neg	0.221360510273699
0.1	0.7	MIC	neg	0.238075686950964
0.1	0.7	pearson	0	0.0286992995287322
0.1	0.7	spearman	0	0.0114818274311626
0.1	0.7	bray	0	0.912376645993095
0.1	0.7	KLd	0	29.4293608900132
0.1	0.7	MI	0	0.161842059977514
0.1	0.7	MIC	0	0.163681453606121
0.1	0.7	pearson	pos	0.86104732347783
0.1	0.7	spearman	pos	0.615531887251261
0.1	0.7	bray	pos	0.671233518349376
0.1	0.7	KLd	pos	6.32485032509767
0.1	0.7	MI	pos	0.0772822231317477
0.1	0.7	MIC	pos	0.584238811642856
0.1	0.75	pearson	neg	-0.130312688141616
0.1	0.75	spearman	neg	-0.46450291325577
0.1	0.75	bray	neg	1
0.1	0.75	KLd	neg	51.085619414107
0.1	0.75	MI	neg	0.211496097404052
0.1	0.75	MIC	neg	0.253496987197774
0.1	0.75	pearson	0	0.0304787852695343
0.1	0.75	spearman	0	-0.00110927114489908
0.1	0.75	bray	0	0.915902659875495
0.1	0.75	KLd	0	29.3539095759917
0.1	0.75	MI	0	0.1507921581116
0.1	0.75	MIC	0	0.163681453606121
0.1	0.75	pearson	pos	0.855331752932755
0.1	0.75	spearman	pos	0.605771170071154
0.1	0.75	bray	pos	0.688784445873146
0.1	0.75	KLd	pos	6.95795751448025
0.1	0.75	MI	pos	0.0792171004827977
0.1	0.75	MIC	pos	0.584238811642856
0.1	0.8	pearson	neg	-0.13617407022825
0.1	0.8	spearman	neg	-0.512479076795023
0.1	0.8	bray	neg	1
0.1	0.8	KLd	neg	51.0723527646808
0.1	0.8	MI	neg	0.202489238415252
0.1	0.8	MIC	neg	0.335170746396431
0.1	0.8	pearson	0	0.0314218437262694
0.1	0.8	spearman	0	-0.00528564829613064
0.1	0.8	bray	0	0.918891873387054
0.1	0.8	KLd	0	29.3005591514162
0.1	0.8	MI	0	0.141336208969815
0.1	0.8	MIC	0	0.163681453606121
0.1	0.8	pearson	pos	0.850233947276076
0.1	0.8	spearman	pos	0.605097879365524
0.1	0.8	bray	pos	0.704848408393255
0.1	0.8	KLd	pos	7.56292320740496
0.1	0.8	MI	pos	0.0808044238962311
0.1	0.8	MIC	pos	0.584238811642856
0.1	0.85	pearson	neg	-0.142048821647869
0.1	0.85	spearman	neg	-0.524732557366099
0.1	0.85	bray	neg	1
0.1	0.85	KLd	neg	51.0615598049889
0.1	0.85	MI	neg	0.194290736087006
0.1	0.85	MIC	neg	0.364067615157556
0.1	0.85	pearson	0	0.0317625358506478
0.1	0.85	spearman	0	-0.00528539342483816
0.1	0.85	bray	0	0.923662242360068
0.1	0.85	KLd	0	29.2644720293402
0.1	0.85	MI	0	0.133179431972526
0.1	0.85	MIC	0	0.163681453606121
0.1	0.85	pearson	pos	0.845587105597943
0.1	0.85	spearman	pos	0.604587094209005
0.1	0.85	bray	pos	0.719436394523833
0.1	0.85	KLd	pos	8.13022677054566
0.1	0.85	MI	pos	0.0820300187825386
0.1	0.85	MIC	pos	0.584238811642856
0.1	0.9	pearson	neg	-0.147938193934078
0.1	0.9	spearman	neg	-0.549467378138733
0.1	0.9	bray	neg	1
0.1	0.9	KLd	neg	51.0526157946357
0.1	0.9	MI	neg	0.186790255759067
0.1	0.9	MIC	neg	0.446526676285839
0.1	0.9	pearson	0	0.031748770945338
0.1	0.9	spearman	0	-0.00200034678098226
0.1	0.9	bray	0	0.928222690145082
0.1	0.9	KLd	0	24.8235549010357
0.1	0.9	MI	0	0.125931406376631
0.1	0.9	MIC	0	0.167043307265097
0.1	0.9	pearson	pos	0.841466868013862
0.1	0.9	spearman	pos	0.603641915081976
0.1	0.9	bray	pos	0.732752056046299
0.1	0.9	KLd	pos	8.66235141834482
0.1	0.9	MI	pos	0.0829146688065245
0.1	0.9	MIC	pos	0.584238811642856
0.1	0.95	pearson	neg	-0.153847722012197
0.1	0.95	spearman	neg	-0.5640955870339
0.1	0.95	bray	neg	0.999842822900703
0.1	0.95	KLd	neg	49.184460262185
0.1	0.95	MI	neg	0.179568067389178
0.1	0.95	MIC	neg	0.529360865287364
0.1	0.95	pearson	0	0.0317502190416882
0.1	0.95	spearman	0	-0.00616950329990624
0.1	0.95	bray	0	0.931942201073908
0.1	0.95	KLd	0	24.2773305639218
0.1	0.95	MI	0	0.11885373899335
0.1	0.95	MIC	0	0.192487623154946
0.1	0.95	pearson	pos	0.837747226442426
0.1	0.95	spearman	pos	0.603409934705409
0.1	0.95	bray	pos	0.744847140935694
0.1	0.95	KLd	pos	9.15789859215683
0.1	0.95	MI	pos	0.0835377713326826
0.1	0.95	MIC	pos	0.584238811642856
0.15	0.05	pearson	neg	-0.0685159252638174
0.15	0.05	spearman	neg	-0.101500977777162
0.15	0.05	bray	neg	1
0.15	0.05	KLd	neg	51.1422100425209
0.15	0.05	MI	neg	0.691561018595374
0.15	0.05	MIC	neg	0.0134974560638314
0.15	0.05	pearson	0	-0.0500590116219165
0.15	0.05	spearman	0	-0.0665004862557963
0.15	0.05	bray	0	1
0.15	0.05	KLd	0	49.674162752549
0.15	0.05	MI	0	0.292674743934555
0.15	0.05	MIC	0	0.00579037466488211
0.15	0.05	pearson	pos	0.908286979483866
0.15	0.05	spearman	pos	0.779807152670975
0.15	0.05	bray	pos	0.529385900630221
0.15	0.05	KLd	pos	4.39855900526462
0.15	0.05	MI	pos	0.0836900143542817
0.15	0.05	MIC	pos	0.402179190202273
0.15	0.1	pearson	neg	-0.0749628305067866
0.15	0.1	spearman	neg	-0.133755864162383
0.15	0.1	bray	neg	1
0.15	0.1	KLd	neg	51.5218622698289
0.15	0.1	MI	neg	0.6678296836292
0.15	0.1	MIC	neg	0.0230256242513382
0.15	0.1	pearson	0	-0.0660062916600212
0.15	0.1	spearman	0	-0.137120501793862
0.15	0.1	bray	0	1
0.15	0.1	KLd	0	50.3561559116523
0.15	0.1	MI	0	0.582605745312412
0.15	0.1	MIC	0	0.0239820369808672
0.15	0.1	pearson	pos	0.987354732593367
0.15	0.1	spearman	pos	1
0.15	0.1	bray	pos	0.195714449409877
0.15	0.1	KLd	pos	0.126701652354065
0.15	0.1	MI	pos	0.0138363218719262
0.15	0.1	MIC	pos	0.584238811642856
0.15	0.15	pearson	neg	-0.0841337840214191
0.15	0.15	spearman	neg	-0.174567928107016
0.15	0.15	bray	neg	1
0.15	0.15	KLd	neg	51.4994781076626
0.15	0.15	MI	neg	0.624083465256411
0.15	0.15	MIC	neg	0.0382199774582384
0.15	0.15	pearson	0	-0.0558852285109853
0.15	0.15	spearman	0	-0.0162554820624679
0.15	0.15	bray	0	0.953790120646483
0.15	0.15	KLd	0	46.0200037042248
0.15	0.15	MI	0	0.627237838663639
0.15	0.15	MIC	0	0.0907070320277369
0.15	0.15	pearson	pos	1
0.15	0.15	spearman	pos	1
0.15	0.15	bray	pos	0
0.15	0.15	KLd	pos	0
0.15	0.15	MI	pos	0
0.15	0.15	MIC	pos	0.584238811642856
0.15	0.2	pearson	neg	-0.0931628995711513
0.15	0.2	spearman	neg	-0.174567928107016
0.15	0.2	bray	neg	1
0.15	0.2	KLd	neg	51.5187028728905
0.15	0.2	MI	neg	0.581792334405192
0.15	0.2	MIC	neg	0.0382199774582384
0.15	0.2	pearson	0	-0.0454390857551474
0.15	0.2	spearman	0	-0.0388503424678628
0.15	0.2	bray	0	0.910704277974967
0.15	0.2	KLd	0	45.3324395721769
0.15	0.2	MI	0	0.618245794050151
0.15	0.2	MIC	0	0.0917397798040426
0.15	0.2	pearson	pos	0.99527184544058
0.15	0.2	spearman	pos	1
0.15	0.2	bray	pos	0.116950156554117
0.15	0.2	KLd	pos	0.0220152658908592
0.15	0.2	MI	pos	0.00269312933621117
0.15	0.2	MIC	pos	0.584238811642856
0.15	0.25	pearson	neg	-0.0999635241433018
0.15	0.25	spearman	neg	-0.187123209134202
0.15	0.25	bray	neg	1
0.15	0.25	KLd	neg	51.5615791709391
0.15	0.25	MI	neg	0.547594289579294
0.15	0.25	MIC	neg	0.0435505889943228
0.15	0.25	pearson	0	-0.038118555396508
0.15	0.25	spearman	0	-0.00717754355181485
0.15	0.25	bray	0	0.894252143537631
0.15	0.25	KLd	0	38.6934899052631
0.15	0.25	MI	0	0.589578009822342
0.15	0.25	MIC	0	0.144864377683034
0.15	0.25	pearson	pos	0.986898740716598
0.15	0.25	spearman	pos	0.900686379965957
0.15	0.25	bray	pos	0.197184182181874
0.15	0.25	KLd	pos	0.173594924260374
0.15	0.25	MI	pos	0.00802336663572213
0.15	0.25	MIC	pos	0.584238811642856
0.15	0.3	pearson	neg	-0.105628785725152
0.15	0.3	spearman	neg	-0.223112090489136
0.15	0.3	bray	neg	1
0.15	0.3	KLd	neg	51.5941073747641
0.15	0.3	MI	neg	0.519252006665788
0.15	0.3	MIC	neg	0.0604453029536583
0.15	0.3	pearson	0	-0.0248272383602073
0.15	0.3	spearman	0	-0.0197765265760949
0.15	0.3	bray	0	0.89689880304679
0.15	0.3	KLd	0	37.5319204434754
0.15	0.3	MI	0	0.540868390702709
0.15	0.3	MIC	0	0.144864377683034
0.15	0.3	pearson	pos	0.97820895327321
0.15	0.3	spearman	pos	0.832252992424066
0.15	0.3	bray	pos	0.259377550658292
0.15	0.3	KLd	pos	0.523308069407885
0.15	0.3	MI	pos	0.0149905682958637
0.15	0.3	MIC	pos	0.584238811642856
0.15	0.35	pearson	neg	-0.111099182869456
0.15	0.35	spearman	neg	-0.257717350902487
0.15	0.35	bray	neg	1
0.15	0.35	KLd	neg	51.603233199943
0.15	0.35	MI	neg	0.494344418063459
0.15	0.35	MIC	neg	0.0788891452217025
0.15	0.35	pearson	0	-0.0151564254210717
0.15	0.35	spearman	0	-0.00821029078502949
0.15	0.35	bray	0	0.892046449203478
0.15	0.35	KLd	0	35.3382744653209
0.15	0.35	MI	0	0.492497180980986
0.15	0.35	MIC	0	0.144864377683034
0.15	0.35	pearson	pos	0.969876786932852
0.15	0.35	spearman	pos	0.762034809531912
0.15	0.35	bray	pos	0.311016473539995
0.15	0.35	KLd	pos	1.02323189337547
0.15	0.35	MI	pos	0.0226534622684901
0.15	0.35	MIC	pos	0.584238811642856
0.15	0.4	pearson	neg	-0.117107857690974
0.15	0.4	spearman	neg	-0.303185455319447
0.15	0.4	bray	neg	1
0.15	0.4	KLd	neg	51.5846274807027
0.15	0.4	MI	neg	0.471047026231229
0.15	0.4	MIC	neg	0.106448788637213
0.15	0.4	pearson	0	-0.00824213250412688
0.15	0.4	spearman	0	-0.0270622565897335
0.15	0.4	bray	0	0.890899898887765
0.15	0.4	KLd	0	34.6659028610615
0.15	0.4	MI	0	0.445884065571927
0.15	0.4	MIC	0	0.144864377683034
0.15	0.4	pearson	pos	0.961993486108383
0.15	0.4	spearman	pos	0.702328744000713
0.15	0.4	bray	pos	0.355625540323577
0.15	0.4	KLd	pos	1.62520175447896
0.15	0.4	MI	pos	0.0304929742565285
0.15	0.4	MIC	pos	0.584238811642856
0.15	0.45	pearson	neg	-0.123607091872056
0.15	0.45	spearman	neg	-0.348960643743342
0.15	0.45	bray	neg	1
0.15	0.45	KLd	neg	51.5580269781148
0.15	0.45	MI	neg	0.449218963594743
0.15	0.45	MIC	neg	0.138400487517593
0.15	0.45	pearson	0	-0.00277719648236861
0.15	0.45	spearman	0	-0.0270615006502205
0.15	0.45	bray	0	0.887921073682339
0.15	0.45	KLd	0	34.3403131758057
0.15	0.45	MI	0	0.406671951682543
0.15	0.45	MIC	0	0.144864377683034
0.15	0.45	pearson	pos	0.954622106781146
0.15	0.45	spearman	pos	0.672472334599512
0.15	0.45	bray	pos	0.395790509828899
0.15	0.45	KLd	pos	2.32710249638069
0.15	0.45	MI	pos	0.0385585749215127
0.15	0.45	MIC	pos	0.584238811642856
0.15	0.5	pearson	neg	-0.130466938670778
0.15	0.5	spearman	neg	-0.348960643743342
0.15	0.5	bray	neg	1
0.15	0.5	KLd	neg	51.5302679231569
0.15	0.5	MI	neg	0.428907633482811
0.15	0.5	MIC	neg	0.138400487517593
0.15	0.5	pearson	0	0.00125435660486579
0.15	0.5	spearman	0	0.00957852212610295
0.15	0.5	bray	0	0.884847522236341
0.15	0.5	KLd	0	33.4269709214073
0.15	0.5	MI	0	0.374941148385648
0.15	0.5	MIC	0	0.144864377683034
0.15	0.5	pearson	pos	0.947736048255825
0.15	0.5	spearman	pos	0.650783799024396
0.15	0.5	bray	pos	0.432525763384724
0.15	0.5	KLd	pos	3.09153787885829
0.15	0.5	MI	pos	0.0464676539460558
0.15	0.5	MIC	pos	0.584238811642856
0.15	0.55	pearson	neg	-0.137349434812409
0.15	0.55	spearman	neg	-0.395785281779521
0.15	0.55	bray	neg	1
0.15	0.55	KLd	neg	51.509069855331
0.15	0.55	MI	neg	0.410342214489332
0.15	0.55	MIC	neg	0.176430000944695
0.15	0.55	pearson	0	0.00540170781179312
0.15	0.55	spearman	0	0.0415181915399336
0.15	0.55	bray	0	0.879580399482684
0.15	0.55	KLd	0	30.2619995287745
0.15	0.55	MI	0	0.343983339757765
0.15	0.55	MIC	0	0.180051407927181
0.15	0.55	pearson	pos	0.941289939385182
0.15	0.55	spearman	pos	0.639711473424363
0.15	0.55	bray	pos	0.465775866482363
0.15	0.55	KLd	pos	3.8664561089189
0.15	0.55	MI	pos	0.0537356786158003
0.15	0.55	MIC	pos	0.584238811642856
0.15	0.6	pearson	neg	-0.14442567967801
0.15	0.6	spearman	neg	-0.419734083861775
0.15	0.6	bray	neg	1
0.15	0.6	KLd	neg	51.4870131199915
0.15	0.6	MI	neg	0.393151285587699
0.15	0.6	MIC	neg	0.19855456133997
0.15	0.6	pearson	0	0.0093123270857145
0.15	0.6	spearman	0	0.0358308294763745
0.15	0.6	bray	0	0.873268106901307
0.15	0.6	KLd	0	29.9242078703282
0.15	0.6	MI	0	0.317083092481409
0.15	0.6	MIC	0	0.180051407927181
0.15	0.6	pearson	pos	0.9352015447389
0.15	0.6	spearman	pos	0.626979623493349
0.15	0.6	bray	pos	0.495759742926865
0.15	0.6	KLd	pos	4.6194906542989
0.15	0.6	MI	pos	0.0601401865252411
0.15	0.6	MIC	pos	0.584238811642856
0.15	0.65	pearson	neg	-0.151626597073639
0.15	0.65	spearman	neg	-0.468918917963727
0.15	0.65	bray	neg	1
0.15	0.65	KLd	neg	51.4665748049127
0.15	0.65	MI	neg	0.377224829140448
0.15	0.65	MIC	neg	0.251916753683278
0.15	0.65	pearson	0	0.012930253834133
0.15	0.65	spearman	0	0.0246994592127463
0.15	0.65	bray	0	0.866933042741252
0.15	0.65	KLd	0	29.6917200551459
0.15	0.65	MI	0	0.29449531533183
0.15	0.65	MIC	0	0.180051407927181
0.15	0.65	pearson	pos	0.929440439309001
0.15	0.65	spearman	pos	0.620576804457869
0.15	0.65	bray	pos	0.522895091786114
0.15	0.65	KLd	pos	5.33794418849465
0.15	0.65	MI	pos	0.0657192213048212
0.15	0.65	MIC	pos	0.584238811642856
0.15	0.7	pearson	neg	-0.159002829995243
0.15	0.7	spearman	neg	-0.494174414431715
0.15	0.7	bray	neg	1
0.15	0.7	KLd	neg	51.4471344147332
0.15	0.7	MI	neg	0.362437605658263
0.15	0.7	MIC	neg	0.285201322048365
0.15	0.7	pearson	0	0.0157059954555155
0.15	0.7	spearman	0	0.0115519954796219
0.15	0.7	bray	0	0.862859068317749
0.15	0.7	KLd	0	29.4196304160099
0.15	0.7	MI	0	0.275216431270435
0.15	0.7	MIC	0	0.180051407927181
0.15	0.7	pearson	pos	0.924048865274128
0.15	0.7	spearman	pos	0.615531887251261
0.15	0.7	bray	pos	0.547435758430012
0.15	0.7	KLd	pos	6.01813938680256
0.15	0.7	MI	pos	0.0705246451400506
0.15	0.7	MIC	pos	0.584238811642856
0.15	0.75	pearson	neg	-0.166421972343583
0.15	0.75	spearman	neg	-0.506981891112537
0.15	0.75	bray	neg	1
0.15	0.75	KLd	neg	51.4317312960968
0.15	0.75	MI	neg	0.348801020553835
0.15	0.75	MIC	neg	0.304238811642856
0.15	0.75	pearson	0	0.0174428211087269
0.15	0.75	spearman	0	0.00179748462005491
0.15	0.75	bray	0	0.861859661974779
0.15	0.75	KLd	0	29.2633370504826
0.15	0.75	MI	0	0.258172370670957
0.15	0.75	MIC	0	0.180051407927181
0.15	0.75	pearson	pos	0.919050340556453
0.15	0.75	spearman	pos	0.605771170071154
0.15	0.75	bray	pos	0.569894689116501
0.15	0.75	KLd	pos	6.66390292473846
0.15	0.75	MI	pos	0.074644685886123
0.15	0.75	MIC	pos	0.584238811642856
0.15	0.8	pearson	neg	-0.173907527138193
0.15	0.8	spearman	neg	-0.559345494063854
0.15	0.8	bray	neg	1
0.15	0.8	KLd	neg	51.4184646468818
0.15	0.8	MI	neg	0.33616351810319
0.15	0.8	MIC	neg	0.407980631796717
0.15	0.8	pearson	0	0.0182060743531773
0.15	0.8	spearman	0	-0.00495662969097183
0.15	0.8	bray	0	0.863177990992755
0.15	0.8	KLd	0	29.1470590084785
0.15	0.8	MI	0	0.243507096802184
0.15	0.8	MIC	0	0.180051407927181
0.15	0.8	pearson	pos	0.914530876633238
0.15	0.8	spearman	pos	0.605097879365524
0.15	0.8	bray	pos	0.590607713131155
0.15	0.8	KLd	pos	7.28164607349178
0.15	0.8	MI	pos	0.0782664547481578
0.15	0.8	MIC	pos	0.584238811642856
0.15	0.85	pearson	neg	-0.181410155870852
0.15	0.85	spearman	neg	-0.572719560351387
0.15	0.85	bray	neg	1
0.15	0.85	KLd	neg	51.4076716872677
0.15	0.85	MI	neg	0.324494394976352
0.15	0.85	MIC	neg	0.446682000471304
0.15	0.85	pearson	0	0.0183263890238553
0.15	0.85	spearman	0	-0.00646485741494398
0.15	0.85	bray	0	0.865121519394817
0.15	0.85	KLd	0	29.0554753193082
0.15	0.85	MI	0	0.230782137307452
0.15	0.85	MIC	0	0.181419135740681
0.15	0.85	pearson	pos	0.910370175706196
0.15	0.85	spearman	pos	0.604587094209005
0.15	0.85	bray	pos	0.609548932667303
0.15	0.85	KLd	pos	7.86120902936572
0.15	0.85	MI	pos	0.0813370057620771
0.15	0.85	MIC	pos	0.584238811642856
0.15	0.9	pearson	neg	-0.188931456871652
0.15	0.9	spearman	neg	-0.599716390411599
0.15	0.9	bray	neg	1
0.15	0.9	KLd	neg	51.3987276770348
0.15	0.9	MI	neg	0.313687989149032
0.15	0.9	MIC	neg	0.584238811642856
0.15	0.9	pearson	0	0.0180677127027439
0.15	0.9	spearman	0	-0.00358623086892641
0.15	0.9	bray	0	0.866895160415627
0.15	0.9	KLd	0	25.2856191387535
0.15	0.9	MI	0	0.219520361455651
0.15	0.9	MIC	0	0.181419135740681
0.15	0.9	pearson	pos	0.906641910410508
0.15	0.9	spearman	pos	0.603641915081976
0.15	0.9	bray	pos	0.626948376948377
0.15	0.9	KLd	pos	8.40517985963311
0.15	0.9	MI	pos	0.0838984381432084
0.15	0.9	MIC	pos	0.584238811642856
0.15	0.95	pearson	neg	-0.196409085516087
0.15	0.95	spearman	neg	-0.603026440928652
0.15	0.95	bray	neg	0.999663689697694
0.15	0.95	KLd	neg	46.2155768231775
0.15	0.95	MI	neg	0.302785929372007
0.15	0.95	MIC	neg	0.584238811642856
0.15	0.95	pearson	0	0.0177615767736956
0.15	0.95	spearman	0	-0.00580801893967566
0.15	0.95	bray	0	0.86828486939379
0.15	0.95	KLd	0	24.7827343275442
0.15	0.95	MI	0	0.208794987374334
0.15	0.95	MIC	0	0.207026912720591
0.15	0.95	pearson	pos	0.903261229623982
0.15	0.95	spearman	pos	0.603409934705409
0.15	0.95	bray	pos	0.642844919053975
0.15	0.95	KLd	pos	8.91194248280509
0.15	0.95	MI	pos	0.0860263814997446
0.15	0.95	MIC	pos	0.584238811642856
0.2	0.05	pearson	neg	-0.0773225455229612
0.2	0.05	spearman	neg	-0.125222319136756
0.2	0.05	bray	neg	1
0.2	0.05	KLd	neg	51.3660857197228
0.2	0.05	MI	neg	0.661830638625747
0.2	0.05	MIC	neg	0.0199956838532787
0.2	0.05	pearson	0	-0.0535734543493771
0.2	0.05	spearman	0	0.204835476670144
0.2	0.05	bray	0	0.998333134897012
0.2	0.05	KLd	0	29.5667917880485
0.2	0.05	MI	0	0.212772541675468
0.2	0.05	MIC	0	0.101440542541821
0.2	0.05	pearson	pos	0.86806521938493
0.2	0.05	spearman	pos	0.779807152670975
0.2	0.05	bray	pos	0.608653260207191
0.2	0.05	KLd	pos	5.60611369162429
0.2	0.05	MI	pos	0.0897720826869076
0.2	0.05	MIC	pos	0.402179190202273
0.2	0.1	pearson	neg	-0.0845980967500997
0.2	0.1	spearman	neg	-0.165015351333129
0.2	0.1	bray	neg	1
0.2	0.1	KLd	neg	51.7457379471237
0.2	0.1	MI	neg	0.692254089261187
0.2	0.1	MIC	neg	0.0341440390296041
0.2	0.1	pearson	0	-0.071554832135757
0.2	0.1	spearman	0	-0.00190061986271358
0.2	0.1	bray	0	0.998571136966728
0.2	0.1	KLd	0	35.9535513257354
0.2	0.1	MI	0	0.482514123378783
0.2	0.1	MIC	0	0.0863427924985514
0.2	0.1	pearson	pos	0.967462248234097
0.2	0.1	spearman	pos	1
0.2	0.1	bray	pos	0.305668216440795
0.2	0.1	KLd	pos	0.260452625674477
0.2	0.1	MI	pos	0.0255201833160194
0.2	0.1	MIC	pos	0.584238811642856
0.2	0.15	pearson	neg	-0.0949478288436779
0.2	0.15	spearman	neg	-0.21536542093664
0.2	0.15	bray	neg	1
0.2	0.15	KLd	neg	51.7233537850377
0.2	0.15	MI	neg	0.67813105788982
0.2	0.15	MIC	neg	0.0567670787306765
0.2	0.15	pearson	0	-0.060748026409391
0.2	0.15	spearman	0	0.0876034694408358
0.2	0.15	bray	0	0.963988682157249
0.2	0.15	KLd	0	35.7162953472156
0.2	0.15	MI	0	0.575059813592217
0.2	0.15	MIC	0	0.117245246436287
0.2	0.15	pearson	pos	0.99527184544058
0.2	0.15	spearman	pos	1
0.2	0.15	bray	pos	0.116950156554117
0.2	0.15	KLd	pos	0.0220152658908592
0.2	0.15	MI	pos	0.00269312933621117
0.2	0.15	MIC	pos	0.584238811642856
0.2	0.2	pearson	neg	-0.105137491983131
0.2	0.2	spearman	neg	-0.21536542093664
0.2	0.2	bray	neg	1
0.2	0.2	KLd	neg	51.7425785502831
0.2	0.2	MI	neg	0.65313575365953
0.2	0.2	MIC	neg	0.0567670787306765
0.2	0.2	pearson	0	-0.0494901097309826
0.2	0.2	spearman	0	0.0569791632616212
0.2	0.2	bray	0	0.928587204593978
0.2	0.2	KLd	0	37.0129520685
0.2	0.2	MI	0	0.605509674046514
0.2	0.2	MIC	0	0.123641046228008
0.2	0.2	pearson	pos	1
0.2	0.2	spearman	pos	1
0.2	0.2	bray	pos	0
0.2	0.2	KLd	pos	0
0.2	0.2	MI	pos	0
0.2	0.2	MIC	pos	0.584238811642856
0.2	0.25	pearson	neg	-0.112812227470391
0.2	0.25	spearman	neg	-0.230854940762642
0.2	0.25	bray	neg	1
0.2	0.25	KLd	neg	51.7854548483573
0.2	0.25	MI	neg	0.628514270675549
0.2	0.25	MIC	neg	0.0647227825178691
0.2	0.25	pearson	0	-0.0422193372726117
0.2	0.25	spearman	0	0.0593830090938973
0.2	0.25	bray	0	0.90241065081109
0.2	0.25	KLd	0	32.7313239781176
0.2	0.25	MI	0	0.606205155527469
0.2	0.25	MIC	0	0.137834967015029
0.2	0.25	pearson	pos	0.997870542671636
0.2	0.25	spearman	pos	0.900686379965957
0.2	0.25	bray	pos	0.0821279554937413
0.2	0.25	KLd	pos	0.127940962814443
0.2	0.25	MI	pos	0.00265543065126923
0.2	0.25	MIC	pos	0.584238811642856
0.2	0.3	pearson	neg	-0.119205667314856
0.2	0.3	spearman	neg	-0.275254623259262
0.2	0.3	bray	neg	1
0.2	0.3	KLd	neg	51.8179830522334
0.2	0.3	MI	neg	0.605909420973052
0.2	0.3	MIC	neg	0.0900075599999682
0.2	0.3	pearson	0	-0.030710104963369
0.2	0.3	spearman	0	0.0295711796823009
0.2	0.3	bray	0	0.877481371935612
0.2	0.3	KLd	0	32.2205308710439
0.2	0.3	MI	0	0.581792296995879
0.2	0.3	MIC	0	0.137561359434753
0.2	0.3	pearson	pos	0.993531988538879
0.2	0.3	spearman	pos	0.832252992424066
0.2	0.3	bray	pos	0.146882978379601
0.2	0.3	KLd	pos	0.464998340566129
0.2	0.3	MI	pos	0.00850237105588437
0.2	0.3	MIC	pos	0.584238811642856
0.2	0.35	pearson	neg	-0.125379196032311
0.2	0.35	spearman	neg	-0.317947324927661
0.2	0.35	bray	neg	1
0.2	0.35	KLd	neg	51.8271088774654
0.2	0.35	MI	neg	0.584671873488946
0.2	0.35	MIC	neg	0.117743696890721
0.2	0.35	pearson	0	-0.0228561649461706
0.2	0.35	spearman	0	0.032061636770472
0.2	0.35	bray	0	0.870490656540422
0.2	0.35	KLd	0	30.7048867976602
0.2	0.35	MI	0	0.548973109219358
0.2	0.35	MIC	0	0.137994287632969
0.2	0.35	pearson	pos	0.988378511736268
0.2	0.35	spearman	pos	0.762034809531912
0.2	0.35	bray	pos	0.201391620027227
0.2	0.35	KLd	pos	0.958902738877208
0.2	0.35	MI	pos	0.0159794039923709
0.2	0.35	MIC	pos	0.584238811642856
0.2	0.4	pearson	neg	-0.132160189365328
0.2	0.4	spearman	neg	-0.374041577481009
0.2	0.4	bray	neg	1
0.2	0.4	KLd	neg	51.8085031582955
0.2	0.4	MI	neg	0.563781434662224
0.2	0.4	MIC	neg	0.159485318992052
0.2	0.4	pearson	0	-0.0172902320058687
0.2	0.4	spearman	0	0.0101815157668591
0.2	0.4	bray	0	0.864589310146974
0.2	0.4	KLd	0	30.6859358372685
0.2	0.4	MI	0	0.512179628280131
0.2	0.4	MIC	0	0.139181076718887
0.2	0.4	pearson	pos	0.982911935821005
0.2	0.4	spearman	pos	0.702328744000713
0.2	0.4	bray	pos	0.249032771961766
0.2	0.4	KLd	pos	1.55904879839193
0.2	0.4	MI	pos	0.0242139873505895
0.2	0.4	MIC	pos	0.584238811642856
0.2	0.45	pearson	neg	-0.139494795573974
0.2	0.45	spearman	neg	-0.430514681276585
0.2	0.45	bray	neg	1
0.2	0.45	KLd	neg	51.7819026557754
0.2	0.45	MI	neg	0.543396977510749
0.2	0.45	MIC	neg	0.208411828721677
0.2	0.45	pearson	0	-0.0128420645814388
0.2	0.45	spearman	0	0.0101812313630051
0.2	0.45	bray	0	0.857283580913354
0.2	0.45	KLd	0	30.8772773739609
0.2	0.45	MI	0	0.47851371195495
0.2	0.45	MIC	0	0.139181076718887
0.2	0.45	pearson	pos	0.977398378203715
0.2	0.45	spearman	pos	0.672472334599512
0.2	0.45	bray	pos	0.292373676450878
0.2	0.45	KLd	pos	2.26236682168725
0.2	0.45	MI	pos	0.0331108932341296
0.2	0.45	MIC	pos	0.584238811642856
0.2	0.5	pearson	neg	-0.147236365352567
0.2	0.5	spearman	neg	-0.430514681276585
0.2	0.5	bray	neg	1
0.2	0.5	KLd	neg	51.7541436008309
0.2	0.5	MI	neg	0.52377596761262
0.2	0.5	MIC	neg	0.208411828721677
0.2	0.5	pearson	0	-0.00960313030046563
0.2	0.5	spearman	0	0.0437601275847176
0.2	0.5	bray	0	0.855742845942768
0.2	0.5	KLd	0	29.9809214753982
0.2	0.5	MI	0	0.449643278815182
0.2	0.5	MIC	0	0.137561359434753
0.2	0.5	pearson	pos	0.971974625415542
0.2	0.5	spearman	pos	0.650783799024396
0.2	0.5	bray	pos	0.332389165676134
0.2	0.5	KLd	pos	3.03045885563207
0.2	0.5	MI	pos	0.0421413024237272
0.2	0.5	MIC	pos	0.584238811642856
0.2	0.55	pearson	neg	-0.155003495682833
0.2	0.55	spearman	neg	-0.488282496878346
0.2	0.55	bray	neg	1
0.2	0.55	KLd	neg	51.7329455330698
0.2	0.55	MI	neg	0.505323487224486
0.2	0.55	MIC	neg	0.267589540795293
0.2	0.55	pearson	0	-0.00584262269750116
0.2	0.55	spearman	0	0.0692862995416386
0.2	0.55	bray	0	0.853482238791391
0.2	0.55	KLd	0	27.1331971980568
0.2	0.55	MI	0	0.419716263541677
0.2	0.55	MIC	0	0.159385502615811
0.2	0.55	pearson	pos	0.966683689030874
0.2	0.55	spearman	pos	0.639711473424363
0.2	0.55	bray	pos	0.368921826440354
0.2	0.55	KLd	pos	3.81020996858231
0.2	0.55	MI	pos	0.0506618769672811
0.2	0.55	MIC	pos	0.584238811642856
0.2	0.6	pearson	neg	-0.162989278019499
0.2	0.6	spearman	neg	-0.517828266810444
0.2	0.6	bray	neg	1
0.2	0.6	KLd	neg	51.7108887977701
0.2	0.6	MI	neg	0.487818533319902
0.2	0.6	MIC	neg	0.302615352397961
0.2	0.6	pearson	0	-0.00203796287910865
0.2	0.6	spearman	0	0.0622274245464626
0.2	0.6	bray	0	0.849767511624419
0.2	0.6	KLd	0	27.0299769328279
0.2	0.6	MI	0	0.392463465744741
0.2	0.6	MIC	0	0.159385502615811
0.2	0.6	pearson	pos	0.961525072772862
0.2	0.6	spearman	pos	0.626979623493349
0.2	0.6	bray	pos	0.402124430955994
0.2	0.6	KLd	pos	4.56859848071804
0.2	0.6	MI	pos	0.0583477767552332
0.2	0.6	MIC	pos	0.584238811642856
0.2	0.65	pearson	neg	-0.171115757534833
0.2	0.65	spearman	neg	-0.578507869386537
0.2	0.65	bray	neg	1
0.2	0.65	KLd	neg	51.6904504827578
0.2	0.65	MI	neg	0.471258744587949
0.2	0.65	MIC	neg	0.389606036927784
0.2	0.65	pearson	0	0.00160769243113689
0.2	0.65	spearman	0	0.0484410835413092
0.2	0.65	bray	0	0.845626931751733
0.2	0.65	KLd	0	26.9950711561019
0.2	0.65	MI	0	0.368782698364671
0.2	0.65	MIC	0	0.171396181858295
0.2	0.65	pearson	pos	0.95653717545751
0.2	0.65	spearman	pos	0.620576804457869
0.2	0.65	bray	pos	0.432386522458985
0.2	0.65	KLd	pos	5.29256174534024
0.2	0.65	MI	pos	0.0651846728483328
0.2	0.65	MIC	pos	0.584238811642856
0.2	0.7	pearson	neg	-0.179440086567428
0.2	0.7	spearman	neg	-0.609665715428324
0.2	0.7	bray	neg	1
0.2	0.7	KLd	neg	51.6710100926171
0.2	0.7	MI	neg	0.455598784397679
0.2	0.7	MIC	neg	0.446439344671016
0.2	0.7	pearson	0	0.00441083099210164
0.2	0.7	spearman	0	0.0258529642204392
0.2	0.7	bray	0	0.841673161860223
0.2	0.7	KLd	0	26.5196398424866
0.2	0.7	MI	0	0.348037885114585
0.2	0.7	MIC	0	0.19393245845738
0.2	0.7	pearson	pos	0.951773316113406
0.2	0.7	spearman	pos	0.615531887251261
0.2	0.7	bray	pos	0.459931667996481
0.2	0.7	KLd	pos	5.97828928308442
0.2	0.7	MI	pos	0.0711969054100832
0.2	0.7	MIC	pos	0.584238811642856
0.2	0.75	pearson	neg	-0.187812840343459
0.2	0.75	spearman	neg	-0.625466370430716
0.2	0.75	bray	neg	1
0.2	0.75	KLd	neg	51.655606974005
0.2	0.75	MI	neg	0.440922061322911
0.2	0.75	MIC	neg	0.480254335688706
0.2	0.75	pearson	0	0.00623061706434931
0.2	0.75	spearman	0	0.0123577592252359
0.2	0.75	bray	0	0.837806272658702
0.2	0.75	KLd	0	26.4644329129086
0.2	0.75	MI	0	0.328941089331
0.2	0.75	MIC	0	0.19393245845738
0.2	0.75	pearson	pos	0.947291579438737
0.2	0.75	spearman	pos	0.605771170071154
0.2	0.75	bray	pos	0.485288669643379
0.2	0.75	KLd	pos	6.62959385855244
0.2	0.75	MI	pos	0.0764728593618964
0.2	0.75	MIC	pos	0.584238811642856
0.2	0.8	pearson	neg	-0.196260542817624
0.2	0.8	spearman	neg	-0.690067637763488
0.2	0.8	bray	neg	1
0.2	0.8	KLd	neg	51.6423403248538
0.2	0.8	MI	neg	0.427126848217629
0.2	0.8	MIC	neg	0.721928094887362
0.2	0.8	pearson	0	0.00704016805773754
0.2	0.8	spearman	0	0.00448066801266304
0.2	0.8	bray	0	0.83426702947431
0.2	0.8	KLd	0	26.4658452605236
0.2	0.8	MI	0	0.31203020288848
0.2	0.8	MIC	0	0.202549235701952
0.2	0.8	pearson	pos	0.94319528989615
0.2	0.8	spearman	pos	0.605097879365524
0.2	0.8	bray	pos	0.508801309962413
0.2	0.8	KLd	pos	7.25287808108536
0.2	0.8	MI	pos	0.0811987115799107
0.2	0.8	MIC	pos	0.584238811642856
0.2	0.85	pearson	neg	-0.204727137495583
0.2	0.85	spearman	neg	-0.692435951555476
0.2	0.85	bray	neg	0.99988277128678
0.2	0.85	KLd	neg	51.6197317879666
0.2	0.85	MI	neg	0.414149442878444
0.2	0.85	MIC	neg	0.721928094887362
0.2	0.85	pearson	0	0.00722302169907005
0.2	0.85	spearman	0	0.00302015650442462
0.2	0.85	bray	0	0.831004140786749
0.2	0.85	KLd	0	26.484253819701
0.2	0.85	MI	0	0.297072350617866
0.2	0.85	MIC	0	0.211867699085645
0.2	0.85	pearson	pos	0.939395573363652
0.2	0.85	spearman	pos	0.604587094209005
0.2	0.85	bray	pos	0.530410032909366
0.2	0.85	KLd	pos	7.83772595037655
0.2	0.85	MI	pos	0.0852895993111637
0.2	0.85	MIC	pos	0.584238811642856
0.2	0.9	pearson	neg	-0.213187114624934
0.2	0.9	spearman	neg	-0.695756332012732
0.2	0.9	bray	neg	0.999478079331942
0.2	0.9	KLd	neg	51.1182815071002
0.2	0.9	MI	neg	0.401313503310515
0.2	0.9	MIC	neg	0.721928094887362
0.2	0.9	pearson	0	0.00701821738864699
0.2	0.9	spearman	0	0.00165695174015747
0.2	0.9	bray	0	0.828079059131003
0.2	0.9	KLd	0	23.2399858429545
0.2	0.9	MI	0	0.283736076490107
0.2	0.9	MIC	0	0.211867699085645
0.2	0.9	pearson	pos	0.93596364527989
0.2	0.9	spearman	pos	0.603641915081976
0.2	0.9	bray	pos	0.550350889146283
0.2	0.9	KLd	pos	8.38677476945678
0.2	0.9	MI	pos	0.0887945002503576
0.2	0.9	MIC	pos	0.584238811642856
0.2	0.95	pearson	neg	-0.221510461685897
0.2	0.95	spearman	neg	-0.698392639931884
0.2	0.95	bray	neg	0.998218072310626
0.2	0.95	KLd	neg	44.5944429563171
0.2	0.95	MI	neg	0.387975875533476
0.2	0.95	MIC	neg	0.721928094887362
0.2	0.95	pearson	0	0.00673312488270083
0.2	0.95	spearman	0	-0.00182212140327882
0.2	0.95	bray	0	0.827429081108332
0.2	0.95	KLd	0	22.8783321237141
0.2	0.95	MI	0	0.271070866164502
0.2	0.95	MIC	0	0.222105823790185
0.2	0.95	pearson	pos	0.932840039707907
0.2	0.95	spearman	pos	0.603409934705409
0.2	0.95	bray	pos	0.568646034184124
0.2	0.95	KLd	pos	8.89832191069428
0.2	0.95	MI	pos	0.0917809118549907
0.2	0.95	MIC	pos	0.584238811642856
0.25	0.05	pearson	neg	-0.0841388141037678
0.25	0.05	spearman	neg	-0.132745631054161
0.25	0.05	bray	neg	1
0.25	0.05	KLd	neg	51.5115556207477
0.25	0.05	MI	neg	0.619739676395273
0.25	0.05	MIC	neg	0.0222749395236569
0.25	0.05	pearson	0	-0.0310340987072414
0.25	0.05	spearman	0	0.187551876990588
0.25	0.05	bray	0	0.981142145525707
0.25	0.05	KLd	0	26.7661053932113
0.25	0.05	MI	0	0.150269005797991
0.25	0.05	MIC	0	0.101440542541821
0.25	0.05	pearson	pos	0.837444474358718
0.25	0.05	spearman	pos	0.70236168141078
0.25	0.05	bray	pos	0.657894736842105
0.25	0.05	KLd	pos	6.43774635456351
0.25	0.05	MI	pos	0.0911963418116884
0.25	0.05	MIC	pos	0.402179190202273
0.25	0.1	pearson	neg	-0.0920557321004841
0.25	0.1	spearman	neg	-0.174929414319644
0.25	0.1	bray	neg	1
0.25	0.1	KLd	neg	51.8912078481891
0.25	0.1	MI	neg	0.683334454896462
0.25	0.1	MIC	neg	0.0380494044156947
0.25	0.1	pearson	0	-0.052034320692554
0.25	0.1	spearman	0	-0.0301643235530612
0.25	0.1	bray	0	0.983229174907049
0.25	0.1	KLd	0	33.9048250141385
0.25	0.1	MI	0	0.388684822824645
0.25	0.1	MIC	0	0.0765382925850904
0.25	0.1	pearson	pos	0.949258269778243
0.25	0.1	spearman	pos	0.900686379965957
0.25	0.1	bray	pos	0.378299379982285
0.25	0.1	KLd	pos	0.474383814392097
0.25	0.1	MI	pos	0.0336650983961942
0.25	0.1	MIC	pos	0.584238811642856
0.25	0.15	pearson	neg	-0.103317831385443
0.25	0.15	spearman	neg	-0.228304498004523
0.25	0.15	bray	neg	1
0.25	0.15	KLd	neg	51.8688236861396
0.25	0.15	MI	neg	0.691924678511055
0.25	0.15	MIC	neg	0.0632975363678752
0.25	0.15	pearson	0	-0.043268867505999
0.25	0.15	spearman	0	0.137751316269388
0.25	0.15	bray	0	0.953950089618089
0.25	0.15	KLd	0	34.0123859360314
0.25	0.15	MI	0	0.496501807642954
0.25	0.15	MIC	0	0.141526061036094
0.25	0.15	pearson	pos	0.986898740716598
0.25	0.15	spearman	pos	0.900686379965957
0.25	0.15	bray	pos	0.197184182181874
0.25	0.15	KLd	pos	0.173594924260374
0.25	0.15	MI	pos	0.00802336663572213
0.25	0.15	MIC	pos	0.584238811642856
0.25	0.2	pearson	neg	-0.11440575104551
0.25	0.2	spearman	neg	-0.228304498004523
0.25	0.2	bray	neg	1
0.25	0.2	KLd	neg	51.8880484513924
0.25	0.2	MI	neg	0.682485859020915
0.25	0.2	MIC	neg	0.0632975363678752
0.25	0.2	pearson	0	-0.0332476669600922
0.25	0.2	spearman	0	0.100623408621457
0.25	0.2	bray	0	0.925849263362961
0.25	0.2	KLd	0	34.9037144051197
0.25	0.2	MI	0	0.547748509452516
0.25	0.2	MIC	0	0.149938077616532
0.25	0.2	pearson	pos	0.997870542671636
0.25	0.2	spearman	pos	0.900686379965957
0.25	0.2	bray	pos	0.0821279554937413
0.25	0.2	KLd	pos	0.127940962814443
0.25	0.2	MI	pos	0.00265543065126923
0.25	0.2	MIC	pos	0.584238811642856
0.25	0.25	pearson	neg	-0.122757042872374
0.25	0.25	spearman	neg	-0.244724622613324
0.25	0.25	bray	neg	1
0.25	0.25	KLd	neg	51.9309247494783
0.25	0.25	MI	neg	0.667759587006795
0.25	0.25	MIC	neg	0.0721841726404536
0.25	0.25	pearson	0	-0.0272714891820129
0.25	0.25	spearman	0	0.0769634527494585
0.25	0.25	bray	0	0.904018344616729
0.25	0.25	KLd	0	31.0808954436149
0.25	0.25	MI	0	0.568623400934602
0.25	0.25	MIC	0	0.167467480238619
0.25	0.25	pearson	pos	1
0.25	0.25	spearman	pos	1
0.25	0.25	bray	pos	0
0.25	0.25	KLd	pos	0
0.25	0.25	MI	pos	0
0.25	0.25	MIC	pos	0.68007704572828
0.25	0.3	pearson	neg	-0.129714088103086
0.25	0.3	spearman	neg	-0.291791822073043
0.25	0.3	bray	neg	1
0.25	0.3	KLd	neg	51.9634529533782
0.25	0.3	MI	neg	0.651915055932766
0.25	0.3	MIC	neg	0.100456800013319
0.25	0.3	pearson	0	-0.017843988907526
0.25	0.3	spearman	0	0.0288763852929088
0.25	0.3	bray	0	0.882393262828045
0.25	0.3	KLd	0	30.351739692222
0.25	0.3	MI	0	0.564356978510762
0.25	0.3	MIC	0	0.167467480238619
0.25	0.3	pearson	pos	0.998765138325396
0.25	0.3	spearman	pos	0.924020847806672
0.25	0.3	bray	pos	0.0655457138567783
0.25	0.3	KLd	pos	0.0725016646263744
0.25	0.3	MI	pos	0.00280148087054655
0.25	0.3	MIC	pos	0.68007704572828
0.25	0.35	pearson	neg	-0.136431836226988
0.25	0.35	spearman	neg	-0.337049485910026
0.25	0.35	bray	neg	1
0.25	0.35	KLd	neg	51.9725787786352
0.25	0.35	MI	neg	0.63566391255771
0.25	0.35	MIC	neg	0.13152634754685
0.25	0.35	pearson	0	-0.0119168494985793
0.25	0.35	spearman	0	0.0204726247936334
0.25	0.35	bray	0	0.862011637572735
0.25	0.35	KLd	0	28.9013928585941
0.25	0.35	MI	0	0.548478393783619
0.25	0.35	MIC	0	0.167467480238619
0.25	0.35	pearson	pos	0.995937997315833
0.25	0.35	spearman	pos	0.846060100920717
0.25	0.35	bray	pos	0.121269446875794
0.25	0.35	KLd	pos	0.319096293564328
0.25	0.35	MI	pos	0.00908172493412279
0.25	0.35	MIC	pos	0.68007704572828
0.25	0.4	pearson	neg	-0.143810599220715
0.25	0.4	spearman	neg	-0.396513860991384
0.25	0.4	bray	neg	1
0.25	0.4	KLd	neg	51.9539730594984
0.25	0.4	MI	neg	0.618684884591604
0.25	0.4	MIC	neg	0.178411984577254
0.25	0.4	pearson	0	-0.00793255928442531
0.25	0.4	spearman	0	0.028654175882132
0.25	0.4	bray	0	0.846196078431373
0.25	0.4	KLd	0	28.9312995191571
0.25	0.4	MI	0	0.524672831118867
0.25	0.4	MIC	0	0.167467480238619
0.25	0.4	pearson	pos	0.992269136936339
0.25	0.4	spearman	pos	0.779770583437999
0.25	0.4	bray	pos	0.170389721170763
0.25	0.4	KLd	pos	0.717485842862139
0.25	0.4	MI	pos	0.0170096135554332
0.25	0.4	MIC	pos	0.68007704572828
0.25	0.45	pearson	neg	-0.151791778114138
0.25	0.45	spearman	neg	-0.45637984856141
0.25	0.45	bray	neg	1
0.25	0.45	KLd	neg	51.9273725570102
0.25	0.45	MI	neg	0.601344595245171
0.25	0.45	MIC	neg	0.233603207893898
0.25	0.45	pearson	0	-0.00476839251168816
0.25	0.45	spearman	0	0.0286533754749786
0.25	0.45	bray	0	0.839486925093898
0.25	0.45	KLd	0	29.1883712578142
0.25	0.45	MI	0	0.499063656472834
0.25	0.45	MIC	0	0.167467480238619
0.25	0.45	pearson	pos	0.988158116801343
0.25	0.45	spearman	pos	0.746622075738427
0.25	0.45	bray	pos	0.215418357828926
0.25	0.45	KLd	pos	1.26315104035989
0.25	0.45	MI	pos	0.0261486472856283
0.25	0.45	MIC	pos	0.68007704572828
0.25	0.5	pearson	neg	-0.160215795922488
0.25	0.5	spearman	neg	-0.45637984856141
0.25	0.5	bray	neg	1
0.25	0.5	KLd	neg	51.8996135020719
0.25	0.5	MI	neg	0.584037645675665
0.25	0.5	MIC	neg	0.233603207893898
0.25	0.5	pearson	0	-0.00258131652026748
0.25	0.5	spearman	0	0.0598422678220538
0.25	0.5	bray	0	0.834390370178618
0.25	0.5	KLd	0	28.1852811390549
0.25	0.5	MI	0	0.475992137913831
0.25	0.5	MIC	0	0.167467480238619
0.25	0.5	pearson	pos	0.983848492669743
0.25	0.5	spearman	pos	0.722542067360887
0.25	0.5	bray	pos	0.257284681287736
0.25	0.5	KLd	pos	1.91462523755253
0.25	0.5	MI	pos	0.0357815635647468
0.25	0.5	MIC	pos	0.68007704572828
0.25	0.55	pearson	neg	-0.168667627539749
0.25	0.55	spearman	neg	-0.5176183337575
0.25	0.55	bray	neg	1
0.25	0.55	KLd	neg	51.8784154343412
0.25	0.55	MI	neg	0.567270076603444
0.25	0.55	MIC	neg	0.300794959449023
0.25	0.55	pearson	0	0.000447155113883761
0.25	0.55	spearman	0	0.112518132590133
0.25	0.55	bray	0	0.82763142210037
0.25	0.55	KLd	0	25.363727522019
0.25	0.55	MI	0	0.449591467307862
0.25	0.55	MIC	0	0.25534227812002
0.25	0.55	pearson	pos	0.979448926895601
0.25	0.55	spearman	pos	0.710248858707669
0.25	0.55	bray	pos	0.295754887762491
0.25	0.55	KLd	pos	2.60781352693417
0.25	0.55	MI	pos	0.0450980970833619
0.25	0.55	MIC	pos	0.68007704572828
0.25	0.6	pearson	neg	-0.177357386147066
0.25	0.6	spearman	neg	-0.548939202925671
0.25	0.6	bray	neg	1
0.25	0.6	KLd	neg	51.8563586990603
0.25	0.6	MI	neg	0.55096758051184
0.25	0.6	MIC	neg	0.340854760472565
0.25	0.6	pearson	0	0.00376798531213466
0.25	0.6	spearman	0	0.105381871616562
0.25	0.6	bray	0	0.821438443252806
0.25	0.6	KLd	0	25.2533643059595
0.25	0.6	MI	0	0.424442163857732
0.25	0.6	MIC	0	0.25534227812002
0.25	0.6	pearson	pos	0.975016045762499
0.25	0.6	spearman	pos	0.696113139311652
0.25	0.6	bray	pos	0.330925507900677
0.25	0.6	KLd	pos	3.30246300414085
0.25	0.6	MI	pos	0.0536708282909985
0.25	0.6	MIC	pos	0.68007704572828
0.25	0.65	pearson	neg	-0.186200244910113
0.25	0.65	spearman	neg	-0.613264414210748
0.25	0.65	bray	neg	1
0.25	0.65	KLd	neg	51.8359203840794
0.25	0.65	MI	neg	0.535219083721207
0.25	0.65	MIC	neg	0.441700593123594
0.25	0.65	pearson	0	0.0070653074581447
0.25	0.65	spearman	0	0.0915146451573788
0.25	0.65	bray	0	0.818711941376819
0.25	0.65	KLd	0	25.2084455851134
0.25	0.65	MI	0	0.402223878872908
0.25	0.65	MIC	0	0.25534227812002
0.25	0.65	pearson	pos	0.970635189850376
0.25	0.65	spearman	pos	0.689004317442133
0.25	0.65	bray	pos	0.363154556058033
0.25	0.65	KLd	pos	3.98199152640591
0.25	0.65	MI	pos	0.0614298199865907
0.25	0.65	MIC	pos	0.68007704572828
0.25	0.7	pearson	neg	-0.195258394357664
0.25	0.7	spearman	neg	-0.646294212441751
0.25	0.7	bray	neg	1
0.25	0.7	KLd	neg	51.8164799939569
0.25	0.7	MI	neg	0.520056145998608
0.25	0.7	MIC	neg	0.509175280379615
0.25	0.7	pearson	0	0.00955533639538688
0.25	0.7	spearman	0	0.0687543808728631
0.25	0.7	bray	0	0.816708199259671
0.25	0.7	KLd	0	24.4978791268064
0.25	0.7	MI	0	0.382536228354538
0.25	0.7	MIC	0	0.255622074046649
0.25	0.7	pearson	pos	0.966370759412518
0.25	0.7	spearman	pos	0.683403125596866
0.25	0.7	bray	pos	0.392634804160731
0.25	0.7	KLd	pos	4.63646367756278
0.25	0.7	MI	pos	0.0683615390468701
0.25	0.7	MIC	pos	0.68007704572828
0.25	0.75	pearson	neg	-0.20436923736902
0.25	0.75	spearman	neg	-0.66304416511649
0.25	0.75	bray	neg	1
0.25	0.75	KLd	neg	51.8010768753562
0.25	0.75	MI	neg	0.505620757112718
0.25	0.75	MIC	neg	0.550280830929311
0.25	0.75	pearson	0	0.011143500340944
0.25	0.75	spearman	0	0.055480179998801
0.25	0.75	bray	0	0.814573756315143
0.25	0.75	KLd	0	24.4095384258033
0.25	0.75	MI	0	0.364088746998956
0.25	0.75	MIC	0	0.255622074046649
0.25	0.75	pearson	pos	0.962305078442749
0.25	0.75	spearman	pos	0.672566149045188
0.25	0.75	bray	pos	0.419895990605603
0.25	0.75	KLd	pos	5.26674844606459
0.25	0.75	MI	pos	0.0745456421952338
0.25	0.75	MIC	pos	0.68007704572828
0.25	0.8	pearson	neg	-0.213561013742382
0.25	0.8	spearman	neg	-0.716896120299683
0.25	0.8	bray	neg	0.999960959612719
0.25	0.8	KLd	neg	51.7430060745413
0.25	0.8	MI	neg	0.491797580366156
0.25	0.8	MIC	neg	0.760167502961966
0.25	0.8	pearson	0	0.0117302406833541
0.25	0.8	spearman	0	0.0477724789816072
0.25	0.8	bray	0	0.812564410855376
0.25	0.8	KLd	0	24.4038021932637
0.25	0.8	MI	0	0.347519709675145
0.25	0.8	MIC	0	0.264238851291221
0.25	0.8	pearson	pos	0.958551184859065
0.25	0.8	spearman	pos	0.671818618361249
0.25	0.8	bray	pos	0.445280193925567
0.25	0.8	KLd	pos	5.87950695129422
0.25	0.8	MI	pos	0.0801632805423662
0.25	0.8	MIC	pos	0.68007704572828
0.25	0.85	pearson	neg	-0.222761756395288
0.25	0.85	spearman	neg	-0.71912333418233
0.25	0.85	bray	neg	0.999515819661446
0.25	0.85	KLd	neg	51.538865380457
0.25	0.85	MI	neg	0.478259177433335
0.25	0.85	MIC	neg	0.760167502961966
0.25	0.85	pearson	0	0.0117243873135304
0.25	0.85	spearman	0	0.0463419322586522
0.25	0.85	bray	0	0.810652089979883
0.25	0.85	KLd	0	24.4228285061846
0.25	0.85	MI	0	0.332649928427217
0.25	0.85	MIC	0	0.273557314674915
0.25	0.85	pearson	pos	0.95504547714331
0.25	0.85	spearman	pos	0.671251511799098
0.25	0.85	bray	pos	0.468699318845281
0.25	0.85	KLd	pos	6.45943597478191
0.25	0.85	MI	pos	0.0850970109293961
0.25	0.85	MIC	pos	0.68007704572828
0.25	0.9	pearson	neg	-0.231893800258688
0.25	0.9	spearman	neg	-0.722242061975492
0.25	0.9	bray	neg	0.998219531736847
0.25	0.9	KLd	neg	50.4613063197701
0.25	0.9	MI	neg	0.464307154699626
0.25	0.9	MIC	neg	0.760167502961966
0.25	0.9	pearson	0	0.0113494618509779
0.25	0.9	spearman	0	0.0448467036954532
0.25	0.9	bray	0	0.808911789112102
0.25	0.9	KLd	0	21.4949552394759
0.25	0.9	MI	0	0.319249673460604
0.25	0.9	MIC	0	0.273557314674915
0.25	0.9	pearson	pos	0.951857982218119
0.25	0.9	spearman	pos	0.670202113087124
0.25	0.9	bray	pos	0.490388079253316
0.25	0.9	KLd	pos	7.00830776244311
0.25	0.9	MI	pos	0.089396981378737
0.25	0.9	MIC	pos	0.68007704572828
0.25	0.95	pearson	neg	-0.240789370673725
0.25	0.95	spearman	neg	-0.724718047269315
0.25	0.95	bray	neg	0.99645269117948
0.25	0.95	KLd	neg	43.4414722762869
0.25	0.95	MI	neg	0.449639164169131
0.25	0.95	MIC	neg	0.760167502961966
0.25	0.95	pearson	0	0.0108889159655271
0.25	0.95	spearman	0	0.0414666902480396
0.25	0.95	bray	0	0.807078800352837
0.25	0.95	KLd	0	21.1767228677369
0.25	0.95	MI	0	0.306422720092372
0.25	0.95	MIC	0	0.285493707848456
0.25	0.95	pearson	pos	0.948946187095116
0.25	0.95	spearman	pos	0.669944553539509
0.25	0.95	bray	pos	0.510352422907489
0.25	0.95	KLd	pos	7.52342576431202
0.25	0.95	MI	pos	0.0931208289918664
0.25	0.95	MIC	pos	0.68007704572828
0.3	0.05	pearson	neg	-0.090511866055984
0.3	0.05	spearman	neg	-0.154694556535445
0.3	0.05	bray	neg	1
0.3	0.05	KLd	neg	51.5933834382715
0.3	0.05	MI	neg	0.578459086381261
0.3	0.05	MIC	neg	0.0294967869358601
0.3	0.05	pearson	0	-0.00653385573487743
0.3	0.05	spearman	0	0.181761574296588
0.3	0.05	bray	0	0.96516320894994
0.3	0.05	KLd	0	25.8113140788344
0.3	0.05	MI	0	0.11415863490163
0.3	0.05	MIC	0	0.141440542541821
0.3	0.05	pearson	pos	0.813795941627957
0.3	0.05	spearman	pos	0.648996836324109
0.3	0.05	bray	pos	0.693533762825101
0.3	0.05	KLd	pos	7.16611679689651
0.3	0.05	MI	pos	0.0913897229872904
0.3	0.05	MIC	pos	0.402179190202273
0.3	0.1	pearson	neg	-0.0990284470053096
0.3	0.1	spearman	neg	-0.203853248941515
0.3	0.1	bray	neg	1
0.3	0.1	KLd	neg	51.9730356657855
0.3	0.1	MI	neg	0.662855951949406
0.3	0.1	MIC	neg	0.0504441144794154
0.3	0.1	pearson	0	-0.0306383974931413
0.3	0.1	spearman	0	-0.0517442055910136
0.3	0.1	bray	0	0.968303053730189
0.3	0.1	KLd	0	33.1773513460253
0.3	0.1	MI	0	0.323310047328513
0.3	0.1	MIC	0	0.112111178834074
0.3	0.1	pearson	pos	0.933803330714489
0.3	0.1	spearman	pos	0.832252992424066
0.3	0.1	bray	pos	0.433105843395388
0.3	0.1	KLd	pos	0.859009426878939
0.3	0.1	MI	pos	0.0407431777191552
0.3	0.1	MIC	pos	0.584238811642856
0.3	0.15	pearson	neg	-0.111143588308968
0.3	0.15	spearman	neg	-0.26605367569082
0.3	0.15	bray	neg	1
0.3	0.15	KLd	neg	51.950651503777
0.3	0.15	MI	neg	0.688325289491437
0.3	0.15	MIC	neg	0.0840823099543597
0.3	0.15	pearson	0	-0.0242974584170774
0.3	0.15	spearman	0	0.108835783821885
0.3	0.15	bray	0	0.943060907574625
0.3	0.15	KLd	0	33.4354139003299
0.3	0.15	MI	0	0.433297449105861
0.3	0.15	MIC	0	0.154164390415939
0.3	0.15	pearson	pos	0.97820895327321
0.3	0.15	spearman	pos	0.832252992424066
0.3	0.15	bray	pos	0.259377550658292
0.3	0.15	KLd	pos	0.523308069407885
0.3	0.15	MI	pos	0.0149905682958637
0.3	0.15	MIC	pos	0.584238811642856
0.3	0.2	pearson	neg	-0.123071356840074
0.3	0.2	spearman	neg	-0.26605367569082
0.3	0.2	bray	neg	1
0.3	0.2	KLd	neg	51.9698762690451
0.3	0.2	MI	neg	0.691733714875842
0.3	0.2	MIC	neg	0.0840823099543597
0.3	0.2	pearson	0	-0.0151155127211594
0.3	0.2	spearman	0	0.0687278403917062
0.3	0.2	bray	0	0.912466980887761
0.3	0.2	KLd	0	34.3486845774708
0.3	0.2	MI	0	0.491718780744826
0.3	0.2	MIC	0	0.149387257083179
0.3	0.2	pearson	pos	0.993531988538879
0.3	0.2	spearman	pos	0.832252992424066
0.3	0.2	bray	pos	0.146882978379601
0.3	0.2	KLd	pos	0.464998340566129
0.3	0.2	MI	pos	0.00850237105588437
0.3	0.2	MIC	pos	0.584238811642856
0.3	0.25	pearson	neg	-0.132055213045787
0.3	0.25	spearman	neg	-0.285188798063163
0.3	0.25	bray	neg	1
0.3	0.25	KLd	neg	52.0127525671442
0.3	0.25	MI	neg	0.685867188207847
0.3	0.25	MIC	neg	0.0959567961177044
0.3	0.25	pearson	0	-0.010008008937471
0.3	0.25	spearman	0	0.0298445609095349
0.3	0.25	bray	0	0.894796433457565
0.3	0.25	KLd	0	31.0412869338261
0.3	0.25	MI	0	0.523565501778183
0.3	0.25	MIC	0	0.165324690530603
0.3	0.25	pearson	pos	0.998765138325396
0.3	0.25	spearman	pos	0.924020847806672
0.3	0.25	bray	pos	0.0655457138567783
0.3	0.25	KLd	pos	0.0725016646263744
0.3	0.25	MI	pos	0.00280148087054655
0.3	0.25	MIC	pos	0.68007704572828
0.3	0.3	pearson	neg	-0.139539216151549
0.3	0.3	spearman	neg	-0.340038358760311
0.3	0.3	bray	neg	1
0.3	0.3	KLd	neg	52.0452807710626
0.3	0.3	MI	neg	0.676489556166317
0.3	0.3	MIC	neg	0.13386727886529
0.3	0.3	pearson	0	-0.0021190387187293
0.3	0.3	spearman	0	0.0109255594806142
0.3	0.3	bray	0	0.876163913323321
0.3	0.3	KLd	0	30.2367887202073
0.3	0.3	MI	0	0.532386195808076
0.3	0.3	MIC	0	0.165324690530603
0.3	0.3	pearson	pos	1
0.3	0.3	spearman	pos	1
0.3	0.3	bray	pos	0
0.3	0.3	KLd	pos	0
0.3	0.3	MI	pos	0
0.3	0.3	MIC	pos	0.760167502961966
0.3	0.35	pearson	neg	-0.14676579671208
0.3	0.35	spearman	neg	-0.392779184816092
0.3	0.35	bray	neg	1
0.3	0.35	KLd	neg	52.0544065963375
0.3	0.35	MI	neg	0.665306425607981
0.3	0.35	MIC	neg	0.175785394441863
0.3	0.35	pearson	0	0.00229525534531892
0.3	0.35	spearman	0	0.0336401214908299
0.3	0.35	bray	0	0.857331571994716
0.3	0.35	KLd	0	28.6830014358675
0.3	0.35	MI	0	0.527911032425873
0.3	0.35	MIC	0	0.165324690530603
0.3	0.35	pearson	pos	0.999143844572811
0.3	0.35	spearman	pos	0.915628800939925
0.3	0.35	bray	pos	0.0561702127659574
0.3	0.35	KLd	pos	0.0627313321334447
0.3	0.35	MI	pos	0.00274265680077531
0.3	0.35	MIC	pos	0.760167502961966
0.3	0.4	pearson	neg	-0.154703460379688
0.3	0.4	spearman	neg	-0.462075741394401
0.3	0.4	bray	neg	1
0.3	0.4	KLd	neg	52.0358008772231
0.3	0.4	MI	neg	0.652556586819754
0.3	0.4	MIC	neg	0.239645842321513
0.3	0.4	pearson	0	0.00501766415057603
0.3	0.4	spearman	0	0.0400038351707927
0.3	0.4	bray	0	0.838060674394842
0.3	0.4	KLd	0	28.4491463600151
0.3	0.4	MI	0	0.513730551369713
0.3	0.4	MIC	0	0.165324690530603
0.3	0.4	pearson	pos	0.997050547832956
0.3	0.4	spearman	pos	0.843888517546896
0.3	0.4	bray	pos	0.10602816333728
0.3	0.4	KLd	pos	0.277738829087223
0.3	0.4	MI	pos	0.00898733418634244
0.3	0.4	MIC	pos	0.760167502961966
0.3	0.45	pearson	neg	-0.163289169634865
0.3	0.45	spearman	neg	-0.531840315378182
0.3	0.45	bray	neg	1
0.3	0.45	KLd	neg	52.009200374756
0.3	0.45	MI	neg	0.638740071839404
0.3	0.45	MIC	neg	0.315985264284671
0.3	0.45	pearson	0	0.00720488742392761
0.3	0.45	spearman	0	0.0400027177296224
0.3	0.45	bray	0	0.821882133556249
0.3	0.45	KLd	0	28.5489115549193
0.3	0.45	MI	0	0.495465180761745
0.3	0.45	MIC	0	0.165324690530603
0.3	0.45	pearson	pos	0.994199838245473
0.3	0.45	spearman	pos	0.808014318627839
0.3	0.45	bray	pos	0.152019115890084
0.3	0.45	KLd	pos	0.662335938788617
0.3	0.45	MI	pos	0.0174232773702743
0.3	0.45	MIC	pos	0.760167502961966
0.3	0.5	pearson	neg	-0.172351260414779
0.3	0.5	spearman	neg	-0.531840315378182
0.3	0.5	bray	neg	1
0.3	0.5	KLd	neg	51.9814413198234
0.3	0.5	MI	neg	0.624331401854206
0.3	0.5	MIC	neg	0.315985264284671
0.3	0.5	pearson	0	0.00863431924256274
0.3	0.5	spearman	0	0.069866114740396
0.3	0.5	bray	0	0.813053130087317
0.3	0.5	KLd	0	27.3799370419278
0.3	0.5	MI	0	0.47784509881424
0.3	0.5	MIC	0	0.165324690530603
0.3	0.5	pearson	pos	0.990904795333957
0.3	0.5	spearman	pos	0.781954291481593
0.3	0.5	bray	pos	0.19502790001361
0.3	0.5	KLd	pos	1.1835152612094
0.3	0.5	MI	pos	0.0269705890293351
0.3	0.5	MIC	pos	0.760167502961966
0.3	0.55	pearson	neg	-0.181443271746502
0.3	0.55	spearman	neg	-0.603204323632784
0.3	0.55	bray	neg	1
0.3	0.55	KLd	neg	51.9602432521124
0.3	0.55	MI	neg	0.609883398132955
0.3	0.55	MIC	neg	0.411258189209651
0.3	0.55	pearson	0	0.0111635551000586
0.3	0.55	spearman	0	0.119055868326392
0.3	0.55	bray	0	0.805033345226007
0.3	0.55	KLd	0	24.4570725130862
0.3	0.55	MI	0	0.455719806445003
0.3	0.55	MIC	0	0.216554249347352
0.3	0.55	pearson	pos	0.987330021474421
0.3	0.55	spearman	pos	0.768650253285487
0.3	0.55	bray	pos	0.234760107816712
0.3	0.55	KLd	pos	1.77277887487165
0.3	0.55	MI	pos	0.0365601778748627
0.3	0.55	MIC	pos	0.760167502961966
0.3	0.6	pearson	neg	-0.1907912317279
0.3	0.6	spearman	neg	-0.639703965299319
0.3	0.6	bray	neg	1
0.3	0.6	KLd	neg	51.938186516844
0.3	0.6	MI	neg	0.595446662830541
0.3	0.6	MIC	neg	0.469766560257245
0.3	0.6	pearson	0	0.0141886184154446
0.3	0.6	spearman	0	0.110951742869476
0.3	0.6	bray	0	0.798612355667068
0.3	0.6	KLd	0	24.2690662792437
0.3	0.6	MI	0	0.433574365617236
0.3	0.6	MIC	0	0.216554249347352
0.3	0.6	pearson	pos	0.983577817744682
0.3	0.6	spearman	pos	0.753352200833996
0.3	0.6	bray	pos	0.271263706928416
0.3	0.6	KLd	pos	2.38516148815634
0.3	0.6	MI	pos	0.0456162281896858
0.3	0.6	MIC	pos	0.760167502961966
0.3	0.65	pearson	neg	-0.200303888358951
0.3	0.65	spearman	neg	-0.714665076672798
0.3	0.65	bray	neg	1
0.3	0.65	KLd	neg	51.917748201883
0.3	0.65	MI	neg	0.581180292192198
0.3	0.65	MIC	neg	0.626870572754414
0.3	0.65	pearson	0	0.0172941070375403
0.3	0.65	spearman	0	0.0951893279896369
0.3	0.65	bray	0	0.791867809880635
0.3	0.65	KLd	0	24.1649876036568
0.3	0.65	MI	0	0.413586120452978
0.3	0.65	MIC	0	0.216554249347352
0.3	0.65	pearson	pos	0.979768338672133
0.3	0.65	spearman	pos	0.745658844254009
0.3	0.65	bray	pos	0.304865627203636
0.3	0.65	KLd	pos	3.00033183140995
0.3	0.65	MI	pos	0.0539864396866893
0.3	0.65	MIC	pos	0.760167502961966
0.3	0.7	pearson	neg	-0.210048142758599
0.3	0.7	spearman	neg	-0.753156211554033
0.3	0.7	bray	neg	1
0.3	0.7	KLd	neg	51.8983078117724
0.3	0.7	MI	neg	0.567180802702554
0.3	0.7	MIC	neg	0.749443010053705
0.3	0.7	pearson	0	0.0196095175254236
0.3	0.7	spearman	0	0.0660005534014915
0.3	0.7	bray	0	0.785950151535713
0.3	0.7	KLd	0	23.2867229941007
0.3	0.7	MI	0	0.395701911583258
0.3	0.7	MIC	0	0.241033426132181
0.3	0.7	pearson	pos	0.975979413865209
0.3	0.7	spearman	pos	0.739597085086386
0.3	0.7	bray	pos	0.335729260257562
0.3	0.7	KLd	pos	3.60563088746033
0.3	0.7	MI	pos	0.0615954395666005
0.3	0.7	MIC	pos	0.760167502961966
0.3	0.75	pearson	neg	-0.219849081969411
0.3	0.75	spearman	neg	-0.772675697660142
0.3	0.75	bray	neg	1
0.3	0.75	KLd	neg	51.8829046931794
0.3	0.75	MI	neg	0.553633994236258
0.3	0.75	MIC	neg	0.855450810560131
0.3	0.75	pearson	0	0.0210661156622506
0.3	0.75	spearman	0	0.0500360292924432
0.3	0.75	bray	0	0.783738760865387
0.3	0.75	KLd	0	23.1492789697837
0.3	0.75	MI	0	0.378738197459095
0.3	0.75	MIC	0	0.245426918312914
0.3	0.75	pearson	pos	0.97231439538872
0.3	0.75	spearman	pos	0.727869020100188
0.3	0.75	bray	pos	0.364378850838229
0.3	0.75	KLd	pos	4.19786434885824
0.3	0.75	MI	pos	0.0684959630881769
0.3	0.75	MIC	pos	0.760167502961966
0.3	0.8	pearson	neg	-0.229718564050978
0.3	0.8	spearman	neg	-0.784830979942683
0.3	0.8	bray	neg	0.999292707441462
0.3	0.8	KLd	neg	51.4739472294806
0.3	0.8	MI	neg	0.539539520753144
0.3	0.8	MIC	neg	0.855450810560131
0.3	0.8	pearson	0	0.0215134608928427
0.3	0.8	spearman	0	0.0414409654375832
0.3	0.8	bray	0	0.783488687142366
0.3	0.8	KLd	0	23.1141904533267
0.3	0.8	MI	0	0.363386217326161
0.3	0.8	MIC	0	0.261757860036813
0.3	0.8	pearson	pos	0.968891167771272
0.3	0.8	spearman	pos	0.727060022461538
0.3	0.8	bray	pos	0.391150685401548
0.3	0.8	KLd	pos	4.78273925302767
0.3	0.8	MI	pos	0.0748567138882924
0.3	0.8	MIC	pos	0.760167502961966
0.3	0.85	pearson	neg	-0.23954668429627
[truncated: 647,795 more rows]
