# Supplementary material for: Rarity of microbial species: In search of reliable associations
Source: PLoS One. 2019 Mar 15;14(3):e0200458. doi: 10.1371/journal.pone.0200458 (PMC6420159; doi:10.1371/journal.pone.0200458)
Supplement: S2 File — Code files, data files, and result files associated with each of the figures. Implementation of testability-based filtering in CoNet and via the graphical lasso method with clr transformation (SPIEC-EASI-like). (ZIP) [file pone.0200458.s007.zip › S2_file/data_fig/res.fisher.txt]

"V1" "V2" "V3" "V4"
"1" 0 0 0 1
"2" 0 0 0 1
"3" 0 0.0816326530612245 0.0816326530612245 0.836734693877551
"4" 0.015625 0.0625 0.0625 0.859375
"5" 0.0493827160493827 0.0987654320987654 0.0987654320987654 0.753086419753086
"6" 0.05 0.1 0.1 0.75
"7" 0.0330578512396694 0.115702479338843 0.115702479338843 0.735537190082645
"8" 0.0625 0.152777777777778 0.152777777777778 0.631944444444444
"9" 0.0710059171597633 0.165680473372781 0.165680473372781 0.597633136094675
"10" 0.107142857142857 0.142857142857143 0.142857142857143 0.607142857142857
"11" 0.142222222222222 0.16 0.16 0.537777777777778
"12" 0.14453125 0.1640625 0.1640625 0.52734375
"13" 0.179930795847751 0.166089965397924 0.166089965397924 0.487889273356401
"14" 0.175925925925926 0.179012345679012 0.179012345679012 0.466049382716049
"15" 0.210526315789474 0.171745152354571 0.171745152354571 0.445983379501385
"16" 0.2025 0.1875 0.1875 0.4225
"17" 0.235827664399093 0.19047619047619 0.19047619047619 0.383219954648526
"18" 0.225206611570248 0.194214876033058 0.194214876033058 0.386363636363636
"19" 0.241965973534972 0.200378071833648 0.200378071833648 0.357277882797732
"20" 0.244791666666667 0.197916666666667 0.197916666666667 0.359375
"21" 0.2624 0.1968 0.1968 0.344
"22" 0.267751479289941 0.20414201183432 0.20414201183432 0.32396449704142
"23" 0.279835390946502 0.203017832647462 0.203017832647462 0.314128943758573
"24" 0.29719387755102 0.193877551020408 0.193877551020408 0.315051020408163
"25" 0.313912009512485 0.19500594530321 0.19500594530321 0.296076099881094
"26" 0.312222222222222 0.2 0.2 0.287777777777778
"27" 0.337148803329865 0.195629552549428 0.195629552549428 0.27159209157128
"28" 0.3369140625 0.1953125 0.1953125 0.2724609375
"29" 0.352617079889807 0.191000918273646 0.191000918273646 0.265381083562902
"30" 0.364186851211073 0.192041522491349 0.192041522491349 0.251730103806228
"31" 0.372244897959184 0.191020408163265 0.191020408163265 0.245714285714286
"32" 0.380401234567901 0.186728395061728 0.186728395061728 0.246141975308642
"33" 0.388604821037253 0.18845872899927 0.18845872899927 0.234477720964207
"34" 0.396814404432133 0.184210526315789 0.184210526315789 0.234764542936288
"35" 0.40499671268902 0.188034188034188 0.188034188034188 0.218934911242604
"36" 0.413125 0.185625 0.185625 0.215625
"37" 0.418798334324807 0.185603807257585 0.185603807257585 0.209994051160024
"38" 0.43140589569161 0.18140589569161 0.18140589569161 0.20578231292517
"39" 0.434829637641969 0.18388318009735 0.18388318009735 0.197404002163332
"40" 0.446797520661157 0.177685950413223 0.177685950413223 0.197830578512397
"41" 0.45037037037037 0.179753086419753 0.179753086419753 0.190123456790123
"42" 0.454158790170132 0.177693761814745 0.177693761814745 0.190453686200378
"43" 0.465368945224083 0.173834314169307 0.173834314169307 0.186962426437302
"44" 0.47265625 0.173611111111111 0.173611111111111 0.180121527777778
"45" 0.468138275718451 0.175760099958351 0.175760099958351 0.180341524364848
"46" 0.4804 0.172 0.172 0.1756
"47" 0.492118415993849 0.166858900422914 0.166858900422914 0.174163783160323
"48" 0.491494082840237 0.169378698224852 0.169378698224852 0.169748520710059
"49" 0.496974012103952 0.1687433250267 0.1687433250267 0.165539337842649
"50" 0.505144032921811 0.165294924554184 0.165294924554184 0.164266117969822
"51" 0.507768595041322 0.164628099173554 0.164628099173554 0.16297520661157
"52" 0.511798469387755 0.164540816326531 0.164540816326531 0.159119897959184
"53" 0.517082179132041 0.16374269005848 0.16374269005848 0.155432440751
"54" 0.515160523186682 0.166468489892985 0.166468489892985 0.151902497027348
"55" 0.517092789428325 0.166044240160873 0.166044240160873 0.150818730249928
"56" 0.524722222222222 0.163333333333333 0.163333333333333 0.148611111111111
"57" 0.525665143778554 0.166084385917764 0.166084385917764 0.142166084385918
"58" 0.533038501560874 0.162851196670135 0.162851196670135 0.141259105098855
"59" 0.532123960695389 0.163769211388259 0.163769211388259 0.140337616528093
"60" 0.537353515625 0.16259765625 0.16259765625 0.137451171875
"61" 0.542485207100592 0.160473372781065 0.160473372781065 0.136568047337278
"62" 0.543847566574839 0.161157024793388 0.161157024793388 0.133838383838384
"63" 0.550679438627757 0.159055468924037 0.159055468924037 0.13120962352417
"64" 0.554714532871972 0.156574394463668 0.156574394463668 0.132136678200692
"65" 0.554505356017643 0.158790170132325 0.158790170132325 0.127914303717706
"66" 0.56265306122449 0.155102040816327 0.155102040816327 0.127142857142857
"67" 0.56576076175362 0.154731204126165 0.154731204126165 0.124776829994049
"68" 0.568865740740741 0.153549382716049 0.153549382716049 0.12403549382716
"69" 0.570463501595046 0.153875023456558 0.153875023456558 0.121786451491837
"70" 0.575054784514244 0.151205259313367 0.151205259313367 0.122534696859021
"71" 0.578133333333333 0.152177777777778 0.152177777777778 0.117511111111111
"72" 0.578427977839335 0.151662049861496 0.151662049861496 0.118247922437673
"73" 0.582897621858661 0.15112160566706 0.15112160566706 0.114859166807219
"74" 0.585305719921105 0.14957264957265 0.14957264957265 0.115548980933596
"75" 0.589649094696363 0.149014580996635 0.149014580996635 0.112321743310367
"76" 0.59265625 0.148125 0.148125 0.11109375
"77" 0.59564090839811 0.147843316567596 0.147843316567596 0.108672458466697
"78" 0.600981558596074 0.144854253420583 0.144854253420583 0.10930993456276
"79" 0.600377413267528 0.146610538539701 0.146610538539701 0.10640150965307
"80" 0.604450113378685 0.14484126984127 0.14484126984127 0.105867346938776
"81" 0.609550173010381 0.142560553633218 0.142560553633218 0.105328719723183
"82" 0.612358031368307 0.141968631692807 0.141968631692807 0.103704705246079
"83" 0.615140705509314 0.14083762716343 0.14083762716343 0.103184040163826
"84" 0.616864669421488 0.141270661157025 0.141270661157025 0.100594008264463
"85" 0.620123721752304 0.139881328115137 0.139881328115137 0.100113622017422
"86" 0.621851851851852 0.139259259259259 0.139259259259259 0.0996296296296296
"87" 0.626494384736143 0.137664533268929 0.137664533268929 0.0981765487259993
"88" 0.628189981096408 0.137051039697543 0.137051039697543 0.0977079395085066
"89" 0.630824372759857 0.136431957451729 0.136431957451729 0.0963117123366863
"90" 0.632526029877773 0.136260751471254 0.136260751471254 0.0949524671797193
"91" 0.634238227146814 0.135623268698061 0.135623268698061 0.0945152354570637
"92" 0.638563368055556 0.134114583333333 0.134114583333333 0.0932074652777778
"93" 0.640238069933043 0.133914337336593 0.133914337336593 0.0919332553937719
"94" 0.643586005830904 0.132444814660558 0.132444814660558 0.09152436484798
"95" 0.646056524844404 0.131823283338435 0.131823283338435 0.0902969084787267
"96" 0.6457 0.1323 0.1323 0.0897
"97" 0.653690888119954 0.129757785467128 0.129757785467128 0.0867935409457901
"98" 0.656157544378698 0.128513313609467 0.128513313609467 0.0868158284023669
"99" 0.660822356710573 0.127269490922036 0.127269490922036 0.0846386614453542
"100" 0.664694787379973 0.126028806584362 0.126028806584362 0.0832475994513032
"101" 0.670495867768595 0.123801652892562 0.123801652892562 0.081900826446281
"102" 0.671954719387755 0.123724489795918 0.123724489795918 0.0805963010204082
"103" 0.676285010772545 0.122191443521083 0.122191443521083 0.0793321021852878
"104" 0.679919738406659 0.12128418549346 0.12128418549346 0.0775118906064209
"105" 0.683496121804079 0.120080436656133 0.120080436656133 0.0763430048836541
"106" 0.688680555555556 0.118055555555556 0.118055555555556 0.0752083333333333
"107" 0.690472991131416 0.11797903789304 0.11797903789304 0.0735689330825047
"108" 0.695434443288241 0.116285119667014 0.116285119667014 0.0719953173777315
"109" 0.697467876039305 0.115772234819854 0.115772234819854 0.0709876543209877
"110" 0.70123291015625 0.1143798828125 0.1143798828125 0.07000732421875
"111" 0.70396449704142 0.113491124260355 0.113491124260355 0.0690532544378698
"112" 0.705750688705234 0.113062442607897 0.113062442607897 0.0681244260789715
"113" 0.709790599242593 0.111717531744264 0.111717531744264 0.0667743372688795
"114" 0.712856833910035 0.110402249134948 0.110402249134948 0.0663386678200692
"115" 0.714398235664776 0.110270951480781 0.110270951480781 0.065059861373661
"116" 0.717397959183673 0.109234693877551 0.109234693877551 0.0641326530612245
"117" 0.721136679230311 0.107716722872446 0.107716722872446 0.0634298750247967
"118" 0.723620756172839 0.106867283950617 0.106867283950617 0.0626446759259259
"119" 0.725323700506662 0.106586601613811 0.106586601613811 0.0615030962657159
"120" 0.72922753834916 0.10500365230095 0.10500365230095 0.0607651570489408
"121" 0.731244444444444 0.104177777777778 0.104177777777778 0.0604
"122" 0.733422783933518 0.103618421052632 0.103618421052632 0.0593403739612188
"123" 0.73642266824085 0.102462472592343 0.102462472592343 0.0586523865744645
"124" 0.738371137409599 0.101988823142669 0.101988823142669 0.0576512163050625
"125" 0.741587886556642 0.100544784489665 0.100544784489665 0.0573225444640282
"126" 0.7431640625 0.1003125 0.1003125 0.0562109375
"127" 0.745046486816034 0.0997561347355586 0.0997561347355586 0.0554412437128486
"128" 0.747806365258775 0.0988251041046996 0.0988251041046996 0.0545434265318263
"129" 0.749637102627377 0.0980548700827406 0.0980548700827406 0.0542531572071418
"130" 0.75187783446712 0.0972222222222222 0.0972222222222222 0.0536777210884354
"131" 0.754498269896194 0.0963321799307958 0.0963321799307958 0.0528373702422145
"132" 0.756523796646836 0.09559221200649 0.09559221200649 0.0522917793401839
"133" 0.758257365570088 0.0949927335182983 0.0949927335182983 0.0517571673933148
"134" 0.759975464876033 0.0943956611570248 0.0943956611570248 0.0512332128099174
"135" 0.762435298573412 0.093422547658124 0.093422547658124 0.0507196061103396
"136" 0.764104938271605 0.092716049382716 0.092716049382716 0.050462962962963
"137" 0.7656382079459 0.0924405265064606 0.0924405265064606 0.0494807390411786
"138" 0.767515359168242 0.0917414933837429 0.0917414933837429 0.0490016540642722
"139" 0.76959764134582 0.0909353682506648 0.0909353682506648 0.04853162215285
"140" 0.770739022181983 0.0905952919873246 0.0905952919873246 0.048070393843368
"141" 0.772659279778393 0.0898614958448753 0.0898614958448753 0.047617728531856
"142" 0.774983723958333 0.0890299479166667 0.0890299479166667 0.0469563802083333
"143" 0.776092039536614 0.0886916781804655 0.0886916781804655 0.0465246041024551
"144" 0.777618700541441 0.08814035818409 0.08814035818409 0.046100583090379
"145" 0.779231711049893 0.0875420875420875 0.0875420875420875 0.045684113865932
"146" 0.780725 0.0871 0.0871 0.045075
"147" 0.787596371882086 0.0848072562358277 0.0848072562358277 0.0427891156462585
"148" 0.792417355371901 0.0831818181818182 0.0831818181818182 0.0412190082644628
"149" 0.798506616257089 0.0810964083175803 0.0810964083175803 0.0393005671077505
"150" 0.803697916666667 0.0793923611111111 0.0793923611111111 0.0375173611111111
"151" 0.809296 0.077312 0.077312 0.03608
"152" 0.814097633136095 0.0755473372781065 0.0755473372781065 0.0348076923076923
"153" 0.818888888888889 0.0738271604938272 0.0738271604938272 0.0334567901234568
"154" 0.823227040816327 0.0722448979591837 0.0722448979591837 0.0322831632653061
"155" 0.827788347205707 0.0705112960760999 0.0705112960760999 0.0311890606420927
"156" 0.831744444444444 0.0690555555555556 0.0690555555555556 0.0301444444444444
