# Supplementary material for: Rarity of microbial species: In search of reliable associations
Source: PLoS One. 2019 Mar 15;14(3):e0200458. doi: 10.1371/journal.pone.0200458 (PMC6420159; doi:10.1371/journal.pone.0200458)
Supplement: S2 File — Code files, data files, and result files associated with each of the figures. Implementation of testability-based filtering in CoNet and via the graphical lasso method with clr transformation (SPIEC-EASI-like). (ZIP) [file pone.0200458.s007.zip › S2_file/data_fig/tool.comp2.csv]

		ROC.SparCC	ROC.SpiecEasi	ROC.CoNet	PR.SparCC	PR.SpiecEasi	PR.CoNet	neg.ROC.SparCC	neg.ROC.SpiecEasi	neg.ROC.CoNet	neg.PR.SparCC	neg.PR.SpiecEasi	neg.PR.CoNet	pos.ROC.SparCC	pos.ROC.SpiecEasi	pos.ROC.CoNet	pos.PR.SparCC	pos.PR.SpiecEasi	pos.PR.CoNet
1	0,05	0,532965979381443	0,530445360824742	0,46340618556701	0,0360043465158153	0,0352263417387723	0,0293998190657039	0,491763332468591	0,508535466775377	0,467206203906163	0,00862568756531715	0,0222330925529118	0,0198076869790409	0,645635690933505	0,565566801914881	0,604871489870979	0,0444990208219013	0,0380573205198255	0,0338150783975785
2	0,058538995686139	0,578774226804124	0,53990206185567	0,456136082474227	0,0398655959974347	0,0334990765541392	0,0241207581938466	0,588785068376385	0,513348682503799	0,470154819701293	0,0102594978004346	0,0109272141944506	0,0077350235696138	0,635101655087863	0,622608222896842	0,649056424776694	0,0473867564029853	0,037082859094319	0,0339923870992635
3	0,0685362803188359	0,542509278350515	0,555441237113402	0,465760824742268	0,0385772007140227	0,0303099833145859	0,0183718130285089	0,567799633102324	0,532043323574102	0,503708353407701	0,0103288176952127	0,0121140144200511	0,0084638863004288	0,648184365695604	0,668938642069006	0,65231843656956	0,0475084848219301	0,0312885036495996	0,0333760597113934
4	0,080240900358567	0,580453608247423	0,546627835051546	0,457721649484536	0,0419389323759008	0,0337043962261307	0,0181973186533958	0,598819163918022	0,566157395397102	0,577358892636104	0,0126754807240272	0,0115008558457779	0,0110567031443693	0,673293464300309	0,646449369490338	0,667802046237375	0,0509861416949209	0,0380493842262102	0,0330036446641138
5	0,0939444343988411	0,567057731958763	0,560625773195876	0,472794845360825	0,0418300035347536	0,0391317720309917	0,0187928905193978	0,625178353037097	0,54834293814624	0,582102620168254	0,0118058659959449	0,00983636429448909	0,0104869046253876	0,680782590927667	0,68228771381867	0,690181855333061	0,0526661140714888	0,048633854590459	0,0387397194517333
6	0,109988256800211	0,578568041237113	0,571752577319588	0,501721649484536	0,039356349551521	0,0400025436056864	0,0198677768145271	0,625331227068895	0,599914761145907	0,638684542119112	0,0113493199693482	0,0108982296308885	0,013108183993984	0,715573734602137	0,720678381691867	0,73546324945998	0,0492335448946312	0,0520272178091662	0,0517459088103861
7	0,128772041807069	0,606112371134021	0,623914432989691	0,585225773195876	0,0508857970568187	0,0523276466579354	0,0233319459695246	0,687405032798429	0,635115165103954	0,70303292813994	0,0147825828064242	0,0131879399559442	0,0144925975040493	0,760063342868819	0,765301170529511	0,792623255881838	0,0695180124653116	0,0727135751020529	0,0901564221668434
8	0,150763719996787	0,693684536082474	0,67490206185567	0,661342268041237	0,0598757630109514	0,0592872200067692	0,0297643690327237	0,749884186339547	0,715638086943631	0,769081458696216	0,0187719794733278	0,0179862781338576	0,0214896741819683	0,810949267324421	0,786568100881546	0,808763646447545	0,0804918928037271	0,0799161157689256	0,0716377065886376
9	0,176511135090363	0,744732989690722	0,740326804123711	0,718440206185567	0,0898340059221744	0,0879494120058545	0,04445414852833	0,825429437052959	0,793358318200348	0,830423322091687	0,0469741062250028	0,042654554044234	0,0403417228736667	0,853444815809446	0,833577193648199	0,867899468737229	0,122529638851756	0,116194615076598	0,116699744181132
10	0,206655691512205	0,804184536082474	0,773985567010309	0,796682474226804	0,124045320102523	0,12290758646862	0,0766125903704242	0,872257532520476	0,81178658785161	0,873290590371716	0,0588388171879601	0,0573435636774215	0,0831084381214473	0,887852837293479	0,845238703368556	0,909676207017339	0,165288974608781	0,161729180581476	0,170537203668782
11	0,241948332678981	0,816013402061856	0,788639175257732	0,795825773195876	0,177488226853254	0,173104790980929	0,127486957905561	0,898528703257607	0,862552347774525	0,889173275766223	0,10625532006185	0,0901456006158085	0,1610478030805	0,910896724852589	0,865356267149279	0,906273717087979	0,231348245645885	0,2219476673369	0,23263183619554
12	0,283268248059268	0,847967010309278	0,815188659793814	0,835626804123711	0,230542247270282	0,228934319636345	0,16924813865868	0,924762813623393	0,906329911425713	0,91833052292184	0,152365889704428	0,147237708050535	0,180427457679952	0,913992717029599	0,864887398563839	0,909650665537976	0,28777836527491	0,276894101756265	0,297437331987326
13	0,331644775023233	0,893634020618557	0,869783505154639	0,884394845360825	0,345834942918404	0,345046060927922	0,283515319714709	0,94170403587444	0,929515806248379	0,926122465997109	0,294933374372529	0,289844889349701	0,247398969015688	0,939720284313153	0,91518951777687	0,946532561737405	0,415538156681195	0,410439461236264	0,429961792013421
14	0,388283041088311	0,915863917525773	0,899973195876289	0,921994845360825	0,415641513755459	0,40057119413852	0,380391920027708	0,94086786124597	0,944041155542379	0,945959029759478	0,325980473279586	0,319511545138132	0,260539656691709	0,960854034094226	0,928412706521105	0,96219678615214	0,488302307777744	0,462481363546406	0,531696342692586
15	0,454593985345391	0,936228865979381	0,928572164948454	0,938188659793814	0,475092583855096	0,49494869950492	0,434363330979167	0,962582922580884	0,952071674758181	0,96414177445058	0,35303620232229	0,363783877297937	0,337436841076072	0,968182614279876	0,945943283320684	0,974057154533248	0,579521016943021	0,613772676148029	0,554249401757814
16	0,532229506941571	0,959138144329897	0,935321649484536	0,954945360824742	0,510500330208129	0,520982944921626	0,49188063190275	0,980413593744209	0,961012489345143	0,984865470852018	0,40809913192497	0,399400789386129	0,391187752862522	0,979426338373519	0,960428950901979	0,971944509311694	0,608908392338566	0,655884940185856	0,585017052481623
17	0,62312361621777	0,970992783505155	0,963818556701031	0,966098969072165	0,520992653429997	0,56433312074953	0,512312088848089	0,98773533335804	0,986030556276174	0,985595096912871	0,446392844559347	0,500512766893679	0,415323523229803	0,984047521746745	0,975398082199778	0,981440466460389	0,580265991216834	0,6279790855237	0,577106288455652
18	0,729540613634067	0,970614432989691	0,977352577319588	0,971343298969072	0,501392672713329	0,544624907535467	0,518212765497308	0,987482859578253	0,990197531779268	0,987086776859504	0,491480834430193	0,516660668110204	0,372380360557225	0,984131443750365	0,988466197676455	0,98483201004145	0,51920228054271	0,570617450641318	0,58387524785767
19	0,854131496687757	0,979582474226804	0,984579381443299	0,97979793814433	0,508517208833482	0,561461526809337	0,532577195436782	0,988562242893674	0,991161101434236	0,989129729829893	0,500066823291697	0,51973991665339	0,427679198994839	0,990753984470781	0,993293537275965	0,99087986747621	0,536022839206174	0,597812123289697	0,582582407462415
20	1	0,982634020618557	0,988622680412371	0,979418556701031	0,558837323200985	0,614096528656529	0,55016301506713	0,992349349590483	0,994927361672164	0,990304080346885	0,581723149953216	0,629221626018164	0,4497504413415	0,990814189386421	0,994001401132582	0,989382042150738	0,571006449227953	0,610366288661401	0,574408918661473
21	0,05	0,586581443298969	0,576035051546392	0,530527835051546	0,0512299903996602	0,0564977356585721	0,0366384456215121	0,555118729875598	0,555158076976044	0,587370236541652	0,0074305935672163	0,0248222381215715	0,00804992649268857	0,660803945497032	0,610429675553537	0,661391850683959	0,0620061715156844	0,0648126576305727	0,0548423126024209
22	0,058538995686139	0,60169175257732	0,585750515463918	0,47939175257732	0,0614717620768637	0,0480644993298252	0,0312512170393829	0,648131996406298	0,56050928263678	0,585494691420365	0,00804348208465591	0,0111770131267956	0,00904308369049721	0,71738833512971	0,654142504654249	0,69892276766759	0,0796130598172284	0,056903443942508	0,0700090865277004
23	0,0685362803188359	0,622524742268041	0,618601030927835	0,452525773195876	0,0667492058763423	0,0514723568863612	0,0245488409194883	0,652519198106093	0,58411098505466	0,542524378807652	0,00837336042493157	0,0200599329882632	0,0067479479042938	0,733582450733248	0,723259963953692	0,711363791572765	0,0862151720920694	0,0638003070559942	0,0733395331524314
24	0,080240900358567	0,619220618556701	0,62171030927835	0,492569072164948	0,0663682174038073	0,0571666796719156	0,0217620181839667	0,701509617087134	0,618208526516667	0,650692836860364	0,00985850968527177	0,00881666485747289	0,00916615285788278	0,745454869369249	0,721518517528779	0,728974224217537	0,0856238971256344	0,0727437529692719	0,0608648226672187
25	0,0939444343988411	0,652774226804124	0,62799587628866	0,479472164948454	0,0753573069051039	0,0640421884473329	0,0189238603599226	0,779351297470637	0,676507813678364	0,642115168963007	0,013654237290806	0,0112183567287301	0,00790655668226009	0,751797119264584	0,720342707154925	0,768203533963401	0,0964380243616447	0,0809360995575563	0,0867679126953929
26	0,109988256800211	0,652732989690722	0,637492783505155	0,513086597938144	0,0977212946892918	0,0899909655738354	0,0318014762240926	0,770603125471345	0,698119208598653	0,761513945268183	0,0137890876688201	0,0132710404150406	0,0130623370608671	0,785509621751304	0,73603057106972	0,792744121690435	0,12956285616281	0,117197461819776	0,121594839717213
27	0,128772041807069	0,700376288659794	0,655707216494845	0,568990721649484	0,0987809544700546	0,0992138941758876	0,0319881850941435	0,80591714812216	0,71912072346202	0,778806995914459	0,015305576764298	0,0131986226007772	0,0131192477598506	0,808549269720804	0,758479344634178	0,808883306758831	0,128752704592509	0,130007742268555	0,109392432153254
28	0,150763719996787	0,717646391752577	0,686650515463918	0,649043298969072	0,12830627835696	0,125646996424649	0,0284828050858266	0,805054790837372	0,752434601840133	0,831335375010656	0,0179973612887579	0,0161043548225651	0,0195068499001292	0,832687528393148	0,794997758240323	0,844733646288923	0,170423305327798	0,167036495176371	0,19868448850527
29	0,176511135090363	0,748067010309278	0,735411340206186	0,707527835051546	0,170053822078984	0,159096819299581	0,0393497417706655	0,849156332587924	0,802966115588665	0,869613545895114	0,0573662830077722	0,0631232537234339	0,0332533387361126	0,866155070385315	0,833581263046002	0,860083019338518	0,224893384010845	0,2091652202483	0,256278111830514
30	0,206655691512205	0,781961855670103	0,765386597938144	0,749976288659794	0,193394684793052	0,189507876731729	0,0508249175178916	0,893267711113588	0,859547246030861	0,915993940546531	0,0751054861696011	0,0523447542005582	0,0493869910357741	0,878652509434691	0,84523692875955	0,869577094263768	0,251092310196142	0,244070480310299	0,197759403392641
31	0,241948332678981	0,812631958762887	0,797787628865979	0,811028865979381	0,203046691393807	0,20903484430825	0,0814696723092668	0,911501813245546	0,873594160890294	0,931952468702661	0,0631931778113405	0,091096598536093	0,0907532954109515	0,892076344536193	0,87186933064916	0,904686613873969	0,258505390446064	0,262918127249861	0,233973982729457
32	0,283268248059268	0,84449793814433	0,82650618556701	0,812356701030928	0,221858054615047	0,212109228707537	0,116893980766082	0,93057532018703	0,928598128389589	0,934939569411564	0,165758325048757	0,152800214355421	0,156111815671237	0,910377120392887	0,876888793873909	0,893269970218742	0,260753654976608	0,249186491417168	0,216175867558633
33	0,331644775023233	0,851582474226804	0,858434020618557	0,850353608247423	0,287009064020577	0,279423544674191	0,230863988498681	0,936221629101116	0,945605912557627	0,95286873151506	0,243195205267668	0,24669856208617	0,2623368635346	0,907651378162588	0,907559332400999	0,908393682691537	0,32027230385001	0,318283140353734	0,34107116948471
34	0,388283041088311	0,872321649484536	0,855716494845361	0,876138144329897	0,339008766513951	0,334110035431346	0,275323775308777	0,95249165513578	0,931139295293431	0,956249303228429	0,293303240383553	0,301315616016152	0,303763675949508	0,925959577064572	0,912555041880821	0,928658596331828	0,359777256672298	0,362111063439255	0,328764103577325
35	0,454593985345391	0,907211340206186	0,901321649484536	0,905958762886598	0,375194600207197	0,365555382113919	0,340679174651909	0,94986523618097	0,95195063250464	0,956291929253913	0,367648065501838	0,33857521456225	0,395508476012218	0,950035482156484	0,948190113097518	0,947425539432701	0,389124632510519	0,399351031843006	0,34217340652546
36	0,532229506941571	0,93339381443299	0,920173195876289	0,937555670103093	0,402655873666566	0,407970122326076	0,404732824869107	0,955406619493865	0,956783768009496	0,960482395451475	0,382743656820214	0,382876160085804	0,345053847276215	0,964035345572451	0,957519396417341	0,966038083191553	0,428379700374993	0,45031265843633	0,450638772535034
37	0,62312361621777	0,941285567010309	0,925127835051546	0,952156701030928	0,391799220656841	0,415770559323513	0,417438707211165	0,953773714825332	0,966961551325014	0,959931536045223	0,384578905846839	0,435793744646979	0,396256445351893	0,969356184435953	0,954713485297916	0,974429093586786	0,413246234092727	0,44660716034487	0,435099545796377
38	0,729540613634067	0,937623711340206	0,934509278350515	0,95529793814433	0,423608861772917	0,446328155273002	0,445196777084	0,945209162628124	0,977231144541573	0,960780777629862	0,414995516073933	0,441256663911267	0,414894950786614	0,966634896032828	0,963419232813423	0,976966290466731	0,45862377286703	0,49116761740315	0,46625992265815
39	0,854131496687757	0,929301030927835	0,944018556701031	0,954959793814433	0,433987603514126	0,466769914755993	0,4492661815694	0,93810045314744	0,975165421768127	0,962964541704648	0,418567772466206	0,428443003571935	0,389138417439335	0,958530415185769	0,9657084999807	0,977460665283011	0,459231408120445	0,512983823310469	0,491462304141641
40	1	0,943016494845361	0,947048453608247	0,960682474226804	0,433641691092381	0,478931655209906	0,449102891213723	0,956659168858082	0,985316973683348	0,964390874095836	0,435468956174398	0,484878272564282	0,377251392743283	0,969347276781605	0,971676628393445	0,98043285261692	0,453098460896672	0,504346830919024	0,492773356211197
41	0,05	0,525246391752577	0,520390721649485	0,447326804123711	0,0279646337353113	0,0239134716665339	0,0173633442668096	0,598662960696314	0,525397796817625	0,519095097239222	0,0395569001413032	0,0128758754856187	0,00972149497353269	0,658182696233942	0,59672511543173	0,623121289694381	0,0295645207714503	0,0206455725465007	0,0279114441107107
42	0,058538995686139	0,509735051546392	0,571074226804124	0,488401030927835	0,0297365056102266	0,0310353971743187	0,0207781319141437	0,5531203250374	0,603467547259622	0,560825513395893	0,0330180084977145	0,01654464191637	0,011181044385272	0,651939959795207	0,659376276031033	0,650124069478908	0,0347308899022841	0,0325581863309763	0,0385202932329137
43	0,0685362803188359	0,564390721649485	0,577246391752577	0,481938144329897	0,0370291796869849	0,0347417142050009	0,0191020270266336	0,634250050999592	0,610573490412077	0,59016302869577	0,0539119584182938	0,0175956581263007	0,0112660507912433	0,689708515249552	0,678854398969752	0,686488990796871	0,0464953166575715	0,0384927825318892	0,0518713578102168
44	0,080240900358567	0,570067010309278	0,578468041237113	0,504060824742268	0,0362953812497411	0,03643798443048	0,0207671270775753	0,641825615395077	0,606744271045832	0,614351710186319	0,0393313417788914	0,0202730533603749	0,0132275316893873	0,71103393849923	0,689437604045607	0,719157348368251	0,0440396953756609	0,0401980208605389	0,0485400129596819
45	0,0939444343988411	0,579412371134021	0,595735051546392	0,543116494845361	0,0378217520527733	0,0369064162493463	0,0268442478569667	0,686331259349925	0,62202927376581	0,68047268121855	0,0398068960454978	0,0332021388302032	0,020062007979931	0,706259619310865	0,673336055532871	0,720914344944561	0,0451745863503684	0,0381363297278993	0,0424652056063366
46	0,109988256800211	0,616624742268041	0,613990721649485	0,569050515463917	0,0408160520720168	0,0413113697129265	0,0292545561069244	0,734931745546036	0,633066435468516	0,760544165646675	0,0258660745626843	0,0254628468034939	0,0320548350342708	0,745769466344191	0,699461318591576	0,749546518202092	0,0495835598204766	0,0449161312924737	0,058544655133351
47	0,128772041807069	0,642016494845361	0,649873195876289	0,608737113402062	0,0635887758107828	0,0651484605094981	0,0264412819077401	0,769651842785258	0,663719315245478	0,748858884128927	0,0505656986397653	0,0439221808855386	0,0212438890718503	0,782740993184031	0,748937949555548	0,787905974180984	0,0885807398972316	0,0851852872461924	0,169411171128225
48	0,150763719996787	0,688944329896907	0,657885567010309	0,659443298969072	0,119856027367638	0,112396426963273	0,0298636070522849	0,80109946620427	0,704455239358085	0,779301390588875	0,0387904367014187	0,0461828563353054	0,023661284272988	0,808253761346861	0,749888101894023	0,824641926060872	0,19165057520197	0,172609596284641	0,173012340197718
49	0,176511135090363	0,731782474226804	0,711526804123711	0,719961855670103	0,132174737136973	0,125394795877856	0,0395121542127996	0,827071008431933	0,791758040935673	0,818868574051408	0,0554198714327578	0,0767000993327704	0,033125286233475	0,845782815591921	0,813534566699124	0,853503784904357	0,205148042009034	0,18567884582862	0,141870429958515
50	0,206655691512205	0,786934020618557	0,767314432989691	0,772990721649485	0,146656751792964	0,155977026990446	0,0739426421516833	0,883533931728546	0,838469417244662	0,883077060383517	0,0928262952544652	0,0991721173223174	0,0892810338155196	0,871593978704024	0,860113625655684	0,858574535917329	0,208587368486719	0,217596035570995	0,146482353305879
51	0,241948332678981	0,824156701030928	0,799548453608247	0,827645360824742	0,178256424766544	0,182876978985647	0,0900221474918765	0,916269294845641	0,876852985176118	0,924947725418197	0,1509481280558	0,2066868244402	0,0881613680242642	0,880958083362126	0,860080252536357	0,885225916386594	0,233731680998521	0,225934381432164	0,225231035291004
52	0,283268248059268	0,861569072164948	0,832632989690722	0,859415463917526	0,243396243706101	0,255578026311937	0,198504048104139	0,94265308377533	0,911216085271318	0,942011338909289	0,303010133993158	0,329789864858936	0,237000906113846	0,901256792411345	0,871230800640764	0,908007978138644	0,269059828457793	0,266217429105096	0,27682303952913
53	0,331644775023233	0,884563917525773	0,855632989690722	0,880351546391753	0,32838580257635	0,336207843034523	0,299066944485403	0,951493013055896	0,91609504623963	0,951890384876921	0,374074769509755	0,377715071175791	0,301081106695971	0,921773408298521	0,887463878506141	0,924947780883877	0,33450852519299	0,335104080568609	0,348104698391084
54	0,388283041088311	0,904436082474227	0,893365979381443	0,911692783505155	0,390376634315988	0,388936051278368	0,38175200695638	0,964946280429757	0,943806949544404	0,971363729090167	0,367693752212244	0,361901626793899	0,365205958797975	0,937111301316079	0,915471778119798	0,933226277601533	0,419491163518484	0,413889085791736	0,42492347779841
55	0,454593985345391	0,923827835051546	0,91489175257732	0,92710824742268	0,41509974855362	0,414501967736147	0,41941334375662	0,969908115735074	0,966986264109887	0,973257088943288	0,435435972954115	0,420003522045048	0,42442129181211	0,955240757609071	0,925281512077143	0,955806137512957	0,414732280102234	0,400066518452748	0,397886471603262
56	0,532229506941571	0,930757731958763	0,925144329896907	0,935162886597938	0,42660795333938	0,4528888962491	0,455821337158438	0,971739851081191	0,964708282333741	0,977687678498572	0,460683394715335	0,48931153663547	0,472644116477937	0,960101454282753	0,954009878443321	0,959206269434934	0,421689025805607	0,435136986731311	0,423486035963748
57	0,62312361621777	0,939481443298969	0,94259587628866	0,9424	0,456412603907613	0,465219169617552	0,478223689554207	0,97828054875561	0,971146980824153	0,985866738066095	0,509727053599565	0,511721003513884	0,508420853355414	0,962382605144957	0,964021814241292	0,958892169488331	0,422715954094056	0,435860030541175	0,415381758661118
58	0,729540613634067	0,946630927835052	0,954688659793814	0,960883505154639	0,501741803357344	0,521570727172373	0,563213043020582	0,986457483340133	0,989098837209302	0,989919080647355	0,603653406321132	0,603660452813443	0,637474812872498	0,96172888463109	0,964563636649182	0,972276753462952	0,417197523259262	0,457482068852006	0,483506041624014
59	0,854131496687757	0,953582474226804	0,956241237113402	0,961214432989691	0,545071307377942	0,582906101794327	0,569405825830409	0,991013446892425	0,993291428668571	0,991971814225486	0,681489226502248	0,674069855500354	0,651061897701559	0,964479222288532	0,963144297515469	0,970637544366617	0,470715500145063	0,510224773348749	0,497806405638198
60	1	0,960475257731959	0,959554639175258	0,963851546391753	0,586171336395745	0,630361010112752	0,560140567074503	0,992932306541548	0,995053039575683	0,990348327213382	0,710559947737382	0,757534485199224	0,622611523811009	0,963639004931369	0,963937399880642	0,974789553035776	0,519052108912973	0,544846914360502	0,487591951247958
61	0,05	0,579296907216495	0,625523711340206	0,548153608247423	0,101072955686629	0,0801401246580164	0,0471692461708905	0,602558553971487	0,531334012219959	0,562530549898167	0,0279795058418109	0,00973285131284844	0,00958387544672182	0,694691547375596	0,652629516019086	0,687261417859578	0,148368597729755	0,108187558571044	0,0898161196830676
62	0,058538995686139	0,585580412371134	0,612090721649485	0,517280412371134	0,0967070176322535	0,0768517322558815	0,0353661805016244	0,573248472505092	0,524203156822811	0,606563136456212	0,0145144893294363	0,00972191204437877	0,0103149410086036	0,789313224267212	0,699795501022495	0,743795160190866	0,145816424328291	0,10735516827027	0,097743269195722
63	0,0685362803188359	0,59890824742268	0,591243298969072	0,46919381443299	0,101821837197902	0,0778492845002921	0,0255390177570898	0,591626782077393	0,563625254582485	0,595063645621181	0,0109154853279906	0,0112164760072981	0,0100703624577248	0,786998977505112	0,697336400817996	0,76478527607362	0,15425894005899	0,111501932296601	0,0853043607282692
64	0,080240900358567	0,605805154639175	0,608650515463918	0,4607	0,0932043417689149	0,0779242736178413	0,0334574393865303	0,61364816700611	0,580162932790224	0,618915478615071	0,0170454730477936	0,0120058249021373	0,00984360975305932	0,804846625766871	0,768752556237219	0,810806066802999	0,138768667052156	0,112755364465203	0,1066369509553
65	0,0939444343988411	0,636639175257732	0,658163917525773	0,465921649484536	0,0929260836020828	0,0928557721249616	0,0265741586514086	0,685050916496945	0,700109470468432	0,652306517311609	0,0153542935852438	0,0172512996281877	0,0116881460549636	0,833435582822086	0,77142978868439	0,832834014996592	0,137704630849085	0,132508682465469	0,0860150994991946
66	0,109988256800211	0,679682474226804	0,683698969072165	0,520707216494845	0,0956574303893192	0,0910758749647161	0,0375984600900028	0,729760692464358	0,727163951120163	0,67161150712831	0,0177765447943996	0,0324757547085762	0,0131551242976852	0,874086571233811	0,814386503067485	0,858200408997955	0,140588734309019	0,128177088357377	0,129349291079694
67	0,128772041807069	0,724162886597938	0,732405154639175	0,579887628865979	0,114174792795239	0,118563448102979	0,03116503153862	0,761919551934827	0,758210285132383	0,769714867617108	0,0337941249113291	0,0289030274357279	0,0249249299171966	0,881743353783231	0,84255794137696	0,87082651670075	0,162737221538257	0,171074489510654	0,129870552720762
68	0,150763719996787	0,773972164948454	0,765541237113402	0,662482474226804	0,136963438538014	0,131422132783616	0,0318892342657349	0,809949083503055	0,786303462321792	0,811975560081466	0,0499312463643617	0,0403680364833114	0,0272576905488886	0,909580777096115	0,869575664621677	0,882750511247444	0,192192109609249	0,184434986961337	0,149954152682551
69	0,176511135090363	0,798037113402062	0,756813402061856	0,754009278350515	0,172303150151757	0,160661916773315	0,0588862827406799	0,8552316700611	0,779949083503055	0,869875254582485	0,0485232502728999	0,0426701407017079	0,0517456556592136	0,904926721199727	0,873738922972052	0,909088275391956	0,244607393884468	0,2271263813996	0,239588517576103
70	0,206655691512205	0,831681443298969	0,7657	0,799175257731959	0,209341481114729	0,186897077709136	0,102108959018001	0,887283604887984	0,808350305498982	0,891451120162933	0,0542407002551905	0,0473919293909599	0,0976766469600928	0,917750511247444	0,865151670074983	0,91280163599182	0,297484655592575	0,263481226704473	0,279315562537661
71	0,241948332678981	0,853911340206186	0,814389690721649	0,826010309278351	0,267423689571147	0,257202843266214	0,118128706136207	0,913215376782077	0,856866089613035	0,910376782077393	0,0837331513076624	0,0811170661006891	0,0983210440791475	0,910642467620995	0,890913428766189	0,897643149284254	0,367642680120894	0,357457299776121	0,36327598694438
72	0,283268248059268	0,873427835051546	0,841582474226804	0,857390721649484	0,298523060808506	0,289617181514719	0,198993506121665	0,931428207739308	0,894984725050917	0,930476069246436	0,128733145209019	0,115664140459526	0,170956467788007	0,922670415814588	0,902234151329243	0,910790729379687	0,391565662268249	0,375018557180303	0,357200206029949
73	0,331644775023233	0,895520618556701	0,853327835051546	0,873796907216495	0,338998341075743	0,340339157059054	0,273726955277057	0,94058299389002	0,895847759674134	0,946659877800407	0,202278722503724	0,169988384303153	0,261966623989829	0,924163258350375	0,915209611451943	0,908285616905249	0,415043741155797	0,42689269395131	0,388262283089422
74	0,388283041088311	0,912234020618557	0,887398969072165	0,905735051546392	0,402214854319187	0,399335147432279	0,375711521522355	0,968312118126273	0,935903767820774	0,965720468431772	0,30460375626039	0,328362783595581	0,343459258549996	0,927358554873892	0,925006816632583	0,926203135650988	0,449935964764182	0,444371056617265	0,421849781990469
75	0,454593985345391	0,930455670103093	0,919743298969072	0,929140206185567	0,477637399697454	0,480672212515235	0,503501571574703	0,981810081466395	0,967670570264766	0,982767311608961	0,415577345679976	0,421400070019696	0,514757902939255	0,943205521472393	0,955727675528289	0,94678084526244	0,503480308120628	0,516610409296124	0,519131058091454
76	0,532229506941571	0,953418556701031	0,939092783505155	0,950790721649485	0,553049471207059	0,565896174037432	0,567835946539847	0,989865071283096	0,991247454175153	0,987991344195519	0,492691751530264	0,533430612413355	0,5236637944015	0,962837423312884	0,949744376278119	0,967522154055896	0,597114941221842	0,599589134475803	0,606420383547568
77	0,62312361621777	0,968543298969072	0,953047422680412	0,961710309278351	0,59003679414518	0,60200860051398	0,595525998716813	0,992339613034623	0,986390020366599	0,992031568228106	0,505558398386555	0,53645177448885	0,526246487470926	0,979534764826176	0,956238922972052	0,974013292433538	0,655118557601787	0,667626270140033	0,632759647268977
78	0,729540613634067	0,976872164948454	0,965601030927835	0,973247422680412	0,617957416737907	0,637710801912624	0,607333790362165	0,99168533604888	0,985857942973523	0,993284114052953	0,52196749388451	0,532941710290844	0,533118644902369	0,986719495569189	0,978333333333333	0,98255794137696	0,684438104635491	0,720308629535823	0,651207717824419
79	0,854131496687757	0,979867010309278	0,976242268041237	0,977407216494845	0,613263444204671	0,648394885755917	0,627935891175086	0,991652240325866	0,993581975560081	0,99326883910387	0,562729513280247	0,593421884616205	0,583581677160548	0,988943421949557	0,986131561008862	0,985988411724608	0,642913197772013	0,679406215084658	0,644885525717477
80	1	0,987422680412371	0,989056701030928	0,979530927835052	0,666952192812819	0,696405379899715	0,634436261514421	0,99412932790224	0,995473523421589	0,992652749490835	0,620662822366369	0,654975813346004	0,584385378408004	0,993358895705521	0,994333674164962	0,987902181322427	0,694315510823701	0,725128063655751	0,662705951135861
81	0,05	0,552973195876289	0,462090721649485	0,489182474226804	0,0241158103220804	0,0189527265609359	0,0256445502349582	0,583489564021083	0,513241200544757	0,532962653646095	0,0182892793078606	0,0122935211279143	0,0128587320239105	0,602531934873229	0,59577232460041	0,621886629336858	0,0162059849245326	0,0145393020063413	0,0233600551593437
82	0,058538995686139	0,56260824742268	0,503147422680412	0,527178350515464	0,0251713156060183	0,0216494425943748	0,0271216191887829	0,597682010195135	0,544933793997276	0,57530088124504	0,0158455542780753	0,0131668528309094	0,0138587425863572	0,63771867500708	0,625183212516582	0,654981641484779	0,0203843316292455	0,017653288121577	0,028500294870922
83	0,0685362803188359	0,556631958762887	0,543865979381443	0,542976288659794	0,0355216274939562	0,0272675735759689	0,0240154396542504	0,612569264196778	0,576290246007021	0,620960671451195	0,0179816243867478	0,015266210747505	0,0174145136596424	0,666903497309571	0,643733014026005	0,677824205416631	0,0478930227773411	0,025674466783172	0,0369688149929195
84	0,080240900358567	0,584909278350515	0,552780412371134	0,482129896907217	0,0471483084291752	0,036663843716285	0,0194903791180559	0,678839376370989	0,567514182050047	0,547562281464745	0,0214418622918494	0,016330090918395	0,0119509737615939	0,738223472069718	0,736469600385554	0,742041745127168	0,0748311081210737	0,0516107033549031	0,0502634570697732
85	0,0939444343988411	0,563752577319588	0,5373	0,552717525773196	0,0626590447422437	0,0441823225096038	0,0245696069307984	0,666050407354913	0,602001601003573	0,701832144131906	0,0197598106445996	0,0174377270838585	0,0226520724010661	0,74824488619708	0,720746861165902	0,769748446109436	0,115691598488211	0,0704727114184471	0,0466769099298835
86	0,109988256800211	0,568324742268041	0,600980412371134	0,576067010309278	0,0649432460223043	0,0651562254747751	0,0340113075105983	0,692252113012832	0,684545117458909	0,697304630781546	0,0236335456953791	0,0235304623630403	0,0194201378938934	0,774580288072182	0,758621546288798	0,787818789778853	0,12084579695238	0,113794433414845	0,0839593010001632
87	0,128772041807069	0,618592783505155	0,609543298969072	0,610705154639175	0,0654456622476495	0,0663997994192488	0,0362172667779641	0,751600137228878	0,707347289556397	0,741500299754998	0,030782062136718	0,0289947212620846	0,0229570638496916	0,802788805032071	0,747027609815719	0,794588337001724	0,11718870913198	0,115472675846205	0,08402088519346
88	0,150763719996787	0,648076288659794	0,655173195876289	0,65510824742268	0,0764909554388771	0,0681618396827102	0,0311574441217612	0,769108947946592	0,741550547702629	0,768393347864809	0,0396322840904614	0,0521519596695929	0,0257997095767529	0,821395744004293	0,775315622376024	0,84903537057371	0,135671018904985	0,108976720682851	0,130471469184069
89	0,176511135090363	0,719532989690722	0,702053608247423	0,721728865979381	0,0907508379821298	0,0878720167206337	0,0394928748192978	0,832587699995495	0,799155487942225	0,816496227938552	0,0522152175954403	0,0475928897262475	0,0347747913780562	0,865627592922904	0,807203295092637	0,883486776403718	0,154033072562745	0,143004840292242	0,132452982401675
90	0,206655691512205	0,730964948453608	0,720675257731959	0,735742268041237	0,101895563115749	0,103850653480844	0,0638810298525812	0,836893429301138	0,795872044467701	0,836579812800405	0,0494556910084228	0,0541745250572673	0,0705976496602916	0,899880259751874	0,818414658988717	0,878565501890505	0,176575970914019	0,167468229295702	0,183815525195056
91	0,241948332678981	0,766748453608247	0,739258762886598	0,763672164948454	0,121744123855533	0,121438287819575	0,0982166608081362	0,860050802407743	0,814240268358694	0,851678454719669	0,0953837902638799	0,0893783042274003	0,112559062476066	0,905715733669865	0,83703153491099	0,883986108143827	0,192989488367863	0,179763700391967	0,161520364012
92	0,283268248059268	0,818841237113402	0,796165979381443	0,823559793814433	0,185683949182313	0,174699460180554	0,14499325519289	0,884479968395774	0,83064535691637	0,889068125820861	0,170219876363114	0,142809874889588	0,132718753384644	0,936351350679936	0,893446084593256	0,92340102052477	0,283703612404	0,242229483247297	0,280818708456392
93	0,331644775023233	0,8456	0,830878350515464	0,848646391752577	0,230788619248141	0,241224899890189	0,224668896740199	0,911958664998666	0,874794243317889	0,90867868689984	0,19611444413147	0,180451166652709	0,173198089912163	0,942696093288087	0,905767902657637	0,935201148711426	0,325871840864124	0,333409470444679	0,390109700671479
94	0,388283041088311	0,875272164948454	0,846223711340206	0,876653608247423	0,298289326371635	0,298689404537522	0,277090359646575	0,927720926364232	0,904442265108172	0,927821422259494	0,221201260948798	0,218223138152004	0,189396698085357	0,954873825576716	0,908050916932066	0,952103900749743	0,418447272776709	0,404319487879966	0,424437977242094
95	0,454593985345391	0,909323711340206	0,883438144329897	0,905673195876289	0,33120375555034	0,343633871727268	0,306566674649346	0,94626241904016	0,920797105718216	0,945645582165791	0,286154910203138	0,286348773181749	0,254130495972577	0,968499868335412	0,938989610918721	0,963384823296186	0,408316680402345	0,413531649863922	0,369380947347038
96	0,532229506941571	0,933022680412371	0,92178969072165	0,929290721649485	0,400008550069887	0,423076132382032	0,383504938450413	0,962069730289809	0,947723074897165	0,961139276914707	0,334826205750433	0,368218800510551	0,360293949032377	0,973681987787488	0,960301884542577	0,970688481584347	0,485150365521218	0,490825055040288	0,420534211545351
97	0,62312361621777	0,946618556701031	0,9318	0,941540206185567	0,487239942921189	0,513073893808617	0,455671577638246	0,969412861395368	0,960919225557839	0,96739774542657	0,416527699041207	0,449555130563329	0,414645881366383	0,979738558844134	0,953403156969031	0,977157436068148	0,576826598719868	0,592728814540464	0,499952097620241
98	0,729540613634067	0,960163917525773	0,955603092783505	0,961685567010309	0,544804146585421	0,575171876915398	0,510088195050662	0,980493400191982	0,97235496536357	0,982328316624447	0,518080109294792	0,564354427623742	0,481576420401969	0,980175784646419	0,979763401219264	0,979614346968485	0,591803718702881	0,586317500652629	0,544596510254271
99	0,854131496687757	0,968140206185567	0,968244329896907	0,96769793814433	0,540986934934922	0,579235389454188	0,508151352266442	0,987036029511139	0,980439686868652	0,985097151807713	0,595605887405122	0,611265946041353	0,491081978903143	0,981407966452857	0,977602114582971	0,982873666585515	0,546604073565604	0,559442755805328	0,522577312139644
100	1	0,975958762886598	0,979894845360825	0,972803092783505	0,574755928906428	0,634892321377942	0,521891803703704	0,990026648739123	0,990191254084812	0,986322162117206	0,635843293981418	0,652032284222693	0,504412966537071	0,987240956133334	0,989859342472015	0,987546517347431	0,594701011126688	0,643211223937093	0,54589604940069
101	0,05	0,495387628865979	0,52740824742268	0,445986597938144	0,0279190360482283	0,0270412430132389	0,0233971686124489	0,502769059336986	0,54765344971678	0,489458631256384	0,01087190129684	0,013147446666325	0,0114237998857557	0,646168308981765	0,578516253256314	0,610895911201722	0,033384663606798	0,0202792160174495	0,0260782309465793
102	0,058538995686139	0,529594845360825	0,526298969072165	0,502849484536082	0,0314797849280474	0,0259029298607724	0,0298184002114913	0,52574612313121	0,543432073544433	0,590348221747609	0,0118672197394502	0,0234502341294917	0,0269720918878269	0,662423830558387	0,611260618416582	0,644813682183713	0,0395485109476256	0,0245990717701885	0,0282988113664831
103	0,0685362803188359	0,514567010309278	0,516877319587629	0,520272164948454	0,0304225479325058	0,0286613841743706	0,022494474337872	0,567413873154425	0,523727365586405	0,593189711208097	0,0134019490066968	0,0122812685681932	0,0134607973992931	0,677913693510024	0,622013818099445	0,662910861932269	0,0389259424511931	0,0321124802105891	0,0408131106808971
104	0,080240900358567	0,528021649484536	0,530377319587629	0,484154639175258	0,0338078089698887	0,0349321816887584	0,0292684153793473	0,617728665614263	0,553990156931934	0,54540440152289	0,0167758252545354	0,0142445723159899	0,0121862454033677	0,688777891040888	0,642990146109412	0,67428700872126	0,0447717981780873	0,0449282759880426	0,0746173986273621
105	0,0939444343988411	0,534432989690722	0,552914432989691	0,5466	0,0362803064012404	0,0380880669981926	0,0221283258077744	0,678330392794131	0,624150803231498	0,654049586776859	0,0180664190227277	0,0184432745479206	0,0158741552185364	0,693018461886963	0,664990372635633	0,705796805980292	0,0508065812918433	0,048598274036647	0,0444363902348743
106	0,109988256800211	0,581888659793814	0,569839175257732	0,565385567010309	0,0387957319321434	0,0351065877344234	0,0230306464075627	0,718174389451202	0,685902126474139	0,701266598569969	0,0230107582447717	0,0223158403739521	0,0190398902916512	0,710857401744252	0,68561331974176	0,719075773020727	0,0516319262731904	0,0416568740012385	0,0426655107776742
107	0,128772041807069	0,617216494845361	0,598585567010309	0,612614432989691	0,0445895847685277	0,0410277207385252	0,0273397390024422	0,76260005571548	0,713267712879562	0,749118766830718	0,0319254081405597	0,0272785599032584	0,024759489222307	0,749758749575263	0,733725223694643	0,755659757616944	0,0583244334883541	0,0505669308953826	0,0595150085930963
108	0,150763719996787	0,64981030927835	0,629785567010309	0,668298969072165	0,0592938257711943	0,0542105046638074	0,0331171467851901	0,780230290649085	0,712519268270034	0,790002785773981	0,0304799481674225	0,0274958195032573	0,0312453900691328	0,769178842451014	0,755145543096614	0,800058896817307	0,0882789205643174	0,0763090056699013	0,119310287975056
109	0,176511135090363	0,68670412371134	0,663345360824742	0,668727835051546	0,074705682745195	0,0783115069193119	0,0426023364467068	0,803511932398551	0,749083480360293	0,785721979756709	0,0355944295743299	0,0328219415761998	0,045617588032201	0,827801563030921	0,782460074753653	0,846582851965115	0,116341099981893	0,121213014934268	0,129182166761843
110	0,206655691512205	0,731958762886598	0,705898969072165	0,726414432989691	0,0931898705593065	0,0887900549474356	0,0543573200194375	0,845764694957749	0,800486581855325	0,821467174296592	0,0500647253617941	0,049052780000279	0,0497640706107605	0,84837014384415	0,791423717295277	0,846376713104542	0,140855823827835	0,125323368467034	0,145788671801766
111	0,241948332678981	0,785792783505155	0,749532989690722	0,791928865979381	0,134847135965837	0,141415740038303	0,094181394527565	0,887334014300306	0,810524654099731	0,874755316185347	0,0865162413366387	0,100388940304458	0,101838100921035	0,866403896250991	0,855315437761921	0,873061501868841	0,195417014983319	0,202934141883396	0,166375898599875
112	0,283268248059268	0,817716494845361	0,79049793814433	0,798737113402062	0,184516933912017	0,168092795912462	0,119444800690964	0,908309035193611	0,855334757173368	0,896254062587055	0,157524797257966	0,148489741528869	0,121983877187676	0,875306376713105	0,872155396987201	0,869283044512402	0,244596526711401	0,208561065632442	0,15879019084486
113	0,331644775023233	0,838670103092784	0,817947422680412	0,841552577319588	0,235072351308853	0,237876126483923	0,221688811000073	0,930177360943449	0,883257498374965	0,928634042158046	0,227174306977276	0,227075066848533	0,217136886233506	0,877299807452713	0,8812708120965	0,882498584211122	0,289848698222605	0,28133043752319	0,288485091710703
114	0,388283041088311	0,880764948453608	0,838619587628866	0,87638969072165	0,318871792937612	0,319299410609167	0,315512278323348	0,9509369486489	0,89739994428452	0,947768595041322	0,367741239596935	0,342828710078466	0,329101352874093	0,909045191980972	0,902063653867935	0,906673462453279	0,329914061792898	0,32582154616532	0,305151514510975
115	0,454593985345391	0,908178350515464	0,870432989690722	0,910694845360825	0,406141831588172	0,387637615889825	0,429947481984563	0,966607855882626	0,925950413223141	0,964015228897762	0,45574626155232	0,428977492589794	0,456409979100894	0,939927511609469	0,911546041454298	0,945101370483634	0,383736504963689	0,361355134874971	0,39858520169447
116	0,532229506941571	0,922923711340206	0,90549793814433	0,926712371134021	0,441934306176845	0,452323989166821	0,447176299388119	0,962551768966478	0,933992014114588	0,963467360014857	0,452815443066355	0,468075578711997	0,485160866116787	0,954819345339223	0,946295163665194	0,955374334579228	0,434864348597929	0,436754767412774	0,400439885944404
117	0,62312361621777	0,947624742268041	0,937276288659794	0,946887628865979	0,536020662018634	0,535943935854895	0,543340359964674	0,978111245240969	0,959006407280156	0,981478317392516	0,556037106908516	0,560907949217892	0,588960518244365	0,969027069883339	0,961526786725564	0,964029901461094	0,515250396397861	0,503017232238955	0,490393505046504
118	0,729540613634067	0,945877319587629	0,943737113402062	0,952292783505155	0,597204694444696	0,625059184035859	0,598528841431089	0,979682421766181	0,961197882811775	0,984923391215526	0,644148241792686	0,666003368536864	0,606258037246746	0,965606523955148	0,963782987880847	0,965717521803149	0,551906915150955	0,569453113511917	0,545704648297554
119	0,854131496687757	0,947810309278351	0,950398969072165	0,96320206185567	0,597661303090268	0,626761809199273	0,59721721574195	0,983495217754666	0,966260562726344	0,988862475624478	0,664370209763331	0,684341231485931	0,622834260131267	0,963502095367539	0,975662022879148	0,973324272284517	0,550823620853356	0,566649822582856	0,559956788311094
120	1	0,966051546391753	0,959482474226804	0,958968041237113	0,623573020064055	0,645464603292715	0,600422942270053	0,985866840003714	0,967269012907419	0,989250626799146	0,685645658700824	0,697612297822442	0,61495123083872	0,980133650470042	0,984428587609016	0,967679238871899	0,596288206299413	0,595689186964835	0,532435413257063
121	0,05	0,548616494845361	0,579757731958763	0,446140206185567	0,0396633730480869	0,0342149716950614	0,0256352261611966	0,478361298109615	0,485652114783082	0,464249286005712	0,00931991643189957	0,0110033932265714	0,00939263394763879	0,696316392876213	0,586632691522442	0,68593735276565	0,0534091797209412	0,0313057796216495	0,0422892091059912
122	0,058538995686139	0,54510618556701	0,546309278350515	0,4427	0,0476705234674647	0,0382628807599643	0,0444356262665797	0,467045763633891	0,474974075207398	0,452102883176935	0,00834409581199121	0,0104158607761201	0,00838764049713711	0,730553287055941	0,62051229701291	0,711073200992556	0,0700777306861703	0,0443946507531908	0,0878019946504787
123	0,0685362803188359	0,572036082474227	0,548814432989691	0,462212371134021	0,0641189338603689	0,0424816995067362	0,0271668231291099	0,512448150414797	0,523393937848497	0,567882581939344	0,00927558367332503	0,0136986739910603	0,0114894109360451	0,759580048371392	0,671938310770487	0,752828862644093	0,1008337988103	0,055469097085567	0,085295707874412
124	0,080240900358567	0,577311340206186	0,519472164948454	0,490274226804124	0,0634825338884912	0,0399913978337095	0,0397852843680269	0,569406194750442	0,526150040799674	0,574580528355773	0,0111963782024061	0,0242521579008129	0,0126191903630758	0,785809357037409	0,657407261990765	0,770210368439237	0,0999937741173094	0,0536573960200556	0,0711397007051382
125	0,0939444343988411	0,569619587628866	0,51199175257732	0,47419793814433	0,0627273405310573	0,05010351854665	0,0185230198212352	0,623085390316877	0,537843822249422	0,608063885488916	0,0138833824524033	0,013735071782231	0,0117398186429101	0,791478861073594	0,665721094952414	0,761020981876433	0,098541318034788	0,0737092521634906	0,0636088392478508
126	0,109988256800211	0,576331958762887	0,534949484536082	0,531056701030928	0,0639866718711524	0,0580050306622903	0,0211202833567165	0,629864086087311	0,599899700802394	0,666033421732626	0,0129262641474168	0,0177379648491943	0,0153416616466217	0,783920831108459	0,679247023903006	0,786975453089173	0,102544007329272	0,0876093751600501	0,0738677872470098
127	0,128772041807069	0,614118556701031	0,569448453608247	0,52920206185567	0,0676194602147851	0,0549881646216991	0,0303449616588565	0,686031636746906	0,655661379708962	0,675115599075207	0,0191226365114698	0,0213620319978833	0,0150782403929772	0,807916103904262	0,709263200050256	0,811212190218928	0,104733907573177	0,0783456627001076	0,0802625318973681
128	0,150763719996787	0,644247422680412	0,623734020618557	0,610732989690722	0,0731569318574332	0,0720952176917539	0,0269350204024105	0,71953624371005	0,696322929416565	0,714939905480756	0,0214040334521589	0,0208832506983075	0,0227274337607676	0,824906947890819	0,770188774067908	0,855025206520715	0,111868570348116	0,11033916238904	0,0975550643478231
129	0,176511135090363	0,674458762886598	0,660944329896907	0,679681443298969	0,0805413747200488	0,0788876358230176	0,0313826724840736	0,731427648578811	0,702003008975928	0,766338994288046	0,0215799356923769	0,0214246879092517	0,0234972124079431	0,860192150642334	0,822095753368722	0,866152197129126	0,126536120184968	0,122724093412914	0,10616964905065
130	0,206655691512205	0,729713402061856	0,73100412371134	0,745218556701031	0,103373461177104	0,0968291823528677	0,0452473634517201	0,78047438120495	0,771647201822385	0,803955443356453	0,0327008879677128	0,0293795917398164	0,0315084734484934	0,892487514527122	0,864565992398781	0,898512344127902	0,158238331247786	0,14749354836407	0,160648650387309
131	0,241948332678981	0,763105154639175	0,772336082474227	0,774884536082474	0,139435578726958	0,128721702100287	0,0745714755071002	0,835364817081463	0,817725333197334	0,859725622195022	0,0479057878615016	0,0464152543560334	0,0601267490986306	0,88389688098753	0,874587743820083	0,891085843515407	0,214692600123356	0,189591532925442	0,215984486644616
132	0,283268248059268	0,7987	0,776279381443299	0,807242268041237	0,203699160653193	0,185861901795141	0,168921296898167	0,861659356725146	0,807072793417653	0,863499592003264	0,0885762220359798	0,077552329268252	0,154037497435161	0,905234082985206	0,888673163300562	0,911686873763232	0,299352805871983	0,269225691347053	0,32348790322533
133	0,331644775023233	0,836657731958763	0,837517525773196	0,837341237113402	0,2826552204324	0,283586244082647	0,255226339568985	0,891132870937033	0,871102781177751	0,888810264517884	0,159712127519758	0,160446630186659	0,218862425913951	0,911007632628703	0,923516663002167	0,911337437572636	0,38763032766676	0,380396674677412	0,359907575655666
134	0,388283041088311	0,85599793814433	0,857787628865979	0,844455670103093	0,342264056251868	0,341163609271171	0,300575915038926	0,911131085951312	0,900251172990616	0,908340983272134	0,25749342446275	0,247567310210209	0,257791242848947	0,914990812576562	0,920791845965386	0,919166378741716	0,408798068544495	0,417937169599105	0,348470688906362
135	0,454593985345391	0,876926804123711	0,885472164948454	0,881443298969072	0,402959137990109	0,415703850020488	0,393881288286133	0,929943560451516	0,928851319189447	0,938156619747042	0,347485814148335	0,360247656115026	0,349154529404939	0,928858325219085	0,933644423155448	0,944663441907215	0,455158943325601	0,47064868089991	0,442786104487016
136	0,532229506941571	0,90400824742268	0,916307216494845	0,92000412371134	0,470735516062451	0,486829092547469	0,440223728255193	0,957927461580307	0,960341442268462	0,965547650618795	0,439357770826473	0,461890386432777	0,392047522149532	0,94744911580865	0,938314696736501	0,955303577598392	0,509606360534747	0,52120157387006	0,45235441472307
137	0,62312361621777	0,930105154639175	0,924483505154639	0,92859587628866	0,484824938006138	0,50486493048886	0,469929549014215	0,959888820889433	0,959544573643411	0,966826890384877	0,469159828800706	0,496009731731599	0,388243227157792	0,959369208782235	0,948010569463203	0,96231782203097	0,497573196942769	0,516239597714256	0,492043743120248
138	0,729540613634067	0,962378350515464	0,963370103092783	0,951851546391753	0,52742069386202	0,556361856822178	0,511171913226737	0,983406007751938	0,986480858153135	0,97875441996464	0,521716636544439	0,563382010410184	0,44415645524669	0,979444121619499	0,973933630681283	0,97360382573735	0,534615147501413	0,544728670501523	0,523054490541091
139	0,854131496687757	0,972152577319588	0,976354639175258	0,966768041237113	0,507920549823466	0,549772784067198	0,513396526388221	0,984466374269006	0,987930096559227	0,983403882768938	0,513288179287513	0,551517371223777	0,429630051915586	0,987677466469831	0,988715959418287	0,983554904670666	0,50648971066731	0,541048624533686	0,540801227508671
140	1	0,979577319587629	0,982981443298969	0,965665979381443	0,571475543041772	0,60166733160633	0,529374121484061	0,990590575275398	0,992526434788522	0,985295117639059	0,573530883817417	0,590366835258733	0,439190909384359	0,989285265571505	0,991120787134466	0,980631812042592	0,566595836101192	0,599082590735938	0,530937027678477
141	0,05	0,591625773195876	0,575845360824742	0,52179381443299	0,0561424179572644	0,0340353750714438	0,0398975072645782	0,603025205791348	0,517432059664896	0,55344007239185	0,0157272494934304	0,011368017000772	0,0118817208561206	0,717155245895564	0,719420561094022	0,700408590594078	0,0896287914341435	0,0410822289674845	0,0727855842001916
142	0,058538995686139	0,539057731958763	0,532634020618557	0,527782474226804	0,0692901246734849	0,0440647095384933	0,0459026435490383	0,552276110689474	0,486182059664896	0,605013792398856	0,0135436562765415	0,0104130492785951	0,0202245021361516	0,714614294185228	0,73414742615721	0,721377811955676	0,125767612110381	0,0694903033674444	0,0909772366717256
143	0,0685362803188359	0,552142268041237	0,535262886597938	0,480114432989691	0,0796127051151964	0,0589114105670573	0,0323038355404722	0,574166982894506	0,50714796543873	0,570235419464067	0,0126875130781546	0,0107402205372863	0,0124583652752807	0,768671478338213	0,764245080235704	0,758382592743579	0,152173153041755	0,106057334154674	0,0685725552441341
144	0,080240900358567	0,583613402061856	0,551792783505155	0,531578350515464	0,0857058166882475	0,0770956472613472	0,0277498461356848	0,666528621052017	0,510871548251503	0,64794172164166	0,0166987009756594	0,0110583111631467	0,0173188120795306	0,786140810880925	0,79782640922062	0,779502371863766	0,162551259016442	0,146682891798049	0,0854423444717766
145	0,0939444343988411	0,578313402061856	0,576669072164948	0,578817525773196	0,0956821694742744	0,0811370412678958	0,0447788522760114	0,655930731507969	0,549134508727888	0,636635968240995	0,0186372425122898	0,0138768649392473	0,0163921461565859	0,789531834858985	0,835477430233851	0,78330337619983	0,184464770178783	0,151714608297014	0,103527602895418
146	0,109988256800211	0,591492783505155	0,593013402061856	0,59209587628866	0,102487542108053	0,0946700821601555	0,0248160201312315	0,692867359448888	0,606048222313036	0,690654372701267	0,0223174170008876	0,0184112603121297	0,0187326127389403	0,821728032464885	0,802292183967683	0,819126857651114	0,198065300124621	0,176938922274549	0,142863617853615
147	0,128772041807069	0,672196907216495	0,643241237113402	0,635864948453608	0,117776536109959	0,107476315149239	0,0449688664949632	0,765071297215249	0,669900096327865	0,763476779146477	0,0300991837790613	0,0230661137942131	0,0336731995588405	0,877515472705036	0,855121743319868	0,882961031019531	0,225460924830786	0,201705330493452	0,155089900477978
148	0,150763719996787	0,740439175257732	0,711683505154639	0,701384536082474	0,147874631833868	0,135446149300172	0,0511345633770153	0,808230924163699	0,711364863681476	0,803363447953763	0,0423046847183263	0,0358102933649581	0,0435117409419261	0,921283771263388	0,897627672979283	0,916280621131824	0,280013331147471	0,248705865344308	0,231208835429585
149	0,176511135090363	0,796450515463918	0,768156701030928	0,763348453608247	0,190920746935189	0,18509800292954	0,0601891170567251	0,846875182439138	0,777940554031175	0,838017762274505	0,0574937521025152	0,050997486353713	0,0448663942985536	0,943540840529222	0,927343141978283	0,949586313604862	0,357278797127474	0,339334687915479	0,305672920268606
150	0,206655691512205	0,839973195876289	0,81950206185567	0,843967010309278	0,219825959215437	0,226642505414238	0,089622344649248	0,891189649133049	0,837758698698114	0,893762040983128	0,0920751124284682	0,0787352855302945	0,0842526951417847	0,964774117036653	0,94651956787607	0,961952896268021	0,388781609807537	0,391495927345026	0,31023032268073
151	0,241948332678981	0,864675257731959	0,850911340206186	0,846462886597938	0,254274029289735	0,268347681033628	0,168270528008334	0,903130290735011	0,859571122073676	0,899731449588417	0,121463054552228	0,110221358898395	0,172062866640129	0,962015435644665	0,961346032687247	0,948527776748323	0,418109720209451	0,432715361087446	0,370967360306076
152	0,283268248059268	0,893746391752577	0,887321649484536	0,894426804123711	0,324960531963271	0,335965868100194	0,267901502952596	0,93065853231362	0,894973436861463	0,929255575340067	0,192405337426489	0,202391494336857	0,254738070660301	0,965422673535189	0,963481636585999	0,956910369491902	0,507218291417019	0,487412168803706	0,455364399439614
153	0,331644775023233	0,916435051546392	0,933634020618557	0,924156701030928	0,376656170268237	0,406217808066084	0,395232935160675	0,948367899468737	0,948050455368089	0,951509501430323	0,274679627332723	0,300966221275125	0,3960733389098	0,968419931067709	0,968167457287922	0,962870140458807	0,514649554648475	0,524948627926194	0,4463370749311
154	0,388283041088311	0,940692783505155	0,934634020618557	0,938417525773196	0,44442736163123	0,46243283971724	0,493649288017895	0,960427126510596	0,951624438087454	0,964730865783175	0,470991073848797	0,467743845080062	0,520675434348835	0,976255883333951	0,967071860060038	0,974722510469555	0,496061364563236	0,496976141059617	0,456516020337762
155	0,454593985345391	0,95469793814433	0,964937113402062	0,953486597938144	0,518484211829181	0,529702512535377	0,539061052650328	0,972167085060424	0,979473772549477	0,969649424951836	0,616454642273846	0,619861387683954	0,570347297251035	0,984967386873216	0,979345791794834	0,985873049697958	0,495567298210303	0,493327860708558	0,452319637083733
156	0,532229506941571	0,963075257731959	0,965671134020619	0,960807216494845	0,562012606324084	0,575896377329969	0,549164059880198	0,977591000642186	0,972739943954697	0,975354296806585	0,648805756388802	0,644852973278702	0,600964648926843	0,987052032761368	0,989222380758255	0,986672163955083	0,463307675424853	0,49045675103878	0,436327381479204
157	0,62312361621777	0,970523711340206	0,977824742268041	0,966651546391753	0,607609617452643	0,635841073185286	0,608863835278713	0,982777745344153	0,985705893513924	0,978787801389456	0,674445782217503	0,688941310863823	0,584297027841343	0,988701219286217	0,992120038542786	0,989310399140199	0,510200754961611	0,538267663144191	0,528016428014056
158	0,729540613634067	0,972618556701031	0,983724742268041	0,976155670103093	0,634910272700361	0,665437498686468	0,62271193430734	0,983412633545449	0,989883749781073	0,986307942670325	0,691770605234256	0,712456670888363	0,540240152584752	0,990225327057777	0,99378080643368	0,9905125449357	0,547040817821851	0,584014194632799	0,521586195535388
159	0,854131496687757	0,975411340206186	0,965763917525773	0,977042268041237	0,65835855045582	0,682650625580056	0,621342967901284	0,986200303578726	0,971360704069123	0,987789348473349	0,710133981099211	0,721655711005435	0,587706601162771	0,989933476633436	0,99066078642108	0,989785235148056	0,589735135538161	0,618776835465503	0,525780392863003
160	1	0,982110309278351	0,984431958762887	0,979303092783505	0,667220109062675	0,699894427499499	0,660797811729791	0,992746219861054	0,991321370190904	0,988203485317298	0,75161298218152	0,772709301622096	0,619117523672488	0,989271022495645	0,992993273542601	0,991661416447393	0,559963396661355	0,598631254264622	0,565878233424576
161	0,05	0,591724742268041	0,588024742268041	0,510682474226804	0,0514605988063336	0,0311342993438205	0,0316925725441819	0,615083673469388	0,583104081632653	0,529795918367347	0,0149560683195462	0,0124502029731485	0,0105154504703034	0,682169387755102	0,673075510204082	0,655595918367347	0,0707633600103622	0,0324202076162953	0,0466027733275458
162	0,058538995686139	0,596345360824742	0,564134020618557	0,517749484536082	0,052414025647577	0,036463735343236	0,030221486032365	0,650575510204082	0,551218367346939	0,587402040816327	0,0157598090935254	0,012979595334495	0,0127592207900625	0,674279591836735	0,658510204081633	0,661763265306122	0,0727629731532087	0,0434753564990753	0,050559064184411
163	0,0685362803188359	0,595785567010309	0,575389690721649	0,50729587628866	0,0595651754422562	0,0430033231163287	0,0323954740605394	0,615457142857143	0,597177551020408	0,566857142857143	0,0136868426717001	0,0142143777284119	0,0121255382367986	0,696016326530612	0,669763265306123	0,702861224489796	0,0888282645884929	0,0559822803968673	0,0714181192178379
164	0,080240900358567	0,591313402061856	0,593851546391753	0,52299381443299	0,0615711023130124	0,0577757684438529	0,0225485642327129	0,63894693877551	0,643518367346939	0,661028571428571	0,0147605587715315	0,0178531058247403	0,0165779543366835	0,719628571428572	0,720510204081633	0,730185714285714	0,0950845270302134	0,0840194117350944	0,0617149629441074
165	0,0939444343988411	0,599976288659794	0,599567010309278	0,509043298969072	0,0792908101249969	0,0533843733395765	0,028802476167475	0,683081632653061	0,639385714285714	0,643895918367347	0,0253142926633832	0,0228413889629965	0,0146714633444121	0,759408163265306	0,757797959183673	0,773424489795918	0,129347482606522	0,0748677361245156	0,067186301678784
166	0,109988256800211	0,61329587628866	0,625615463917526	0,536840206185567	0,0953124137669301	0,073089980176831	0,0310975818967004	0,701932653061225	0,662736734693878	0,632228571428571	0,0218308440158431	0,0212741436136892	0,013197701431724	0,763410204081633	0,788651020408163	0,752134693877551	0,160402804696768	0,11175967023329	0,117551157453341
167	0,128772041807069	0,630223711340206	0,626557731958763	0,582009278350515	0,115146083291947	0,102362029852701	0,0376287872159184	0,738473469387755	0,684416326530612	0,704944897959184	0,0254958007454492	0,0212827626726552	0,0191107287569516	0,779557142857143	0,768324489795918	0,802087755102041	0,197445776821436	0,170886854625162	0,14005733798993
168	0,150763719996787	0,669170103092783	0,630843298969072	0,62809175257732	0,13232909976722	0,112935536564239	0,04025987421676	0,748010204081633	0,650916326530612	0,754916326530612	0,0243832280767517	0,0190724839918337	0,0247831462554828	0,810836734693877	0,79819387755102	0,801812244897959	0,230243864228458	0,194156735025969	0,169326225382435
169	0,176511135090363	0,693254639175258	0,682886597938144	0,664324742268041	0,13259898006434	0,133534120966197	0,0348259037736113	0,771638775510204	0,725789795918367	0,769851020408163	0,0275368410063007	0,0342491511246609	0,0239298865072756	0,829128571428571	0,838981632653061	0,817232653061224	0,225667488640953	0,229524577775723	0,152970316577723
170	0,206655691512205	0,720347422680412	0,707635051546392	0,711010309278351	0,163097493529706	0,156240405694922	0,0661350285787382	0,789059183673469	0,749881632653061	0,788891836734694	0,0398962092584223	0,0342864213419986	0,0699612110253972	0,84924693877551	0,831183673469388	0,828614285714286	0,275708376034055	0,262806325021952	0,232286240227038
171	0,241948332678981	0,741398969072165	0,704307216494845	0,746251546391753	0,175183420818732	0,164445116727562	0,0730199302864889	0,815332653061224	0,749889795918367	0,844230612244898	0,0506780672689271	0,0467135016629841	0,071581625083747	0,869685714285714	0,83029387755102	0,858926530612245	0,289750072471083	0,270706816501247	0,222974034310919
172	0,283268248059268	0,777315463917526	0,740718556701031	0,786541237113402	0,186976104284494	0,182915213652859	0,11704163857064	0,852820408163265	0,784297959183673	0,844751020408163	0,067787676920924	0,0814664616410562	0,102149591275504	0,881132653061224	0,857785714285714	0,885744897959184	0,294307444595077	0,280418772172096	0,226967376683586
173	0,331644775023233	0,837403092783505	0,803784536082474	0,841885567010309	0,207342667303263	0,213590090088359	0,172736891268752	0,89670612244898	0,835651020408163	0,905177551020408	0,110748430576503	0,126222557377055	0,16114240351684	0,906375510204082	0,893275510204082	0,904434693877551	0,291389788206755	0,288595365588571	0,228514587889937
174	0,388283041088311	0,86149793814433	0,8462	0,853789690721649	0,275611925252423	0,274528447717603	0,264897896359828	0,907520408163265	0,874714285714286	0,905428571428571	0,202676572841095	0,212597952341877	0,224981412725573	0,927810204081633	0,923573469387755	0,917216326530612	0,33530301434117	0,320055348355926	0,311767223475941
175	0,454593985345391	0,876224742268041	0,858132989690722	0,875505154639175	0,332907723553765	0,336285246474055	0,317068422687092	0,909134693877551	0,894881632653061	0,906095918367347	0,295756431446027	0,306143484955322	0,30936301367338	0,927181632653061	0,925314285714286	0,923059183673469	0,359589555000672	0,365619277797694	0,32304236111457
176	0,532229506941571	0,890698969072165	0,897617525773196	0,900116494845361	0,388515542014997	0,396115116154437	0,36170808804994	0,938608163265306	0,944436734693877	0,935679591836735	0,388728772851092	0,404788365191011	0,362428051186295	0,937336734693878	0,939714285714286	0,934044897959184	0,391846020494179	0,392407403854335	0,34828844366926
177	0,62312361621777	0,897322680412371	0,914118556701031	0,901382474226804	0,431561947682813	0,452630847691155	0,409879832100516	0,947777551020408	0,95235918367347	0,948059183673469	0,461971275068033	0,481717637956157	0,40319873986511	0,929812244897959	0,95355306122449	0,940369387755102	0,404148702091056	0,430140479889656	0,379170854184113
178	0,729540613634067	0,914273195876289	0,922784536082474	0,925987628865979	0,453288416272648	0,49172925696271	0,458859193615916	0,958287755102041	0,944638775510204	0,960987755102041	0,522945064327022	0,531852647850394	0,452140064084314	0,940267346938775	0,967834693877551	0,954216326530612	0,389995570474977	0,452839691659231	0,431883202572717
179	0,854131496687757	0,935181443298969	0,937687628865979	0,93879175257732	0,4490329598754	0,487462490511114	0,465512886222951	0,974236734693878	0,9554	0,968404081632653	0,52025628160429	0,532684911375126	0,435417846251187	0,950640816326531	0,973769387755102	0,959059183673469	0,413845790501667	0,443721143096463	0,469549014616625
180	1	0,947385567010309	0,950442268041237	0,936353608247423	0,455126111200449	0,499982323435697	0,457930812469055	0,976365306122449	0,969248979591837	0,964561224489796	0,578348916180355	0,592507877248365	0,421317400775475	0,961287755102041	0,977544897959184	0,961524489795918	0,400301315310404	0,440145211589343	0,466192651474626
181	0,05	0,600917525773196	0,589001030927835	0,514688659793814	0,0834491336804387	0,0432337410483578	0,0265996067322322	0,595844663104989	0,518234512740007	0,55835335562505	0,0150381683245839	0,0104002779231378	0,0104687169653634	0,748940359977426	0,741713995253133	0,727829609083887	0,135307395889681	0,0576155062879142	0,0579859612652184
182	0,058538995686139	0,621298969072165	0,5335	0,5071	0,0687915339853091	0,0432781062361509	0,0289252094740308	0,605378327621602	0,507237173588064	0,615068145193193	0,0140912760626466	0,00997156670969005	0,016632274089848	0,758057866951639	0,727437372172792	0,738383983926291	0,106377751913499	0,0620855396600893	0,0486850771821763
183	0,0685362803188359	0,607656701030928	0,557334020618557	0,462857731958763	0,0889571118380043	0,0581934811194751	0,0259133581859452	0,649846553597975	0,553881132130469	0,565971542667261	0,0152883770593786	0,0127943252685177	0,0107914304094901	0,811221978074757	0,763395090634743	0,768408118503576	0,148922018649428	0,0836505529296577	0,0856782466754024
184	0,080240900358567	0,625617525773196	0,58839381443299	0,520572164948454	0,112472382383131	0,0972829736054508	0,0426626869750715	0,648247546314996	0,573889543575031	0,663246567755852	0,0173619825507799	0,014362519224205	0,0159155845219509	0,818316263022866	0,756536948316783	0,797663788928513	0,191668352954587	0,155710845550648	0,158973648932425
185	0,0939444343988411	0,628321649484536	0,591672164948454	0,523134020618557	0,123007616257938	0,108695597642737	0,0572443443687491	0,687981211664425	0,562186392614585	0,659521796884434	0,0204838557004059	0,0149301198402482	0,0215104594594139	0,824690112828148	0,802898950966384	0,819328874640283	0,212819352768471	0,183565393626159	0,178053797239362
186	0,109988256800211	0,650185567010309	0,629780412371134	0,551755670103093	0,118337432324958	0,114891503851514	0,033458409093446	0,712399385381576	0,593679340742622	0,695153841989765	0,0208855058943419	0,0154968853234876	0,0190546829554934	0,838078199232336	0,830941888900896	0,8554506922181	0,201984382007945	0,195965528813783	0,134707105308479
187	0,128772041807069	0,689807216494845	0,668353608247423	0,587025773195876	0,11053598692099	0,107815076166632	0,0331978512981761	0,769255753719566	0,668609904684175	0,704666686099047	0,030534653167278	0,0210335493883263	0,0167005728084594	0,85437404192132	0,832200649192112	0,859150927160005	0,179473871355381	0,175170868175406	0,147010267619353
188	0,150763719996787	0,720767010309278	0,71339587628866	0,659409278350515	0,131474281064648	0,125053387978085	0,0301014382262747	0,803003551961491	0,729842722643026	0,774317194741598	0,0286792569581733	0,0248565188680205	0,0234226541395733	0,871434346345192	0,855608787707776	0,871740531280894	0,218479543297778	0,203945433987858	0,190905481331903
189	0,176511135090363	0,760841237113402	0,751588659793815	0,721069072164948	0,1647738832379	0,161266054013471	0,0505033731625773	0,824864979658462	0,773009673161246	0,833032825454197	0,0401047579574335	0,0381685548943461	0,0502650628229901	0,891726602868132	0,879847427846419	0,874069938242699	0,273166962592407	0,261798848355295	0,229295292864199
190	0,206655691512205	0,795525773195876	0,774757731958763	0,770943298969072	0,179373710594144	0,173147839071063	0,0720984610012192	0,87471111684829	0,783717608651296	0,862795597733074	0,0623872136000281	0,0560284532608257	0,0659979598323277	0,90373785766603	0,904222150178708	0,88671557620803	0,281890323459708	0,265375249616788	0,173752921144254
191	0,241948332678981	0,841840206185567	0,817931958762887	0,828714432989691	0,205569826139907	0,202068585277412	0,111031094649648	0,909068953024997	0,861939878991793	0,897369966146018	0,0971747383255116	0,106596129307767	0,0941393371005776	0,915542987964731	0,89578905659018	0,909843545501483	0,297341051452509	0,276553321439166	0,242021209512201
192	0,283268248059268	0,860548453608247	0,842561855670103	0,858405154639175	0,263701695902175	0,267902039520719	0,230305755998531	0,931461301108895	0,889191710146617	0,932635572082332	0,185579046146552	0,203933368783949	0,278984897972056	0,917854384047965	0,914662456123499	0,911302426665706	0,348058885991841	0,333324222211985	0,267963124024025
193	0,331644775023233	0,892118556701031	0,856941237113402	0,885939175257732	0,352253540948616	0,360126834614551	0,314852692698257	0,950449512594264	0,903786815685262	0,947343107820561	0,37713799625177	0,375840996531468	0,362897512768769	0,938414802540735	0,919731517836773	0,943145659978627	0,397594178209734	0,388174473913541	0,3291891071057
194	0,388283041088311	0,914146391752577	0,893938144329897	0,910962886597938	0,419632533293455	0,430203939671196	0,405822764895229	0,955323569950322	0,926408188249795	0,94846324573494	0,472283762087077	0,469958769049027	0,438391098784983	0,954140300741648	0,952201129482207	0,951272568631453	0,418699854364606	0,422721955500404	0,407011487516587
195	0,454593985345391	0,938225773195876	0,931798969072165	0,942087628865979	0,489858823962881	0,479899925370094	0,488488088103432	0,968642384519611	0,956993366618224	0,96860074370495	0,47625292640603	0,442688969982202	0,523260132350437	0,962863569596036	0,974646686598706	0,961362663048481	0,495358773366516	0,48482725753139	0,466911673422771
196	0,532229506941571	0,956445360824742	0,956538144329897	0,95749587628866	0,54225326392009	0,538519451107024	0,551356726716291	0,982567072942215	0,97817396699549	0,983016793740553	0,56947244622518	0,525761912427512	0,611782715766189	0,974526614074901	0,979749768860392	0,975074945266941	0,520943078422488	0,544686406534756	0,473059418543544
197	0,62312361621777	0,971881443298969	0,972131958762887	0,96889587628866	0,59561130558796	0,597008773320109	0,597384228713373	0,986504211968403	0,987949148237136	0,987024722151664	0,618056726531313	0,593549983124153	0,589790980085444	0,98546121857602	0,985076986499846	0,982057162526166	0,560851203512505	0,597735971142451	0,573205063213789
198	0,729540613634067	0,976322680412371	0,957026804123711	0,976817525773196	0,616874907162136	0,637059417244127	0,606609386155012	0,990422612627993	0,971636359093729	0,990568355479307	0,694464033581784	0,710966618497626	0,621558869416429	0,985901484496636	0,969867800151291	0,986371768548203	0,542805327074079	0,562485685355184	0,541060581556471
199	0,854131496687757	0,968298969072165	0,957874226804124	0,978023711340206	0,591601933042356	0,625227107911574	0,632359789085	0,989452381646394	0,97558182628285	0,991324136265402	0,699093146527711	0,723570909978333	0,631940295560804	0,979111383275498	0,973041717197187	0,98712422303071	0,509532577039058	0,53053896287776	0,593881001930892
200	1	0,974390721649484	0,978365979381443	0,977983505154639	0,659705453264696	0,678921859367608	0,63748115841073	0,988271864550758	0,987239172347168	0,991707231760282	0,763628491186981	0,759813214044375	0,700626900622561	0,985885474826795	0,990500262158344	0,986453818106136	0,57968423314745	0,602802594684075	0,544181660414895
201	0,05	0,461428865979381	0,472879381443299	0,471374226804124	0,0187879878283455	0,0197774090368709	0,0175263857861002	0,534173917844882	0,507286906304709	0,557488120410158	0,0142873801502945	0,0134434190701268	0,0133753253124788	0,581477162079645	0,56120276596564	0,55649930410769	0,0121848916037579	0,0109829990159773	0,0138099996006544
202	0,058538995686139	0,50959175257732	0,526926804123711	0,503714432989691	0,0216928222858771	0,023203994121751	0,0196902334076866	0,601194942201695	0,593523146930145	0,56670759156947	0,0191978661465319	0,0185180307472152	0,0138492399901097	0,59224286366562	0,578525808527844	0,617955121822413	0,0154519117543281	0,0133455782043825	0,0175609976181384
203	0,0685362803188359	0,530955670103093	0,510992783505155	0,530189690721649	0,0224247921535277	0,0230973190649254	0,0224698662237146	0,582689415715812	0,578921726251376	0,589544336935374	0,0173604043150208	0,0181154473141994	0,0164099094252753	0,631355862273835	0,619654969441251	0,638892403496515	0,0169783746650599	0,0156610449848023	0,0196225921243362
204	0,080240900358567	0,510964948453608	0,531219587628866	0,526341237113402	0,0233439457117733	0,025019088126959	0,044376725119572	0,615242577489355	0,599311097469477	0,616153643777953	0,0164053579713876	0,0196677955628764	0,0224740819094541	0,708869463805348	0,66951441569801	0,706641508188425	0,0230625757946177	0,0211967077913785	0,0280809193036558
205	0,0939444343988411	0,544238144329897	0,53290824742268	0,510434020618557	0,0272115276623318	0,026103239839523	0,0197717305644956	0,652342950685492	0,609118458105567	0,607999519294792	0,0195335218003341	0,0185081667338018	0,0162391946939209	0,698565856717699	0,661334242852663	0,678263954978793	0,0296190052173404	0,0253217520219734	0,0202375321101242
206	0,109988256800211	0,522350515463918	0,558642268041237	0,542582474226804	0,0305352723904488	0,0287116502219536	0,0216028728983472	0,626388117486951	0,668316654811437	0,637406985166347	0,0181395381629435	0,0199433668321792	0,018079344983469	0,690572722121674	0,73443594215017	0,699809110963192	0,0421959037525329	0,0349638351877211	0,0339802742980747
207	0,128772041807069	0,541720618556701	0,589071134020619	0,578680412371134	0,0471682618523067	0,040314633099338	0,0288577397323341	0,66432647678811	0,704013888482888	0,665929368814574	0,0231174026529814	0,0239079305420193	0,0239926614086232	0,733569514965811	0,723983804688059	0,748975415472464	0,084179724228897	0,0593898122191845	0,0586681379443146
208	0,150763719996787	0,589048453608247	0,627618556701031	0,638660824742268	0,0594929295113043	0,0485908483121254	0,0320723694920127	0,70365173557316	0,71993237647013	0,736226009399736	0,027966692240849	0,0326376721044517	0,0286047228350584	0,785357105528081	0,795264631617166	0,798997144916135	0,110903121044786	0,0720499623611579	0,107237162560652
209	0,176511135090363	0,625074226804124	0,656156701030928	0,668224742268041	0,0654619243637478	0,0697520452971212	0,0410987536581734	0,754517167347124	0,762127250463653	0,771687762479659	0,0367449074494924	0,0406026426799031	0,0389368711363046	0,817912763160066	0,802812175089806	0,83241097804501	0,116986761712928	0,118426296431633	0,129013217130503
210	0,206655691512205	0,673373195876289	0,684678350515464	0,70040412371134	0,0797731599747291	0,0809349099965466	0,0532272048839902	0,77987274304033	0,789442999080814	0,790776306430082	0,0669972637155739	0,0688598097906269	0,0548212018196613	0,833049108542697	0,809091709254542	0,84370753819156	0,133764236318582	0,125565068005566	0,152751587945087
211	0,241948332678981	0,727157731958763	0,734271134020619	0,75640824742268	0,0895728752175699	0,0937710252887285	0,105932647330208	0,818796872817744	0,823016035416281	0,841221121147456	0,0722714121193308	0,0741453988099058	0,123323543444992	0,83801662439969	0,833599221040703	0,839224121332813	0,13344440927319	0,129550109340791	0,100886101396872
212	0,283268248059268	0,77438969072165	0,796829896907217	0,809170103092783	0,128674186164709	0,136291997057388	0,162077040781144	0,869124759241395	0,868264037079261	0,883960036507612	0,108357821937211	0,104215889445331	0,171279553930201	0,876895825196253	0,878031807504635	0,906846700150181	0,186076041508623	0,185375139030975	0,209847591860703
213	0,331644775023233	0,839937113402062	0,825757731958763	0,842774226804124	0,201257409342028	0,207569733394124	0,219448788725182	0,901445688431569	0,887440277249976	0,904430607929687	0,195223002501307	0,177428177728309	0,219124985193988	0,924763864210231	0,901686644918886	0,920365714788674	0,279878942972865	0,27380397644894	0,26001965360332
214	0,388283041088311	0,8649	0,842620618556701	0,874568041237113	0,26751163069449	0,271378939023112	0,320522166509514	0,923051438705214	0,89895121816546	0,927592154111491	0,289183186496929	0,279067081863548	0,323096963070889	0,943107365456236	0,910235393137897	0,943253145268207	0,320914723360464	0,297980321222011	0,326606923623941
215	0,454593985345391	0,899827835051546	0,888931958762887	0,898915463917526	0,325281131001761	0,342102942566793	0,349996229520442	0,941456276938168	0,925422484661282	0,934323651021011	0,341301841170176	0,327743689698446	0,351323627532043	0,956428339595447	0,960303882143898	0,959187153772946	0,364042222825935	0,388108161675011	0,350115761662284
216	0,532229506941571	0,923778350515464	0,905651546391753	0,921278350515464	0,407679756463109	0,428138867402636	0,432647021627645	0,949233632474885	0,938630509839841	0,946113920638169	0,455190991049085	0,444038782286501	0,457612761900051	0,964872566439837	0,959357688647328	0,965238391251011	0,391777082686484	0,40450420989161	0,382591056509554
217	0,62312361621777	0,939918556701031	0,93519793814433	0,941028865979381	0,480473609497076	0,504227574379569	0,506561290223545	0,950232394983776	0,970527573965266	0,954061796603233	0,52757644394268	0,545293514392226	0,546836899323031	0,972934465098113	0,947907097001337	0,977500398831561	0,41328421495623	0,426547370446449	0,436900180538642
218	0,729540613634067	0,932689690721649	0,951551546391753	0,935540206185567	0,498613012870898	0,525963143562856	0,49622035192622	0,956393866461393	0,977876192424995	0,96073807737405	0,561837079471788	0,599478732585281	0,552834826982986	0,963475280694902	0,965241141813501	0,971603192852938	0,402146538624924	0,397414526134968	0,402207373787111
219	0,854131496687757	0,93469381443299	0,944863917525773	0,945252577319588	0,465275516936814	0,50842078822373	0,503021765146339	0,96533563292311	0,969179650579282	0,968370896547692	0,539688021285814	0,567266232079236	0,539593189679144	0,97173797041495	0,971462914165947	0,980484759133243	0,38140975375942	0,398321764186092	0,435581762950881
220	1	0,94940412371134	0,964265979381443	0,946672164948454	0,463798257685886	0,533196885738124	0,539938259474298	0,972827163741835	0,9818761144728	0,968382264576249	0,572677068773716	0,606844547674437	0,594860640903619	0,979434044262052	0,98211309212734	0,982368894438913	0,385291360685588	0,43307097525089	0,43987093153252
221	0,05	0,594865979381443	0,560029896907216	0,513751546391753	0,0403830872271773	0,0296650815510748	0,026128127564679	0,625217631449395	0,517898810881772	0,582413777921865	0,0175104931817572	0,0118006896960148	0,0121789136331404	0,66061278622855	0,663914902831159	0,645270228066742	0,0455794838197193	0,0282387689982692	0,0308270100836485
222	0,058538995686139	0,569560824742268	0,526117525773196	0,501436082474227	0,0486088201582376	0,0275044741112352	0,0326620484832591	0,614431116394302	0,522573634475223	0,587909097094645	0,0137978904514488	0,0117408890550453	0,0143372178926817	0,683152959204494	0,672519977180834	0,678995123860603	0,0687544379246736	0,0300791363460786	0,0313227863172298
223	0,0685362803188359	0,589201030927835	0,570186597938144	0,477069072164948	0,0458653119448393	0,0328787771053698	0,0186968972401807	0,633750785474427	0,577478797193505	0,57187141033184	0,0153700912832264	0,0140897934528981	0,0112346913911763	0,750965025879766	0,717023597849668	0,735470478744446	0,0639019409442346	0,0376425337198099	0,0471417454037615
224	0,080240900358567	0,634540206185567	0,574494845360825	0,518648453608247	0,071351691921453	0,0454508903872802	0,0238439058466583	0,708890169662476	0,584218868196391	0,602876137186861	0,0201787688660563	0,0143447164283973	0,0123179871540281	0,732961619661127	0,694652070173101	0,731212705445369	0,109981311164811	0,0599959566689534	0,0878059018108865
225	0,0939444343988411	0,624757731958763	0,56249793814433	0,531116494845361	0,0889513114288286	0,0536320787672853	0,0217456987922218	0,706768888408599	0,582928088565494	0,643034392773235	0,020065944168747	0,0160492177247653	0,0155608020495102	0,759915718991126	0,705759757483896	0,748872574943056	0,14814940409902	0,0790213479729872	0,0517556012178871
226	0,109988256800211	0,672428865979381	0,612745360824742	0,566134020618557	0,0981215464802656	0,0700169916751515	0,0300259804934485	0,733863253405057	0,631871650476888	0,67471752938775	0,0303071547218449	0,0218637331271407	0,0160965792195916	0,802697491973733	0,762890955198648	0,79605578203532	0,161623039415662	0,107285103129099	0,0798272333156808
227	0,128772041807069	0,679101030927835	0,636426804123711	0,606374226804124	0,104175941893775	0,0845919347323341	0,0380143689515965	0,748892330967905	0,642375995101041	0,701537728788188	0,0273167599105961	0,0253569053070018	0,0220832908778599	0,812406047911921	0,787763013795602	0,820247013312568	0,173587009564629	0,13311031132218	0,0740840407210422
228	0,150763719996787	0,707146391752577	0,67220618556701	0,65290824742268	0,130841832072925	0,107799647738956	0,0367101691638733	0,743579121789561	0,667559205760279	0,737771614054889	0,0334168717630261	0,0309528161879329	0,0286323938841965	0,861933632869594	0,823524145426381	0,861057093720982	0,222093145267283	0,173791751988239	0,207922568180026
229	0,176511135090363	0,742977319587629	0,707226804123711	0,730177319587629	0,161397592242412	0,146554839108941	0,0471178209862483	0,788021965267021	0,70214209382467	0,802030426377532	0,0488194430198458	0,0474008769334394	0,0443514434298397	0,892248145942727	0,874236411561156	0,884371785849618	0,271276687551456	0,238214292241801	0,259355856201919
230	0,206655691512205	0,767523711340206	0,743771134020619	0,754307216494845	0,195933446858903	0,188510005479812	0,0553577744903282	0,826317095525697	0,773303075057335	0,853733655127697	0,0551550470938059	0,0503145156353967	0,0402290079964713	0,915564920112097	0,897882148166347	0,899241720765025	0,33609700494503	0,31710579529518	0,239817107074985
231	0,241948332678981	0,796157731958763	0,785573195876289	0,801078350515464	0,20181256738948	0,194354334845551	0,0866713566762872	0,871208209758694	0,797251539930118	0,885837045575528	0,0617162283688246	0,0541900074552396	0,0811843874925366	0,920890780307226	0,915215137268946	0,910605499085984	0,332130460470237	0,317403744034565	0,285129909407042
232	0,283268248059268	0,842857731958763	0,814673195876289	0,851945360824742	0,221885040265575	0,226310726429803	0,15356727703045	0,905973207817522	0,831079972303271	0,921572629868441	0,121797315228154	0,108277655353269	0,148053384171495	0,939968519544116	0,928933703658978	0,934607264656526	0,319393452832907	0,330051120906587	0,256478848566785
233	0,331644775023233	0,885940206185567	0,874509278350515	0,887874226804124	0,263156251647691	0,278107883580903	0,216647858557626	0,929705542147457	0,898322586842453	0,936531665125736	0,218969695863346	0,205380231970352	0,199498986778992	0,953455979412781	0,940630608497225	0,948225893091373	0,331864769181047	0,350672018902287	0,313089624521641
234	0,388283041088311	0,914481443298969	0,913305154639175	0,906759793814433	0,348126109636207	0,352080471697746	0,305947256676428	0,957744477664509	0,942741415815152	0,959009241581915	0,361190475394512	0,331355663375836	0,316159475603094	0,958373759624233	0,93958125996777	0,949545906916123	0,366791656195235	0,381103149466782	0,307563867894702
235	0,454593985345391	0,930085567010309	0,926569072164948	0,935621649484536	0,3938727391463	0,402972887876621	0,363605580383012	0,968412921404528	0,95062217579418	0,974738742200289	0,398167698325541	0,379354069057931	0,353683683352639	0,962602384353047	0,951594634997439	0,961904900707477	0,398123816585924	0,419140127823429	0,346800096278644
236	0,532229506941571	0,938903092783505	0,924888659793814	0,944031958762887	0,430977778793883	0,454409468452439	0,450932158803783	0,968222806575171	0,955601183114601	0,975295078227249	0,428360741699841	0,453531381549964	0,456254281493162	0,971384432165031	0,950133042402842	0,969608451419744	0,443797144945311	0,462472508480116	0,430444474203488
237	0,62312361621777	0,944822680412371	0,944348453608247	0,953068041237113	0,466438148930419	0,484846743149233	0,486765035254852	0,968168773939459	0,977144195093837	0,977038131031143	0,474289408636051	0,488727594030382	0,480979589428285	0,977099633977239	0,963320688405948	0,976597862160575	0,462357191246589	0,482608970861118	0,459027230146019
238	0,729540613634067	0,941243298969072	0,941788659793814	0,959509278350515	0,496798405457469	0,523815716580696	0,529000848934432	0,970550212328246	0,972875616872591	0,981374750349211	0,515114998925482	0,533249568119702	0,521624892797347	0,971399006450162	0,964767706715414	0,978557062490371	0,485314455445891	0,521160559948846	0,501754268856172
239	0,854131496687757	0,944877319587629	0,954123711340206	0,965609278350515	0,489389426978836	0,532429726429663	0,526404654627784	0,976273669296255	0,981784998138876	0,985533262090303	0,525347948247539	0,565988686478059	0,471097955859448	0,968958854711034	0,973678841052846	0,980430899150111	0,470491258582383	0,499043818504503	0,505484928540656
240	1	0,960849484536082	0,971546391752577	0,968060824742268	0,520683809334068	0,566121438227576	0,533450475994707	0,984734779807003	0,989187469231416	0,986888080400562	0,532554772745786	0,589150481964775	0,509074310745491	0,97656663154958	0,983327017809776	0,981324094624587	0,51351519702392	0,542897761981826	0,506117706849486
241	0,05	0,592581443298969	0,557371134020619	0,517428865979381	0,051262184425029	0,0567899139307686	0,0525406659931039	0,598404746896934	0,563449936256226	0,547551907336932	0,01453327094249	0,0252746389037342	0,00970916278757052	0,6479593117271	0,6454727663221	0,665879649051097	0,0644281776556838	0,0743112531633153	0,0796973936350205
242	0,058538995686139	0,591326804123711	0,569085567010309	0,536161855670103	0,06934255344756	0,0745437906868735	0,0432397840928238	0,626210302320842	0,554890735115	0,591037483234677	0,0156903947736181	0,0122277331630164	0,0102280746934682	0,689843349432236	0,650166188002194	0,69316531672529	0,0996014489875208	0,104532372833926	0,0816487025806397
243	0,0685362803188359	0,580351546391753	0,5848	0,551776288659794	0,0695661767584288	0,0799719768638806	0,0659925216762942	0,6582859796873	0,573165530021185	0,66019592324207	0,0378372254810732	0,0131826181186514	0,0151462771220113	0,692295832571414	0,682199059881463	0,696573336058315	0,101539460888327	0,115050400208191	0,0847884194295311
244	0,080240900358567	0,628701030927835	0,611557731958763	0,486570103092783	0,0913000420453323	0,108615020148517	0,0555813355701516	0,69229292752167	0,648070388291999	0,606696176795371	0,0401347723336416	0,0180387356739882	0,00995854006182227	0,73225804138386	0,692326309335571	0,751775719699822	0,136995408964616	0,164026908059182	0,108533711947649
245	0,0939444343988411	0,634114432989691	0,599914432989691	0,511838144329897	0,0884540962205431	0,104834248970818	0,0285382664303527	0,714349695025142	0,626762432405534	0,67894701920844	0,0419139701713336	0,0207189914695723	0,0133253027028672	0,78959379851632	0,690393723937885	0,78917429482146	0,132603770496861	0,156292036084525	0,109024733246078
246	0,109988256800211	0,646867010309278	0,598816494845361	0,536153608247423	0,0985277004133548	0,0898535302450309	0,0216793241215376	0,751349519670523	0,648366595418979	0,712923161501604	0,0347015622619677	0,0407483195295405	0,0154792309437198	0,801694866637266	0,722320823518023	0,816546014535624	0,148033008322189	0,131463358628827	0,123148851278941
247	0,128772041807069	0,688651546391753	0,620683505154639	0,580845360824742	0,116116343379445	0,105366153669267	0,0507185173262373	0,786294851683167	0,619298012805626	0,700333173776428	0,0322587883439396	0,0226378965143871	0,0151967877743119	0,830660341841729	0,751166184416693	0,84960075438955	0,174267007919232	0,15645696680909	0,186726193266027
248	0,150763719996787	0,738496907216495	0,654535051546392	0,683835051546392	0,153489637307608	0,135307256524801	0,0668157594869425	0,812095677271672	0,657610627437785	0,792773493964483	0,0379509908930651	0,0230875631680141	0,0270567180809935	0,865809014668287	0,802394039462031	0,881027676487356	0,233981616206815	0,208652279917292	0,208754956756812
249	0,176511135090363	0,776823711340206	0,688001030927835	0,72008969072165	0,182825723728332	0,180284716645609	0,0884955049930471	0,841493642210226	0,692802403780077	0,846614471021464	0,0443878017202794	0,0359783873637644	0,0754816290072334	0,892345312494398	0,823401493719994	0,883139536968315	0,277479329748149	0,273201797388206	0,263562964245478
250	0,206655691512205	0,817542268041237	0,746255670103093	0,800696907216495	0,207770627802653	0,206808745080532	0,0791351759645947	0,874929502703779	0,753427708873418	0,866713901829849	0,0656712036248897	0,0654074882110766	0,0517074855333525	0,91555067927329	0,876879251060412	0,918919258087995	0,305492613539464	0,303022344538144	0,298857560888574
251	0,241948332678981	0,868925773195876	0,841559793814433	0,853546391752577	0,251989126756973	0,250773332837886	0,159888974027921	0,912782403874863	0,868083563585007	0,924599883412875	0,127871819731627	0,114712298257445	0,16999483825478	0,931416524142975	0,910046934216801	0,91909315491877	0,349350185494794	0,340441233780618	0,32706510620338
252	0,283268248059268	0,893286597938144	0,865765979381443	0,890581443298969	0,289537631588723	0,308732955997615	0,223464033015581	0,940554784100549	0,87536788925171	0,940834403628419	0,133393995866495	0,120529242852155	0,211363147796812	0,940511149117429	0,94435659965364	0,945217120053352	0,386419553838698	0,414335307626779	0,366312257416236
253	0,331644775023233	0,911342268041237	0,893551546391753	0,902125773195876	0,356005519531189	0,371498790836988	0,345744173245068	0,957225321207009	0,915533575670258	0,953414912725532	0,255914094613798	0,199008043739638	0,35492272942508	0,944804787361824	0,941438001297952	0,947260856002668	0,431078337682689	0,464698370193457	0,398212182415623
254	0,388283041088311	0,929798969072165	0,9089	0,937140206185567	0,390880620545966	0,397388965654867	0,376234281622035	0,954711115113199	0,931197008544983	0,955078411950654	0,280049532731943	0,254665983315951	0,291816571317659	0,961667401694508	0,949012373566247	0,965579184011531	0,456294866342959	0,477534610774396	0,430685020013288
255	0,454593985345391	0,944671134020619	0,928498969072165	0,950114432989691	0,424449925364969	0,432972669168035	0,411299756524451	0,962177904370122	0,932405533623063	0,974481163596381	0,359515966825939	0,33629360401785	0,356305887603049	0,968949555577069	0,965200913585824	0,969379815776924	0,46794501374362	0,502716797110673	0,458449287319531
256	0,532229506941571	0,954944329896907	0,954511340206186	0,957152577319588	0,450406564970485	0,493120182424972	0,450526621154909	0,975523812683352	0,966602054018701	0,97877498210909	0,472405840919066	0,493008178271632	0,424814188190669	0,971161810104661	0,978775622891277	0,96892445706541	0,456318876370204	0,504931489672711	0,463466610411267
257	0,62312361621777	0,964285567010309	0,943486597938144	0,964482474226804	0,46832976334481	0,489585683934178	0,483833760355405	0,984955047606409	0,972533305529358	0,984383960265591	0,44730086622815	0,463547563109215	0,432897985275133	0,969659484906831	0,964542974030211	0,97061681385151	0,479551930167645	0,501217159102521	0,483114771800471
258	0,729540613634067	0,971311340206186	0,963228865979381	0,972789690721649	0,472197437942651	0,50624525138779	0,489703440237938	0,987298638395079	0,989898152141459	0,987566409637869	0,47248803055492	0,506352943916426	0,435289454130887	0,972938426179899	0,977579858085844	0,974239963284463	0,477345750670198	0,512761092504892	0,479687489808569
259	0,854131496687757	0,977573195876289	0,964637113402062	0,979301030927835	0,476116017701417	0,532720435520223	0,511001839716187	0,989867346600253	0,978585409547822	0,990744119696115	0,483007281697322	0,488397521619929	0,436171781417516	0,975659821943987	0,977391619248407	0,976674518915314	0,493722396088558	0,571150219568871	0,502922105337587
260	1	0,978575257731959	0,969928865979381	0,980125773195876	0,465201812779012	0,521755068712034	0,518125015567051	0,989924218368633	0,992625627366695	0,99103795716608	0,485034869989183	0,481969358415488	0,455003064394764	0,976676311666147	0,970258263684963	0,977196209407639	0,488444522679746	0,547538322382492	0,51005817339217
261	0,05	0,54049381443299	0,559153608247423	0,46840412371134	0,0307497221963767	0,0333283053738756	0,018118745499864	0,55042630129715	0,483248894555002	0,570769806778167	0,00975388235951357	0,00970971151598361	0,00995903692117204	0,651421113585107	0,629791574788186	0,623334086288683	0,0336853701144243	0,0258706882311796	0,0283405222277495
262	0,058538995686139	0,562851546391753	0,547977319587629	0,469710309278351	0,0323940175667783	0,0275180094036648	0,0188691743967305	0,577684465950398	0,532241553357567	0,589717584276852	0,0129818033611613	0,0100171055349077	0,0108012903462332	0,656424681159264	0,641008816748595	0,635754264057856	0,0343554262851114	0,027262371462183	0,0289771620312939
263	0,0685362803188359	0,54258969072165	0,570646391752577	0,47740412371134	0,0294661619913135	0,0286849935338178	0,0192176767026488	0,586461675537083	0,581847953327235	0,618506547362335	0,0112509798291144	0,0106165675693912	0,0126807017083941	0,658771391999312	0,637912736060466	0,639094158859237	0,0317771090404688	0,0274873994840401	0,0259082726751028
264	0,080240900358567	0,587777319587629	0,544427835051546	0,490524742268041	0,0354635643475198	0,0297662424676369	0,0196579026757961	0,664655617745887	0,599971090184407	0,621970985919498	0,0148358860104756	0,0114885490942915	0,0110934973168354	0,708486165341824	0,625743543407876	0,703102534591127	0,0410680964579737	0,0312458002322785	0,0447390924600294
265	0,0939444343988411	0,611409278350516	0,561703092783505	0,536226804123711	0,041051490493662	0,0355458625019298	0,022656287285647	0,688285837507879	0,58965597319444	0,704631731603168	0,019577201231109	0,0119511166903529	0,0163961141483709	0,713260260809391	0,678581288701009	0,704941896945511	0,0481628725963925	0,0417352330130922	0,056876205091554
266	0,109988256800211	0,613620618556701	0,611575257731959	0,543577319587629	0,0453595175589456	0,0421370312187255	0,0228426606770212	0,708243088895313	0,617807498542661	0,712562973635196	0,0241580520235646	0,0172678963531145	0,0179431434025351	0,729436251573139	0,718452067220985	0,72041692213366	0,0557831860725236	0,0501386142272323	0,0731933929196818
267	0,128772041807069	0,62151030927835	0,597145360824742	0,592313402061856	0,0746787872043191	0,0542036938873618	0,0250470503371325	0,741250041468998	0,647816834991303	0,738257164657987	0,021477672922431	0,0192758244405633	0,0192898136892195	0,772390561525416	0,731833159436503	0,809437757483838	0,108287577545422	0,0709879068713994	0,13743123921061
268	0,150763719996787	0,683170103092783	0,616535051546392	0,624561855670103	0,0698562874620525	0,0619788150357531	0,0337823791346058	0,7897995744096	0,65023625480448	0,789368296832716	0,0282513274212198	0,0361218685751409	0,0380818628946834	0,813480410611651	0,772374426767921	0,796866988644716	0,0954996356340374	0,0845827441245042	0,0924039182691775
269	0,176511135090363	0,684170103092783	0,662034020618557	0,640662886597938	0,0909053193947529	0,0881775847008948	0,0454392441663457	0,815792342216388	0,730880422367666	0,826813616997076	0,0594163011660206	0,0698510639900997	0,0621521705960723	0,816719911366399	0,787831524447743	0,807919297528514	0,126432421328654	0,120487083042234	0,0999191124491818
270	0,206655691512205	0,713951546391753	0,697135051546392	0,690048453608247	0,110271900913018	0,112633585384214	0,0458314859567992	0,855879829953412	0,797998587684419	0,841756674138985	0,0589767979590642	0,0543408212534148	0,0443859651810306	0,831687588068885	0,790534992703504	0,818277811840044	0,14944421413109	0,1513022653787	0,154151062122362
271	0,241948332678981	0,76160412371134	0,755080412371134	0,767196907216495	0,181969757675024	0,167795596248864	0,099176260079019	0,882528992753589	0,827249633887991	0,880251752361363	0,0858713807025002	0,0913970369830202	0,105548515076024	0,850798311945816	0,839118540270562	0,85450751341874	0,250965907993224	0,21518990690247	0,261361588252107
272	0,283268248059268	0,822101030927835	0,803841237113402	0,829847422680412	0,227630591172732	0,231532892288735	0,150309302865638	0,896261155160402	0,854514907512287	0,898204273913394	0,118743646818189	0,139219306297831	0,122527610054561	0,903783062807233	0,887978171465861	0,917097823241939	0,299060344216668	0,293476258507694	0,288119143409723
273	0,331644775023233	0,85979793814433	0,842041237113402	0,860026804123711	0,271427113760503	0,265520353264576	0,218592475267095	0,910066776934707	0,876436604565855	0,913652067999678	0,164481890573603	0,184204464705999	0,176265926771238	0,92399991394796	0,925324756813349	0,92879552242552	0,341224435526942	0,328199238370246	0,364600222407418
274	0,388283041088311	0,887211340206186	0,871672164948454	0,887803092783505	0,311874716861701	0,294209339340734	0,271652729926067	0,938663797801906	0,89535594618035	0,94954526281866	0,211508695832704	0,191227672964832	0,206619441315703	0,936705139099537	0,931280275079688	0,934317194990337	0,378814945382517	0,373061326275948	0,378781915988374
275	0,454593985345391	0,92589175257732	0,888681443298969	0,922547422680412	0,317812334146263	0,321824800893901	0,306256134017921	0,96964706328406	0,909576257932427	0,966194473011976	0,214219682817861	0,221888445121154	0,21746922624303	0,958517538481397	0,932459905127626	0,958438657444756	0,40223150868331	0,420208136754787	0,396306277232473
276	0,532229506941571	0,950983505154639	0,935371134020619	0,949530927835052	0,345477209929581	0,368104990158276	0,337466810044592	0,973822398945977	0,955007322240179	0,970611513689509	0,244631699158254	0,263239973329382	0,239551929603643	0,977233857175127	0,957262612898484	0,978533601528858	0,440105799746733	0,486528543436206	0,42960597212377
277	0,62312361621777	0,95849381443299	0,955467010309278	0,959044329896907	0,380767637008866	0,420432911428367	0,368067382240208	0,974272633778987	0,963519130241089	0,978282093449794	0,295445080882547	0,313899437691386	0,264011347458452	0,983693138425463	0,974698907497642	0,981129504734655	0,465483818623413	0,560573072686861	0,437331370839449
278	0,729540613634067	0,95788969072165	0,970029896907217	0,957374226804124	0,395643663725595	0,449395618102731	0,401625989946835	0,969990663551358	0,971258430054834	0,971732361458002	0,325544608045059	0,360041733550259	0,266557854272857	0,985978895737197	0,99135356273373	0,98459668484516	0,458081980189148	0,539621473456094	0,490921528031442
279	0,854131496687757	0,957618556701031	0,970618556701031	0,966940206185567	0,404728100307588	0,451634659460307	0,429777445317302	0,977118591855015	0,977552239088914	0,979713366287364	0,370729473802758	0,400708960686932	0,295065738681862	0,980346072620751	0,988126611234811	0,986878856655229	0,445995884720025	0,502545314448485	0,483471692545836
280	1	0,967578350515464	0,974586597938144	0,970815463917526	0,450083479817211	0,504597779888609	0,436511012118712	0,982644632015962	0,989564030502225	0,98242899322752	0,398328923684705	0,44457915520531	0,306334944033631	0,984912208991721	0,987006141964353	0,988377596351394	0,496349589609714	0,560744682781261	0,502743075056507
281	0,05	0,551194845360825	0,541160824742268	0,472377319587629	0,0311336382872721	0,0405366074821576	0,0271411433595412	0,488924678567163	0,553384629018151	0,531771473485885	0,0100698178853155	0,0121228039527875	0,0231749353509457	0,625973676559293	0,654299799080893	0,648682309137697	0,0349876392119302	0,0400319980677598	0,0368850488166186
282	0,058538995686139	0,54479175257732	0,581619587628866	0,476965979381443	0,0324005057014645	0,045147698509685	0,0247734129025746	0,564585171514327	0,576600614161154	0,498574406355836	0,0126576530279939	0,013184800432698	0,00980792598263292	0,681031153310392	0,702533403344023	0,681167847735429	0,0403438168396344	0,045972768311843	0,0473431956224089
283	0,0685362803188359	0,564598969072165	0,629039175257732	0,509217525773196	0,0454847848021699	0,0453196049661082	0,0274596181379965	0,601737297767983	0,620397162683353	0,61916421682894	0,015442103659739	0,0148917714152708	0,014107614870092	0,716090018703269	0,749035544890015	0,705319365911448	0,0674122060865279	0,0598784455346725	0,0574208151787963
284	0,080240900358567	0,574132989690722	0,633428865979381	0,509982474226804	0,0515506922202817	0,0507816352895218	0,0300798579186011	0,626635098115519	0,646489379327351	0,599113434871562	0,0159532796087512	0,0178265508040684	0,0130314638082362	0,746321184164276	0,758322086781432	0,743611162944094	0,0800350636441367	0,0714112029902544	0,0752038314919769
285	0,0939444343988411	0,605838144329897	0,643965979381443	0,565914432989691	0,0617933960553645	0,0697053646078349	0,0303595221103865	0,665420877626271	0,66004793077009	0,642719262081906	0,0233717765492932	0,0197522889445522	0,0151075631358455	0,777956179672888	0,756597133322629	0,775853689230649	0,0991615595760694	0,110257015333538	0,115974449630102
286	0,109988256800211	0,616434020618557	0,644240206185567	0,571189690721649	0,0819372924073941	0,0720670765788635	0,0293642083466098	0,696959247286556	0,655563090224666	0,683059709255956	0,0229375162603599	0,0218700374893537	0,0235886068232339	0,807905277272708	0,792142023337861	0,814679245446774	0,141207448324106	0,113525467051613	0,164672464396097
287	0,128772041807069	0,61150618556701	0,655029896907216	0,589464948453608	0,109339806981973	0,111032746374351	0,026093339614826	0,692936761436536	0,680744082823138	0,711155462913374	0,0256781673523299	0,0328137380048371	0,0222051061804931	0,832508104026627	0,819749957689821	0,842426043976549	0,198919099240629	0,194685799075352	0,147124043903859
288	0,150763719996787	0,670401030927835	0,673368041237113	0,645583505154639	0,107632520286146	0,12601201470671	0,0533280163529967	0,754948158479778	0,706158179247209	0,768996035308487	0,0394941029287527	0,0544093015397931	0,0705204069893233	0,869424277797788	0,835853862810871	0,891167370389818	0,188364851071842	0,221726683673979	0,121498753851599
289	0,176511135090363	0,728670103092783	0,739350515463918	0,708476288659794	0,137165361207798	0,127691694244161	0,0398286197667167	0,798343999599293	0,763598044239638	0,793903468045511	0,096459522659444	0,081812701544534	0,0330294313008532	0,896435530135696	0,871270737412179	0,890622762442447	0,22832627332258	0,200839515897632	0,200006199582003
290	0,206655691512205	0,755679381443299	0,772382474226804	0,738662886597938	0,169612446860352	0,176860359256865	0,0849216498407099	0,832752821326881	0,798798648383107	0,830281150184364	0,102398125424601	0,102124937067158	0,103544951018411	0,903671655651555	0,88048567746191	0,894402471782365	0,267290658344976	0,268080281146089	0,256920254400783
291	0,241948332678981	0,781919587628866	0,79059175257732	0,77920618556701	0,181620715049814	0,199361412570445	0,0844539586611504	0,863626556112522	0,83442307766403	0,861075899376206	0,125737203137468	0,121789199519388	0,0837116834974428	0,892493089337401	0,908829158005737	0,881078019970404	0,26307348864283	0,284990502836733	0,230174860782505
292	0,283268248059268	0,831354639175258	0,840773195876289	0,840168041237113	0,231134193481828	0,241295507334635	0,155415707102823	0,902356467764245	0,87861455415522	0,912300946671239	0,152704886059845	0,146427424508859	0,147268875577753	0,913220737629155	0,928209389822124	0,918415125780569	0,324063591751643	0,328611336461365	0,293817846641271
293	0,331644775023233	0,864349484536083	0,886420618556701	0,866624742268041	0,297582088702914	0,302563048546738	0,281816673077044	0,921424745993889	0,918928030638704	0,916232888060075	0,29546458178389	0,261424575946436	0,288799171124024	0,940401230683776	0,946168433568679	0,937433008882968	0,36623795847633	0,371117155711109	0,327320594367685
294	0,388283041088311	0,888450515463918	0,893713402061856	0,892116494845361	0,368025240080055	0,37457615704314	0,367437155886438	0,934459295448503	0,930332779792018	0,936788407226604	0,385878622601192	0,37354390379738	0,35420842385601	0,950002386728056	0,953356824523414	0,945738822518562	0,401011740272549	0,405321426250929	0,39460033105667
295	0,454593985345391	0,919659793814433	0,91780824742268	0,927434020618557	0,421675788238445	0,433549297433229	0,41271878765834	0,949878824540246	0,93993627211115	0,951275521015947	0,468658607796218	0,471022388034876	0,430019609119395	0,972094809517404	0,973392321678868	0,969475917913913	0,407581947806137	0,423434117340145	0,391052913135194
296	0,532229506941571	0,939026804123711	0,93500618556701	0,942248453608247	0,483549758200549	0,4789279346769	0,5021119277796	0,961077440558525	0,964791689944941	0,967436744098235	0,537132129651699	0,523933950898248	0,526170718694087	0,979515364019424	0,964951983371015	0,976058947843483	0,443179879990939	0,451334860101801	0,450672854802004
297	0,62312361621777	0,970157731958763	0,965344329896907	0,96929587628866	0,581673797104787	0,582310412851918	0,548744718713952	0,984416720286968	0,98179093091265	0,985262444083979	0,640246603360122	0,623533007423032	0,609583469221639	0,986478100685208	0,984074014606776	0,984516644173563	0,526726701830798	0,547867124354171	0,484271823671125
298	0,729540613634067	0,979428865979381	0,976613402061856	0,977520618556701	0,601248781063863	0,636771161628635	0,615593875535929	0,98732762839012	0,981328576217245	0,985632327840303	0,632083502529873	0,675508645970256	0,611461672751353	0,992527371431299	0,991112692619803	0,992651047339666	0,561510567557908	0,586886102972163	0,584086226244215
299	0,854131496687757	0,962989690721649	0,968764948453608	0,97079793814433	0,609535191525607	0,632700455737729	0,601039762453995	0,976086629858096	0,979434848443984	0,979340451027005	0,598754100036945	0,632416470674956	0,573869793761068	0,988161828841222	0,979424234402732	0,992865852864725	0,630736221110705	0,638867155654138	0,586697908323928
300	1	0,972123711340206	0,981034020618557	0,97599381443299	0,666345430460684	0,696075154712889	0,6384077971918	0,981401782377351	0,988676162918383	0,983486231462466	0,653342706623935	0,684804969673204	0,62676172623016	0,991802674003324	0,992449260331278	0,993447346609327	0,688835028184512	0,711400877577514	0,610209307448373
301	0,05	0,55490618556701	0,542281443298969	0,447454639175258	0,045222296257042	0,0334785330196596	0,0344938691315614	0,637348054150831	0,556141439205955	0,476837092062694	0,0180442216084146	0,0582231030336827	0,00922711480562806	0,654745512035904	0,605768903848769	0,632541564667483	0,0608813476629901	0,0323151692560045	0,0394697883905592
302	0,058538995686139	0,536276288659794	0,550377319587629	0,454670103092783	0,0534943587302268	0,0454729523551014	0,0391075537725745	0,612755991456481	0,561302493953576	0,50112094418444	0,0131689271361891	0,034712802101487	0,0107563966954484	0,656893869849041	0,610054994560043	0,631153950768394	0,0844953228897443	0,0584474067970802	0,050151703115587
303	0,0685362803188359	0,55769175257732	0,554345360824742	0,492645360824742	0,0596733388739757	0,0454077887283002	0,0276410937454508	0,687725759336621	0,573142098815843	0,587947985048843	0,0172742537500269	0,0376624642846192	0,0122564201534218	0,699021657826737	0,650742044063647	0,707164592683259	0,0969730628704946	0,0594928945331069	0,0521170070212842
304	0,080240900358567	0,590155670103093	0,593843298969072	0,49260824742268	0,0662214738794636	0,0474269858888835	0,0218734202653918	0,707317743505984	0,60429099789553	0,564514165907592	0,0209810435778589	0,0205499599090684	0,0122777274785278	0,734249626002992	0,691890214878281	0,724427954576363	0,108021892313444	0,0633323961549598	0,0416379418027288
305	0,0939444343988411	0,620568041237113	0,593716494845361	0,572119587628866	0,0825601962979041	0,0569906491642925	0,03655831168688	0,727967851870465	0,608971087099915	0,729938829035399	0,0226786969457492	0,0190212992456525	0,021268997350008	0,765183003535972	0,701418638650891	0,763978138174895	0,139938924390338	0,0846385380608076	0,0776445244923332
306	0,109988256800211	0,635607216494845	0,588648453608247	0,573921649484536	0,084616462766582	0,0645174629953696	0,0382872313172405	0,761013129377768	0,627108395891573	0,713752866162013	0,0319134273809812	0,0212392529410865	0,0224913341650628	0,802933326533388	0,745760658914729	0,794308020535836	0,14194834898568	0,100942078234882	0,0825580754290067
307	0,128772041807069	0,643194845360825	0,609777319587629	0,613083505154639	0,0850614313869079	0,0652733052772057	0,0293867289074369	0,76016505952194	0,650446021924176	0,736862769733329	0,0289433600947704	0,0263822217867618	0,0265411173824859	0,814350860193118	0,7281233000136	0,842175387596899	0,141546949158704	0,0983531480977296	0,111545729838719
308	0,150763719996787	0,700367010309278	0,665654639175258	0,671973195876289	0,0854870093929412	0,0880870337314252	0,0436137420577277	0,802014951157458	0,709049219461633	0,799327433489336	0,0326210869959047	0,0392411736684668	0,0342565916962303	0,864897830817353	0,80406594247246	0,85843363253094	0,136068434759171	0,140970585982881	0,175426375744121
309	0,176511135090363	0,737511340206186	0,71330824742268	0,732077319587629	0,118902008724133	0,113283392051955	0,0603702430572975	0,838521217451393	0,783740223639162	0,839848289725791	0,0479276581118702	0,0573574816478916	0,0498104060611526	0,894046222630219	0,819503943968448	0,89015962872297	0,194578736804278	0,178141918314252	0,1972613638004
310	0,206655691512205	0,790645360824742	0,773252577319588	0,801746391752577	0,177891162847719	0,183689211531147	0,0869032596386454	0,877151584634231	0,823707478719729	0,886024908125766	0,0654597830115694	0,0698296037019376	0,0791224771459918	0,903294148646811	0,882286566707466	0,914129436964504	0,295397889846669	0,297283193187147	0,367283764957659
311	0,241948332678981	0,85131030927835	0,813290721649485	0,848972164948454	0,235932959229527	0,22898140343213	0,161715814647924	0,917613547130697	0,844944561359425	0,916084273015674	0,113341516521451	0,119619103326181	0,180395427499714	0,927767577859377	0,89765231878145	0,925036974704202	0,371930180428414	0,347690287852769	0,332585848495237
312	0,283268248059268	0,884973195876289	0,836855670103093	0,89029175257732	0,273855795209557	0,284588910703042	0,219614194146803	0,935633068442378	0,860669189936238	0,937819989320602	0,186857493939966	0,166212730731289	0,22284028846413	0,942850707194342	0,928889568883449	0,94329057867537	0,405069095700683	0,420687260811308	0,382598568600722
313	0,331644775023233	0,90540412371134	0,896682474226804	0,904275257731959	0,292968814755536	0,307712892076386	0,280854550404175	0,948189213807834	0,92786105788862	0,944520133806577	0,213526775084088	0,208543729590225	0,266778445666988	0,951658761729906	0,941962464300286	0,951541887664899	0,406892997095637	0,410975902952531	0,39048163727738
314	0,388283041088311	0,915671134020619	0,911221649484536	0,918934020618557	0,347582957770235	0,359280396960512	0,352436375839727	0,955454738197694	0,946379212865534	0,947091827119389	0,281467060586439	0,273469448488846	0,290346860087943	0,948509536923705	0,939924605603155	0,956773595811234	0,439967170994984	0,427797899341114	0,428304482199578
315	0,454593985345391	0,933525773195876	0,939290721649484	0,935914432989691	0,44825534826554	0,455812203274047	0,436921326043776	0,966222476992179	0,972969736470145	0,955490074441687	0,435430000063281	0,452678794691732	0,303228922217079	0,962800047599619	0,948037790697674	0,964406534747722	0,480489688228041	0,469146731127879	0,484896454661522
316	0,532229506941571	0,94710206185567	0,95099587628866	0,949616494845361	0,475934653006424	0,506004339828164	0,422294447264001	0,965144721550397	0,977214011998618	0,964563636649182	0,464539952374322	0,488996423913858	0,303858826425739	0,975864443084455	0,962865922072623	0,975722069223446	0,475914631261035	0,517559268379032	0,465467193609248
317	0,62312361621777	0,946712371134021	0,96280824742268	0,945059793814433	0,486809503418008	0,519753701332556	0,478042219586825	0,969025819015611	0,98282658541948	0,964449775418538	0,485893859401578	0,511506879964137	0,325875870320097	0,978386797905617	0,97484870121039	0,974697827417381	0,478469794473445	0,52059259252679	0,51316342686994
318	0,729540613634067	0,950067010309278	0,965830927835052	0,954449484536082	0,476590742901457	0,524496446010273	0,469994152089289	0,973073782077457	0,983015045387442	0,969206426484908	0,497424434512809	0,529076420333763	0,320370039648662	0,977840677274582	0,976686811505508	0,979697912416701	0,470444589324021	0,52795508376966	0,496055407862661
319	0,854131496687757	0,949305154639175	0,967115463917526	0,95469793814433	0,443293709926677	0,489326334094163	0,481611312169191	0,965623723968967	0,96807370355247	0,969176979614913	0,471875359713795	0,53253191930511	0,294140890241905	0,978820294437645	0,990165578675371	0,980020909832721	0,441942422570229	0,473165194714841	0,523421037521969
320	1	0,960901030927835	0,96860206185567	0,957358762886598	0,473693906194572	0,526095461377177	0,468369748431406	0,97064147061595	0,969626535163489	0,968448660363728	0,489365964368006	0,550137709804269	0,301365105331039	0,981442523459812	0,990131578947368	0,980443781449748	0,47735396614373	0,522587944237154	0,540904602166347
321	0,05	0,593628865979381	0,560180412371134	0,501528865979382	0,0749659191090422	0,0398487933182501	0,0337537503951016	0,576179277436946	0,560756646216769	0,530439672801636	0,0165927689898268	0,0150396011326115	0,0213899983786166	0,716313645621181	0,680453156822811	0,717660386965377	0,139062884450887	0,0478562000799407	0,0594029905052291
322	0,058538995686139	0,588748453608247	0,552829896907217	0,494778350515464	0,0812865140159059	0,0446637455244092	0,0340760770385935	0,58195466939332	0,542510224948875	0,557539195637355	0,017598558275336	0,0134701338279465	0,0133150004246896	0,748332484725051	0,737767311608961	0,748770366598778	0,159555632810967	0,0692043590381688	0,120321167962463
323	0,0685362803188359	0,569662886597938	0,547448453608247	0,509732989690722	0,0734846326492081	0,0446237438468996	0,0345938893124352	0,587651670074983	0,511842194955692	0,583057259713701	0,0166970094169138	0,0125288343490913	0,0240557794898721	0,773482688391039	0,808380855397149	0,773029531568228	0,143590186015383	0,0761298808718814	0,0517382497371777
324	0,080240900358567	0,569289690721649	0,572005154639175	0,511452577319588	0,0729060715415167	0,0522043989344015	0,0289374611129442	0,62104976141786	0,571082140422631	0,619386503067485	0,0193171005226323	0,0160287183657609	0,0160944424500942	0,806779531568228	0,802395621181263	0,827925152749491	0,143943125963374	0,0912768239397476	0,0901143965600511
325	0,0939444343988411	0,564583505154639	0,561123711340206	0,524919587628866	0,07446242355473	0,0679770202815042	0,0208159504663615	0,64890081799591	0,562365371506476	0,644156441717791	0,0191617283561253	0,0179920546616641	0,0161512973548717	0,842787678207739	0,782861507128309	0,84050916496945	0,149978475859919	0,130727247223749	0,0620583139195274
326	0,109988256800211	0,61600412371134	0,616226804123711	0,61171030927835	0,0894687166330953	0,0822582641916376	0,0426461756160723	0,703421949556919	0,600335719154738	0,73257839127471	0,0224575414631625	0,0268850238605905	0,0266219626580389	0,872599287169043	0,832668024439919	0,888182281059063	0,181769574138992	0,158159961265989	0,161560076266741
327	0,128772041807069	0,677415463917526	0,67549381443299	0,666151546391753	0,0973032267170266	0,0910370431755147	0,0484503496262112	0,751102590320382	0,664141104294478	0,763290729379686	0,0331873556233258	0,0547309064427743	0,0342564546365708	0,873701629327902	0,854030040733198	0,888727087576375	0,189434340986433	0,166549899761393	0,183552092430983
328	0,150763719996787	0,720237113402062	0,722869072164948	0,709760824742268	0,131403006738694	0,124960998071297	0,0416140698859874	0,782022835719155	0,729616564417178	0,785557259713701	0,0464902834518513	0,0607178055576952	0,0360849875852713	0,895386965376782	0,890336048879837	0,908564154786151	0,261503143071596	0,235312939166393	0,248532097670211
329	0,176511135090363	0,767755670103093	0,726738144329897	0,755713402061856	0,159026908116622	0,161081482955859	0,0841476453341949	0,826724608043626	0,750126107702795	0,819485344239945	0,0729657641265209	0,0706256932849907	0,100068417393004	0,913281568228106	0,871776985743381	0,913146639511202	0,313220865115918	0,307324318531622	0,287155880304043
330	0,206655691512205	0,800068041237113	0,763771134020619	0,794811340206186	0,179499710867913	0,174340231675836	0,0726406718958412	0,852513633265167	0,790894683026585	0,851359918200409	0,0871963643385155	0,0890806139157588	0,0671509885812636	0,925600814663951	0,891494399185336	0,942433808553972	0,333794772201956	0,310777965837751	0,282819986201237
331	0,241948332678981	0,826568041237113	0,808969072164949	0,83641030927835	0,199698729595898	0,208079931135921	0,144747099310654	0,887189843217451	0,848369120654397	0,881255964553511	0,111895109257009	0,12069346819902	0,134481995224423	0,942596741344195	0,906947556008147	0,945239307535642	0,351106217799552	0,351931450991988	0,341882454789737
332	0,283268248059268	0,857650515463918	0,84440412371134	0,853059793814433	0,245283488987023	0,247798967832767	0,234875781584767	0,912822085889571	0,877614178595774	0,906956373551466	0,197702759280544	0,178598604488507	0,25302017014939	0,951708248472505	0,940939409368635	0,945267311608961	0,371032183045856	0,358546958314378	0,304656973659576
333	0,331644775023233	0,884532989690722	0,882720618556701	0,896150515463918	0,304356048043042	0,327447433281707	0,297841462633931	0,936521813224267	0,909625085207907	0,942835719154738	0,302856476460177	0,290296557736471	0,287000383892467	0,954887983706721	0,954831975560081	0,954279531568228	0,406220638064003	0,420172881950301	0,39746823635734
334	0,388283041088311	0,913843298969072	0,918818556701031	0,910554639175258	0,379800724074549	0,404845269032959	0,398073484198807	0,955305044308112	0,943357191547376	0,950944103612815	0,430044646035126	0,426993609080783	0,361987502658167	0,954781059063136	0,969373727087576	0,951606415478615	0,426566866310571	0,430819464342104	0,401663652073137
335	0,454593985345391	0,930460824742268	0,932713402061856	0,933538144329897	0,446936787643294	0,462988275279056	0,448258500860218	0,964047375596455	0,958348670756646	0,96428936605317	0,489225952010165	0,493567386097539	0,47020301567397	0,968859470468432	0,963322301425662	0,970269857433809	0,453883826119176	0,44814155238265	0,423648942530713
336	0,532229506941571	0,939559793814433	0,935355670103093	0,945770103092784	0,476629406015454	0,488621158782365	0,465938545107079	0,968214042263122	0,969969325153374	0,97441717791411	0,500408652817664	0,515597696844316	0,496671815913432	0,973070264765784	0,957604378818737	0,970812118126273	0,449097018479152	0,454335704217217	0,420827761968564
337	0,62312361621777	0,952283505154639	0,953751546391753	0,960968041237113	0,470987183437908	0,500572872917645	0,474585167210228	0,976792774369462	0,979713701431493	0,982229038854806	0,483132020130059	0,516997285700625	0,434512183467334	0,975381873727088	0,966224541751527	0,97783350305499	0,448604933581371	0,46900552746005	0,441348103725463
338	0,729540613634067	0,952389690721649	0,965901030927835	0,961741237113402	0,461754244046846	0,515719392721638	0,475475767018976	0,978975800954329	0,984546693933197	0,983108384458078	0,473577862740893	0,527813333483227	0,416743049089773	0,972754582484725	0,980702647657841	0,977617107942974	0,454424439016395	0,49911488783092	0,490232821070685
339	0,854131496687757	0,94139793814433	0,962575257731959	0,964846391752577	0,459599697745675	0,507584444855408	0,491251492906041	0,974972733469666	0,981492842535787	0,984308111792774	0,493353118015381	0,520078507261619	0,431553005043557	0,965547352342159	0,980941955193483	0,979801425661914	0,43420793996154	0,480543025530036	0,464151003920491
340	1	0,95099381443299	0,968705154639175	0,965032989690722	0,473691184678423	0,523576387246701	0,485949446976086	0,981252556237219	0,984882413087934	0,984487048398091	0,513039928692278	0,554699837125067	0,405920487195567	0,960358961303462	0,983655804480652	0,979725050916497	0,450454348740327	0,480652325818518	0,485152234599659
341	0,05	0,523576288659794	0,55759793814433	0,526671134020619	0,0365221340064802	0,0312739046120385	0,0292578052171951	0,553619782480163	0,529311518415653	0,541660663092677	0,0089388924335795	0,0275466376883231	0,00938570854530793	0,632791464086579	0,658760989572684	0,619238379728938	0,0447064980023952	0,0347921965168388	0,0393224816354403
342	0,058538995686139	0,543992783505155	0,558472164948454	0,465323711340206	0,0367572829286885	0,0328441011460232	0,0385888134170966	0,534712250768872	0,535382994897376	0,519851541966224	0,00824973776384732	0,0130716601757824	0,00985197265382017	0,66788012572383	0,659759017773912	0,662832806018664	0,0465713101853683	0,0366702086887495	0,0582022083225349
343	0,0685362803188359	0,574270103092783	0,532090721649485	0,443323711340206	0,0396710169530116	0,0352968689554441	0,0192077682174881	0,586615425127566	0,526357760012719	0,577334313779072	0,0100131458422849	0,00997583436000156	0,00950157708208311	0,730341790005163	0,656177551989299	0,734198753157824	0,0506891905474714	0,042777623376679	0,0532303784747634
344	0,080240900358567	0,604789690721649	0,521032989690722	0,477054639175258	0,0445177654766497	0,0400776641758395	0,0240587561293574	0,62573968171949	0,52154827618759	0,635266732581769	0,0109772383071489	0,00987123932561134	0,0156464263941664	0,738849287345487	0,673289577189511	0,747945898554592	0,0574819037121989	0,0517613470835189	0,0558935860513795
345	0,0939444343988411	0,610646391752577	0,559664948453608	0,442249484536082	0,0522119621496505	0,0490721813952356	0,0176093264175571	0,688580953847835	0,590791428386885	0,613350789242258	0,0157187817640478	0,012432440335322	0,0108907262174709	0,775665438768544	0,71985036507733	0,783370701634618	0,0696518604679106	0,066035122625533	0,0508449406593654
346	0,109988256800211	0,642872164948454	0,611367010309278	0,500831958762887	0,0657439368808876	0,0654409973803312	0,0328560311491922	0,677344747576626	0,629918169216322	0,647049471105833	0,0198944153720448	0,0143186970835334	0,01255769616214	0,809406069258999	0,779673145764098	0,804424591692108	0,09121410460972	0,0939313430030624	0,100571798997619
347	0,128772041807069	0,669921649484536	0,648007216494845	0,570679381443299	0,0743774326413044	0,076959975038591	0,0244921039938549	0,694274826227586	0,645024817532755	0,704519821731116	0,0154542688860915	0,0145853938332105	0,0146279492137415	0,82443020560074	0,80868007305012	0,806328815638547	0,10576024503404	0,11195013864391	0,0967666806498467
348	0,150763719996787	0,690357731958763	0,68869381443299	0,627480412371134	0,0867052443075638	0,0944742309280544	0,0362403107306561	0,724309257759516	0,671114279894072	0,751906652291212	0,0182723795464539	0,0182625988338326	0,0211433692165101	0,831121846074942	0,810665733325478	0,80908205663117	0,12322254971556	0,134815662968324	0,130137750766058
349	0,176511135090363	0,712325773195876	0,700610309278351	0,667950515463917	0,108694873579222	0,100947624837444	0,0394500500952316	0,786581639497389	0,69778753807094	0,797584327442378	0,0248081396391578	0,0223083927939334	0,0418325280898568	0,835878074221417	0,82485991218738	0,829886439638353	0,155702223773336	0,144177042057655	0,110053255350373
350	0,206655691512205	0,76009381443299	0,741647422680412	0,753517525773196	0,145791582598104	0,132614472496211	0,049611382898619	0,822955845162444	0,748560384361228	0,832274220073633	0,03713706029237	0,0364144438597472	0,0363555274427678	0,862911470047025	0,859617630445405	0,862927064237669	0,209746641515471	0,189004742001906	0,176572598521437
351	0,241948332678981	0,803182474226804	0,790221649484536	0,782612371134021	0,189419458430859	0,174359401368766	0,11239584649337	0,856373808187053	0,809960798732045	0,852175446790117	0,0658793231371482	0,0627471794703567	0,15368227795433	0,879125962941272	0,880919294865353	0,875047215743895	0,261120340067691	0,23806344539892	0,271067872486469
352	0,283268248059268	0,825109278350515	0,816089690721649	0,820752577319588	0,239323051693759	0,236388762705689	0,127569480352749	0,890566853315712	0,820493965787081	0,896856942698578	0,168642763415285	0,157600025295469	0,127900698363949	0,885652998069786	0,903527405923713	0,878212836444663	0,307174336208468	0,307095753088448	0,273382879457532
353	0,331644775023233	0,85500618556701	0,836146391752577	0,842872164948454	0,264509976036091	0,25781817412431	0,185965266564688	0,92870238337747	0,87606884318996	0,925999532963348	0,237086248672009	0,232649719062599	0,182680591183646	0,89571471641098	0,895141196732844	0,892668651171817	0,301362147997655	0,292601885354366	0,248108662271357
354	0,388283041088311	0,881278350515464	0,858698969072165	0,888564948453608	0,311648096615742	0,309541031870395	0,272475846233918	0,955748277181285	0,908013653369371	0,957882237204935	0,262873342277375	0,23954432057186	0,237543026586549	0,915588646043061	0,913653233715333	0,924285006358964	0,351255634722966	0,370407981142027	0,355709330872813
355	0,454593985345391	0,906653608247423	0,88920206185567	0,900610309278351	0,349122304547658	0,358105131466358	0,312048503040801	0,957909563817577	0,948188742429286	0,94649946092046	0,32536926527316	0,338058060384577	0,290817649487004	0,935537081252664	0,92461768242604	0,933480380775482	0,376152558940497	0,386424718791254	0,373703393369557
356	0,532229506941571	0,927398969072165	0,925484536082474	0,923644329896907	0,400190942585327	0,42641517075291	0,379444631492646	0,965369729069057	0,961002439521238	0,960751531532427	0,434230398043755	0,450184565960021	0,383741076776284	0,945371817485593	0,945992119735661	0,947419854523528	0,383704210113853	0,42591904319844	0,382400227843412
357	0,62312361621777	0,932822680412371	0,946453608247423	0,93730412371134	0,39604783457808	0,438489752427432	0,428419102220035	0,975510386597042	0,97875976926402	0,977987171397483	0,444080537787869	0,476406097719084	0,447026415751336	0,950356760428182	0,957689495406645	0,950426067942156	0,376498689572916	0,425508138746467	0,414324370023291
358	0,729540613634067	0,926447422680412	0,947737113402062	0,945538144329897	0,394078895804177	0,419112332476742	0,446741677602339	0,972419995130894	0,981609189691408	0,980655242486424	0,467982406420391	0,506182976358271	0,423668618889855	0,941419556501218	0,962054136099165	0,95207558677474	0,350210694570914	0,377637358384105	0,435330099572145
359	0,854131496687757	0,933580412371134	0,932430927835052	0,944623711340206	0,402300197145091	0,449707297321567	0,462415588186663	0,965260422618486	0,962319085403117	0,982451346208308	0,472475771517808	0,504654679505341	0,483868060142165	0,948896104571177	0,951664939754443	0,952035734954205	0,391380118677939	0,440237095072362	0,441163956388835
360	1	0,941438144329897	0,949585567010309	0,952465979381443	0,422055651994506	0,470016904486479	0,460015191876789	0,983410261888319	0,982918382860749	0,983877298540759	0,499562061934841	0,542575059067738	0,460365427248933	0,951980288943026	0,954965710107461	0,95556002203979	0,404043616749588	0,435757029082234	0,435514522788695
361	0,05	0,53960618556701	0,572929896907217	0,466122680412371	0,0385497403104644	0,031460223293245	0,0240231164362229	0,54078717796035	0,565967378585795	0,499721006541772	0,0104576899946511	0,0231714474903638	0,00900479908673533	0,642982361346253	0,601011010650433	0,655962201169506	0,0494237851725847	0,0288484496688942	0,0461126929885332
362	0,058538995686139	0,571455670103093	0,53039175257732	0,50250824742268	0,044482297553849	0,0331049949314436	0,0285957481374095	0,592288537532948	0,563600098272322	0,58770180179805	0,0128806581474968	0,0129195644447808	0,0131643801378999	0,661373469575624	0,623026307889966	0,670929241261722	0,0586074632819554	0,0387596020238884	0,0510102491328246
363	0,0685362803188359	0,568292783505155	0,5794	0,489577319587629	0,0483857886705449	0,0410690833239797	0,0286524522850876	0,624962002756622	0,606621305939229	0,58236136731779	0,0127166106526354	0,0156926590253976	0,0118684419068453	0,680869245023994	0,689198275758558	0,711841952539334	0,0692584808456434	0,051570791557134	0,0769665097039576
364	0,080240900358567	0,566640206185567	0,594680412371134	0,532622680412371	0,0535272887215559	0,045732326299277	0,0212378855064423	0,644597728909968	0,605184697833428	0,651262341296445	0,0144998360213354	0,0142867125798869	0,012888421149099	0,725586254097475	0,699172300069242	0,700359016846175	0,0803947826581481	0,0602259389394867	0,0585648947243344
365	0,0939444343988411	0,584394845360825	0,599413402061856	0,562713402061856	0,051480511775104	0,0468489711293712	0,0233685912783419	0,674793565661319	0,646456991284577	0,68477070485407	0,0258598372403139	0,0156321640232921	0,0154287834942383	0,715115930021733	0,703803097070631	0,697795468462951	0,0725383992286381	0,0615539932152141	0,043768895502148
366	0,109988256800211	0,603718556701031	0,626057731958763	0,573329896907216	0,0648965280376211	0,0614747259955132	0,0231462009923452	0,672965533897705	0,647747856539065	0,691474876014474	0,0157190969223012	0,0154332599248935	0,0158043984501868	0,747575535623517	0,74191011370868	0,7418981064563	0,0993712085627532	0,0901806749286845	0,0722415512185698
367	0,128772041807069	0,635870103092783	0,633837113402062	0,590576288659794	0,0808189315722117	0,06016499541924	0,0275810115478052	0,722636779665957	0,695045575871646	0,701291698070781	0,0188748404165781	0,0186399044862043	0,0172204101966012	0,772452561347054	0,717815560598602	0,757597588943722	0,127656947835289	0,0841633892814962	0,102468271126644
368	0,150763719996787	0,632938144329897	0,65449793814433	0,606374226804124	0,0822737554212205	0,0616962415120055	0,0269868211154706	0,727381750496567	0,717248458248837	0,745936897509463	0,0237146696601989	0,0241396871694736	0,0217267602847861	0,784501839110823	0,780905667022882	0,779792994968961	0,129419811010222	0,0880667584507252	0,114634888357749
369	0,176511135090363	0,672963917525773	0,662185567010309	0,664077319587629	0,0894127864161855	0,0815177058172625	0,0464524208217926	0,786726157510546	0,752870093150502	0,806451411415413	0,0409357792316178	0,0329946232310909	0,0368044113077655	0,819340881892663	0,793915524977086	0,831818418324668	0,133761930705145	0,119909921066627	0,122965477761753
370	0,206655691512205	0,734030927835052	0,72190412371134	0,731420618556701	0,122347177853859	0,113233840597112	0,0748822196056123	0,838820898692062	0,820975727569134	0,843840698899433	0,074910474372135	0,073161415297387	0,072007047245887	0,860972027104371	0,81954100276567	0,861958623008297	0,182235391055711	0,159111448412213	0,20276388706476
371	0,241948332678981	0,785138144329897	0,80219175257732	0,783638144329897	0,160895737096665	0,171633922438308	0,0892748307824866	0,882037818187875	0,881000961902819	0,886083223332181	0,109477025970813	0,105478518688623	0,0885655127501891	0,874085947912539	0,860017450540126	0,860337643936938	0,222248057752592	0,236482183078738	0,207009509349985
372	0,283268248059268	0,812076288659794	0,824765979381443	0,801230927835052	0,193450212773075	0,205977513332941	0,153452177658065	0,890386801527385	0,893399514468101	0,883743009548239	0,135318569320849	0,155804661948822	0,166177300028856	0,905048649384228	0,870025495399221	0,917784341742412	0,251735537180825	0,249983882701873	0,226233778771661
373	0,331644775023233	0,858874226804124	0,857049484536082	0,854456701030928	0,280660857603743	0,297156102822562	0,23415345559108	0,901559032100904	0,904773702992725	0,914296957305673	0,252974720248886	0,268173300441605	0,220218945004549	0,937572293665374	0,91361182154021	0,927428166612634	0,329136090181964	0,33869836341054	0,314171328359589
374	0,388283041088311	0,900276288659794	0,88580824742268	0,904144329896907	0,356986445601299	0,361109758748293	0,329870836751212	0,942156744354547	0,935612890330586	0,950226734235829	0,335976086695581	0,342673132649027	0,316487750824971	0,958627010714472	0,939001156698646	0,955885354754272	0,396670319029518	0,394037001702349	0,369325083942211
375	0,454593985345391	0,926354639175258	0,899383505154639	0,926787628865979	0,430616202291617	0,428593951118909	0,441952464110528	0,954415800190715	0,954238826728406	0,965061274458774	0,42743123006486	0,443993530826005	0,475854648753564	0,965375086552278	0,928168613842761	0,963551985399181	0,443937796621364	0,427075114331066	0,397250890559315
376	0,532229506941571	0,927131958762887	0,919490721649485	0,931067010309278	0,461197223254291	0,470104437117469	0,451567349096705	0,956797654789318	0,963016710458923	0,965334021794802	0,462132172996763	0,472541795954735	0,474149276571647	0,97120460758298	0,947512297427646	0,967074112764109	0,461996570083652	0,472234273125669	0,435208225339854
377	0,62312361621777	0,939054639175258	0,928822680412371	0,96060618556701	0,467658815807564	0,484476804954414	0,497378325407631	0,961259468080233	0,968917213896373	0,977894973537262	0,461786545596439	0,485365925149822	0,508688246934001	0,977958687046976	0,944542503672218	0,98325788776421	0,476554454533653	0,485955460746735	0,495081820674347
378	0,729540613634067	0,951044329896907	0,949763917525773	0,964598969072165	0,467319343034678	0,473044824531124	0,511123236200226	0,96696634172951	0,975406934861274	0,981186679936206	0,482434955214793	0,504826000221157	0,534509925209659	0,983792210495139	0,970045907728268	0,983614102918163	0,463506582042394	0,465305938406561	0,488345217304289
379	0,854131496687757	0,939583505154639	0,947064948453608	0,96649381443299	0,431756050795152	0,469949534540075	0,533048158788394	0,958373759624233	0,974801061007958	0,981365735439248	0,455076198556847	0,486732750294691	0,545881320183507	0,974396535507447	0,968162770313269	0,985409187149038	0,421907945235012	0,45618108209592	0,51986019650935
380	1	0,951831958762887	0,958914432989691	0,967452577319588	0,451409528735781	0,493518356650873	0,522216146888214	0,976362591557741	0,983100075369875	0,984151505940062	0,504444417743616	0,520062216663222	0,543658319871133	0,970490176066344	0,970570224415547	0,983834235878471	0,433076425065491	0,481007221039771	0,507728627404588
381	0,05	0,573132989690722	0,572039175257732	0,435310309278351	0,029644555969998	0,0287738426747572	0,0228092109832378	0,590947258533043	0,542599022633745	0,500624092229484	0,0129750444088348	0,0169248560156702	0,0108665191913113	0,716783991772466	0,69523991063196	0,679476381303639	0,034012171114068	0,0316085049650211	0,0333845256008854
382	0,058538995686139	0,575321649484536	0,572412371134021	0,461496907216495	0,0304661524799291	0,0294788104447464	0,019890417819412	0,623447334180586	0,568523435608811	0,548115619704672	0,0152253249470351	0,0165107057767174	0,0130857993335833	0,687914479750337	0,72204810624867	0,683073710901482	0,0317060097806437	0,0331707392079077	0,0335527227414737
383	0,0685362803188359	0,556003092783505	0,579460824742268	0,468390721649485	0,0318496764657166	0,0314618407943508	0,0311290461442217	0,586733690389736	0,576275417574437	0,558110551319293	0,0145655855846296	0,015790966304845	0,0125870289131843	0,742286686999078	0,730481771756862	0,693327097666501	0,0391898313565943	0,036086342815986	0,0413764117072984
384	0,080240900358567	0,582453608247423	0,578773195876289	0,525623711340206	0,0358427307301879	0,0390739475545265	0,0302699346074118	0,656881656983781	0,571084104938272	0,665369311304769	0,0178075845218222	0,0255575968061131	0,0181587071354183	0,751263387474289	0,742612507979289	0,741034381871055	0,0454416043914241	0,051376802562434	0,0633385256042439
385	0,0939444343988411	0,588098969072165	0,589789690721649	0,507152577319588	0,0432201747293948	0,0480877323977725	0,0222885294203682	0,663160403050109	0,581674760953764	0,638164563664972	0,0174319463385603	0,0230591103561649	0,0187477336959606	0,768915348606284	0,773428080005674	0,755487977870771	0,0629178335560713	0,068850347018914	0,0407883295507257
386	0,109988256800211	0,596485567010309	0,588925773195876	0,521086597938144	0,0663295784133503	0,0526073703458589	0,0194229968430551	0,684699149721617	0,570764494069233	0,639401400992496	0,0203630111821628	0,0169058210186332	0,0145265461628441	0,801583888928293	0,779840325555004	0,801373324349245	0,112597403882609	0,0807344316769491	0,0616905724803409
387	0,128772041807069	0,631050515463918	0,616748453608247	0,582263917525773	0,0749033310376725	0,0682872600177552	0,022822551634549	0,716590262648269	0,627804632655531	0,711903897361414	0,0223644856040042	0,0197698204666246	0,0189709321074849	0,843776597631038	0,821886747287042	0,861778760905029	0,129350847284971	0,113563311148509	0,0774634231838361
388	0,150763719996787	0,662641237113402	0,644963917525773	0,630409278350515	0,0840946900419358	0,0762229744462205	0,0290985953860247	0,739220225127088	0,669250030259017	0,739537944807553	0,0267934826115634	0,0339732854040279	0,0268752128018364	0,872236062841336	0,850199925526633	0,870553762678204	0,144516492989531	0,126495696434757	0,100163386773472
389	0,176511135090363	0,693521649484536	0,687230927835051	0,679037113402062	0,118517623516238	0,101317533592166	0,0383855260691622	0,770332168361172	0,724243902808037	0,794554511619463	0,0369595537629608	0,0343338743985861	0,0336426061969582	0,896825572735655	0,87522607986382	0,887223827931059	0,209648865665745	0,168707591409921	0,171718227753655
390	0,206655691512205	0,749842268041237	0,720285567010309	0,743657731958763	0,114159641351293	0,106568674759798	0,0590683885982144	0,825063165698378	0,772614832970225	0,841883396877269	0,0484148501232761	0,0394829637523289	0,0607261853873459	0,908648219731896	0,887117437406908	0,89756365699695	0,188286496639493	0,175574264020088	0,133531031399085
391	0,241948332678981	0,790447422680412	0,761246391752577	0,790667010309278	0,130019465718553	0,131742355487669	0,0985217847196237	0,865593228031953	0,8089748244977	0,868586979544904	0,0663548491731398	0,0658007669574877	0,111567601670951	0,911795606071353	0,900764238598482	0,913575430881623	0,196893727574452	0,194235604203249	0,176644015911212
392	0,283268248059268	0,834860824742268	0,819216494845361	0,82730618556701	0,195247949131318	0,201235924208593	0,159044813407891	0,89595815177923	0,857120703219559	0,886044541273299	0,153052523268551	0,150427031016743	0,17410127459892	0,927559135399674	0,916574313781119	0,923935208170792	0,265229519560536	0,261830908770434	0,221701607090519
393	0,331644775023233	0,859152577319588	0,853303092783505	0,855677319587629	0,276008862334399	0,267397971704836	0,255101236818474	0,918618373275236	0,918813165698378	0,906758729726458	0,256504014792531	0,261483305318523	0,2610394912121	0,937205209589333	0,914051971771048	0,932244751400809	0,339446126680497	0,303208830243598	0,337702073279532
394	0,388283041088311	0,887629896907216	0,881878350515464	0,871146391752577	0,358882834298289	0,355760736877428	0,351707628720872	0,940767973856209	0,924842274872912	0,92407066993464	0,350639735848019	0,343800066220237	0,329825777265564	0,942489272288815	0,934846886303993	0,949588623306618	0,395519932881973	0,369983972279975	0,392024172201201
395	0,454593985345391	0,906520618556701	0,903713402061856	0,905037113402062	0,427916257679831	0,427627656569062	0,419282200159763	0,946868948196563	0,929275220890825	0,940391627329944	0,460709668654559	0,444393594744036	0,432646294283722	0,962078427548053	0,950390985176254	0,961293797432442	0,426934962186034	0,422545729986076	0,385850822087874
396	0,532229506941571	0,936331958762887	0,950040206185567	0,93999587628866	0,51691812493164	0,510253402179888	0,507485679373131	0,964184670781893	0,973547945412733	0,964494825708061	0,555122069868938	0,538215563830271	0,541007860112639	0,973659479395702	0,977112738492092	0,976742588126817	0,49869760751898	0,492270273715922	0,480975016600507
397	0,62312361621777	0,959568041237113	0,969472164948454	0,959845360824742	0,612178110215422	0,623790882775234	0,590565519131601	0,980017701525055	0,985469998184459	0,979319852941177	0,638720632362415	0,653691058993871	0,626966026519863	0,980335484786155	0,984444818781474	0,981144496063551	0,583777087315767	0,594441389047801	0,546425976322125
398	0,729540613634067	0,967396907216495	0,974422680412371	0,973698969072165	0,631083623820831	0,64764947582096	0,63716041702466	0,986757897603486	0,989104862624062	0,984972615589446	0,647827408446283	0,64990421327188	0,654865098071488	0,980672388112632	0,985650578055181	0,98945625576282	0,622123467277524	0,652533369615525	0,621356731331121
399	0,854131496687757	0,975569072164948	0,980637113402062	0,979527835051546	0,650922195142849	0,689954140794096	0,66157120904275	0,986939451706609	0,989715716533527	0,988214112805616	0,623669076108481	0,667784369496792	0,662287087067911	0,989487286332364	0,991253812327115	0,991909887226044	0,701537693546879	0,725765994374566	0,642436457334407
400	1	0,975021649484536	0,980994845360825	0,981342268041237	0,654555515063361	0,688120399546114	0,630679703685835	0,987591911764706	0,990619704671992	0,989848099733721	0,666110178742092	0,69359091010258	0,598081953976674	0,988529771615008	0,990797219660969	0,99192761898007	0,671107127144147	0,695484788292493	0,642578969732347
