# Supplementary material for: Rarity of microbial species: In search of reliable associations
Source: PLoS One. 2019 Mar 15;14(3):e0200458. doi: 10.1371/journal.pone.0200458 (PMC6420159; doi:10.1371/journal.pone.0200458)
Supplement: S2 File — Code files, data files, and result files associated with each of the figures. Implementation of testability-based filtering in CoNet and via the graphical lasso method with clr transformation (SPIEC-EASI-like). (ZIP) [file pone.0200458.s007.zip › S2_file/FIG_1A.R]

# fisher

N=50


max_f <- matrix(nrow=N+1,ncol=N+1)
min_f <- matrix(nrow=N+1,ncol=N+1)
max_P <- matrix(nrow=N+1,ncol=N+1)
min_P <- matrix(nrow=N+1,ncol=N+1)

for (i in 1:(N+1)){
  na=i-1
  nac=N-na
  for (j in 1:(N+1)){
    nb=j-1
    nbc=N-nb
    
    # max
    n11=min(na,nb)
    n00=n11+nac+nbc-N
    n01=N-n11-nbc
    n10=N-n11-nac
    tableau=matrix(c(n00,n10,n01,n11),nrow=2)
    max_f[i,j] <- fisher.test(tableau)$p.value
    # max_P[i,j] <- probf(n00,n01,n10,n11)
    
    # min
    n11=max(0,na+nb-N)
    n00=n11+nac+nbc-N
    n01=N-n11-nbc
    n10=N-n11-nac
    tableau=matrix(c(n00,n10,n01,n11),nrow=2)
    min_f[i,j] <- fisher.test(tableau)$p.value
    # min_P[i,j] <- probf(n00,n01,n10,n11)
    
  }
}


# image(min_P)
# image(min_f)
# image(max_P)
# image(max_f)
# 
# image(min_P<0.05)
# image(min_f<0.05)
# image(max_P<0.05)
# image(max_f<0.05)
# 
# fff <- function(m) t(m)[,nrow(m):1,drop = F]
monbleu="#4575b4"
monrouge="#d73027"
mongris="#D9D9D9"
monnoir="#252525"


res<- (min_f>0.05) *1
res<- res + (max_f>0.05) *2

dplot <- melt(res)
dplot[,1:2] <- dplot[,1:2]-1

fig6a <- ggplot(dplot, aes(x=Var1,y=Var2,fill=factor(value))) +
  xlab("Prevalence OTU 1") + ylab("Prevalence OTU 2") + theme_few()+
  theme(plot.margin=unit(c(5.5, 2.5, 5.5, 2.5), "points")) +
  scale_x_continuous(expand = c(0, 0),labels = seq(0,1,0.1),breaks=seq(0,1,0.1)*50) +
  scale_y_continuous(expand = c(0, 0),labels = seq(0,1,0.1),breaks=seq(0,1,0.1)*50) +
  geom_raster() + 
  scale_fill_manual(name="Occurrence-based associations",
                    values=c(mongris, monbleu, monrouge,monnoir ),
                    breaks = c("3","1","2","0"),
                    labels = c("Non-testable", "Positive associations only", "Negative associations only","Fully testable"))

fig6a 
