# Supplementary material for: Rarity of microbial species: In search of reliable associations
Source: PLoS One. 2019 Mar 15;14(3):e0200458. doi: 10.1371/journal.pone.0200458 (PMC6420159; doi:10.1371/journal.pone.0200458)
Supplement: S2 File — Code files, data files, and result files associated with each of the figures. Implementation of testability-based filtering in CoNet and via the graphical lasso method with clr transformation (SPIEC-EASI-like). (ZIP) [file pone.0200458.s007.zip › S2_file/FIG_1B.R]

res <- NULL
Nv<-c(5:100,seq(102,200,2),seq(210,300,10))

for (N in Nv){
  print(N)
  
  max_f <- matrix(nrow=N,ncol=N)
  min_f <- matrix(nrow=N,ncol=N)

  for (i in 1:N){
    na=i
    nac=N-na
    for (j in 1:N){
      nb=j
      nbc=N-nb
      
      # max
      n11=min(na,nb)
      n00=n11+nac+nbc-N
      n01=N-n11-nbc
      n10=N-n11-nac
      tableau=matrix(c(n00,n10,n01,n11),nrow=2)
      max_f[i,j] <- fisher.test(tableau)$p.value

      # min
      n11=max(0,na+nb-N)
      n00=n11+nac+nbc-N
      n01=N-n11-nbc
      n10=N-n11-nac
      tableau=matrix(c(n00,n10,n01,n11),nrow=2)
      min_f[i,j] <- fisher.test(tableau)$p.value

    }
  }
  
  
  resf<- (min_f>0.05) *1
  resf<- resf + (max_f>0.05) *2
  
  res0 <- sum(resf==0)/(N)^2
  res1 <- sum(resf==1)/(N)^2
  res2 <- sum(resf==2)/(N)^2
  res3 <- sum(resf==3)/(N)^2

  res  <- rbind(res, c(res0,res1,res2,res3))
  
}

# write.table(res,file="res.fisher.txt")
res=read.table("data_fig/res.fisher.txt")

res=cbind(Nv,res)
colnames(res)=c("N", "bi", "po", "no", "ir")
require(reshape2);require(ggplot2);require(ggthemes)
dplot<-melt(res,id.vars = "N")


monbleu="#4575b4"
monrouge="#d73027"
mongris="#D9D9D9"
monnoir="#252525"
monrouge2="#FB6A4A"


ggplot(dplot, aes(x=N,y=value)) +
  ylab("Proportion of testable associations") + theme_few()+
  theme(plot.margin=unit(c(5.5, 2.5, 5.5, 2.5), "points")) +
  scale_x_continuous(expand = c(0, 0),breaks = c(5,seq(0,100,20),seq(150,300,50))) +
  scale_y_continuous(expand = c(0, 0),breaks = seq(0,1,0.1),limits=c(0,1)) +
  geom_line(aes(color=variable,linetype=variable),size=0.8 ) +
  scale_color_manual("Occurrence-based associations",values=c(mongris,monbleu , monrouge2, monnoir ),
                     breaks = c("ir", "po", "no","bi"),
                     labels = c("Non-testable", "Positive associations only", "Negative associations only","Fully testable")) +
  scale_linetype_manual(values = c("solid","solid", "dashed","solid"),breaks=NULL)
