# Supplementary material for: Rarity of microbial species: In search of reliable associations
Source: PLoS One. 2019 Mar 15;14(3):e0200458. doi: 10.1371/journal.pone.0200458 (PMC6420159; doi:10.1371/journal.pone.0200458)
Supplement: S2 File — Code files, data files, and result files associated with each of the figures. Implementation of testability-based filtering in CoNet and via the graphical lasso method with clr transformation (SPIEC-EASI-like). (ZIP) [file pone.0200458.s007.zip › S2_file/FIG_1C.R]

alpha_test=5/100
B=qchisq(1-alpha_test,df=1)
N=50
K=B/N

f1<-function(x) {(1-x)/(1+((1-K)/K)*x)}
f2<-function(x) {(-1+x)/(-1+(1-K)*x)}
f3<-function(x) {x/(K+(1-K)*x)}
f4<-function(x) {x/(1/K+((K-1)/K)*x)}

require(ggplot2)
require(ggthemes)
library(RColorBrewer)

vx_step=0.0001
vx<-seq(0+vx_step,1-vx_step,vx_step)

monbleu="#4575b4"
monrouge="#d73027"
monvert="#D9D9D9"
mongris="#252525"

fig1C<-ggplot(data.frame(vx), aes(vx)) + 
  xlab("Prevalence OTU 1") + ylab("Prevalence OTU 2") + theme_few()+
  theme(plot.margin=unit(c(5.5, 2.5, 5.5, 2.5), "points")) +
  scale_x_continuous(expand = c(0, 0),breaks = seq(0,1,0.1)) +
  scale_y_continuous(expand = c(0, 0),breaks = seq(0,1,0.1)) +
  geom_ribbon(data=subset(data.frame(vx),vx<(B/(B+N))),aes(ymin = f1(vx), ymax = f3(vx), fill = "Irrelevant")) +
  geom_ribbon(data=subset(data.frame(vx),vx>(N/(B+N))),aes(ymin = f2(vx), ymax = f4(vx), fill = "Irrelevant")) +
  geom_ribbon(data=subset(data.frame(vx),T),aes(ymin = apply(cbind(f2(vx),f3(vx)),1,max), ymax = 1, fill = "Irrelevant")) +
  geom_ribbon(data=subset(data.frame(vx),T),aes(ymin = 0, ymax = apply(cbind(f1(vx),f4(vx)),1,min), fill = "Irrelevant")) +

  geom_ribbon(data=subset(data.frame(vx),vx<=1/2),aes(ymin = f4(vx), ymax = apply(cbind(f1(vx),f3(vx)),1,min), fill = "Positive only")) +
  geom_ribbon(data=subset(data.frame(vx),vx>=1/2),aes(ymin = apply(cbind(f2(vx),f4(vx)),1,max), ymax = f3(vx), fill = "Positive only")) +
  
  geom_ribbon(data=subset(data.frame(vx),vx<=1/2),aes(ymin = apply(cbind(f1(vx),f3(vx)),1,max), ymax = f2(vx), fill = "Negative only")) +
  geom_ribbon(data=subset(data.frame(vx),vx>=1/2),aes(ymin = f1(vx), ymax = apply(cbind(f2(vx),f4(vx)),1,min), fill = "Negative only")) +

  geom_ribbon(data=subset(data.frame(vx),vx>(B/(B+N))&vx<N/(B+N)),aes(ymin = apply(cbind(f1(vx),f4(vx)),1,max), ymax = apply(cbind(f2(vx),f3(vx)),1,min), fill = "Bilateral")) +

  scale_fill_manual(name="Tests",values=alpha(c(monvert, mongris, monrouge,monbleu ),0.8),breaks = c("Irrelevant", "Positive only", "Negative only","Bilateral"),
                    labels = c("Irrelevant", "Positive only", "Negative only","Bilateral"))

fig1C
