# Supplementary material for: Rarity of microbial species: In search of reliable associations
Source: PLoS One. 2019 Mar 15;14(3):e0200458. doi: 10.1371/journal.pone.0200458 (PMC6420159; doi:10.1371/journal.pone.0200458)
Supplement: S2 File — Code files, data files, and result files associated with each of the figures. Implementation of testability-based filtering in CoNet and via the graphical lasso method with clr transformation (SPIEC-EASI-like). (ZIP) [file pone.0200458.s007.zip › S2_file/FIG_1D.R]

require(ggplot2)
require(reshape2)
require(ggthemes)

N_vect = seq(5,300,0.5)
length_N_vect=length(N_vect)

alpha_test=5/100
B=qchisq(1-alpha_test,df=1)
K_vect=B/N_vect
set.seed(1985)
Npt=10^6

F1=function(x) {(1-x)/(1+((1-K)/K)*x)}
F2=function(x) {(-1+x)/(-1+(1-K)*x)}
F3=function(x) {(x)/(K+(1-K)*x)}
F4=function(x) {(x)/(1/K+((K-1)/K)*x)} 

MC_AIRR=rep(0,length_N_vect)
MC_APOS=rep(0,length_N_vect)
MC_ANEG=rep(0,length_N_vect)
MC_ABIL=rep(0,length_N_vect)
INT_AIRR=rep(0,length_N_vect)
INT_APOS=rep(0,length_N_vect)
INT_ANEG=rep(0,length_N_vect)
INT_ABIL=rep(0,length_N_vect)

for (i in 1:length_N_vect){
  N=N_vect[i]
  K=K_vect[i]
  print(N)
  
  
  ############################################################
  # monte carlo
  
  # x = ((1 - (1/N)^(k+1))*runif(Npt) + (1/N)^(k+1))^(1/(k+1))
  # y = ((1 - (1/N)^(k+1))*runif(Npt) + (1/N)^(k+1))^(1/(k+1))
  x = runif(Npt,1/N,1)
  y = runif(Npt,1/N,1)
  
  sF1<- (y>F1(x))
  sF2<- (y>F2(x))
  sF3<- (y>F3(x))
  sF4<- (y>F4(x))
  
  AIRR1<- mean( sF3 * (!sF1) )
  AIRR2<- mean( sF2 * (!sF4) )
  AIRR3<- mean( sF2 * sF3 )
  AIRR4<- mean( (!sF1) * (!sF4) )
  MC_AIRR[i]=AIRR1+AIRR2+AIRR3+AIRR4
  
  APOS1= mean( (!sF3) * (!sF1) * sF4 )
  APOS2= mean( (!sF3) * sF2 * sF4 )
  MC_APOS[i]=APOS1+APOS2
  
  ANEG1= mean( sF1 * sF3 * (!sF2) )
  ANEG2= mean( sF1 * (!sF4) * (!sF2) )
  MC_ANEG[i]=ANEG1+ANEG2
  
  MC_ABIL[i]= mean( sF1 * sF4 * (!sF2) * (!sF3) )
  
  
  ############################################################
  # integrate()
  k=0
  Cn <- (k+1)/(1-(1/N)^(k+1))
  fpl <- function(x) {Cn*x^k}

  ABIL1=integrate(function(x){sapply(x, function(x) {integrate(function(y) {fpl(x)*fpl(y) },max(F1(x),1/N) ,max(F3(x),1/N) )$value})},K/(K+1),1/2)$value
  ABIL2=integrate(function(x){sapply(x, function(x) {integrate(function(y) {fpl(x)*fpl(y) },max(F4(x),1/N) ,max(F2(x),1/N) )$value})},1/2,1/(K+1))$value
  INT_ABIL[i]=ABIL1+ABIL2

  AIRR1=integrate(function(x){sapply(x, function(x) {integrate(function(y) fpl(x)*fpl(y),max(F3(x),1/N) ,max(F1(x),1/N) )$value})},1/N,K/(K+1))$value
  AIRR2=integrate(function(x){sapply(x, function(x) {integrate(function(y) fpl(x)*fpl(y),max(F2(x),1/N) ,max(F4(x),1/N) )$value})},1/(K+1),1)$value
  INT_AIRR[i]= 2*(AIRR1+AIRR2)

  INT_AUNI=1-INT_AIRR[i]-INT_ABIL[i]

  AF1=integrate(function(x){sapply(x, function(x) {integrate(function(y) fpl(x)*fpl(y),1/N ,max(F1(x),1/N) )$value})},1/N,1)$value
  AF2=integrate(function(x){sapply(x, function(x) {integrate(function(y) fpl(x)*fpl(y),max(F2(x),1/N) ,1 )$value})},1/N,1)$value
  INT_APOS[i]= AF1+AF2 -INT_AIRR[i]

  INT_ANEG[i]=INT_AUNI-INT_APOS[i]

}

#########
# save data

MC_AIRR=INT_AIRR
MC_APOS=INT_APOS
MC_ANEG=INT_ANEG
MC_ABIL=INT_ABIL

dplot=data.frame(N=N_vect,MC_AIRR,UNI=MC_ANEG+MC_APOS,MC_ABIL)
dplot=melt(dplot,id.vars="N")
# write.csv2(x = dplot, row.names = F, file = "/data_fig/fig1D.csv")

dplot=data.frame(N=N_vect,MC_AIRR,MC_APOS,MC_ANEG,MC_ABIL)
dplot=melt(dplot,id.vars="N")
# write.csv2(x = dplot, row.names = F, file = "/data_fig/fig1D_OU.csv")

############################################################
# plot()

monbleu="#4575b4"
monrouge="#d73027"
monvert="#D9D9D9"
mongris="#252525"
monviolet="#D9F0A3"

dplot= read.csv2(file = "data_fig/fig1D_ou.csv")

fig1D <- ggplot(dplot, aes(x=N,y=value)) +
  ylab("Proportion of testable associations") + theme_few()+
  theme(plot.margin=unit(c(5.5, 2.5, 5.5, 2.5), "points")) +
  scale_x_continuous(expand = c(0, 0),breaks = c(5,seq(0,100,20),seq(150,300,50))) +
  scale_y_continuous(expand = c(0, 0),breaks = seq(0,1,0.1),limits=c(0,1)) +
  geom_line(aes(color=variable,linetype=variable),size=0.8 ) +
  scale_color_manual("Occurrence-based associations",values=c(monvert2, mongris,monrouge2 ,monbleu ),
                     breaks=c("MC_AIRR","MC_APOS", "MC_ANEG","MC_ABIL"),
                     labels=c("Non-testable", "Positive associations only","Negative associations only","Fully testable")) +
  scale_linetype_manual("Tests",values = c("solid","solid", "solid","dashed"),breaks=NULL)

fig1D
