# Supplementary material for: Rarity of microbial species: In search of reliable associations
Source: PLoS One. 2019 Mar 15;14(3):e0200458. doi: 10.1371/journal.pone.0200458 (PMC6420159; doi:10.1371/journal.pone.0200458)
Supplement: S2 File — Code files, data files, and result files associated with each of the figures. Implementation of testability-based filtering in CoNet and via the graphical lasso method with clr transformation (SPIEC-EASI-like). (ZIP) [file pone.0200458.s007.zip › S2_file/FIG_1E.R]

N=50
alpha_test=5/100
tt = qt(1-alpha_test/2, N-2, lower.tail = TRUE)
K = (tt^2)/(N-2+tt^2)


f1<-function(x)
{(1-x)/(1+((1-K)/K)*x)}

require(ggplot2)
require(ggthemes)
library(RColorBrewer)

monbleu="#377EB8"
monrouge="#E41A1C"
monvert="#BDBDBD"
mongris="#000000"
monviolet="#984EA3"

vx<-seq(0,1,0.00001)
fig1E <- ggplot(data.frame(vx), aes(vx)) + 
  xlab("Prevalence OTU 1") + ylab("Prevalence OTU 2") + theme_few()+
  theme(plot.margin=unit(c(5.5, 2.5, 5.5, 2.5), "points")) +
  scale_x_continuous(expand = c(0, 0),breaks = seq(0,1,0.1)) +
  scale_y_continuous(expand = c(0, 0),breaks = seq(0,1,0.1)) +
  
  geom_ribbon(data=subset(data.frame(vx),T),aes(ymin = 0, ymax = f1(vx), fill = "Positive only")) +
  
  geom_ribbon(data=subset(data.frame(vx),T),aes(ymin = f1(vx), ymax = 1, fill = "Bilateral")) +
  
  scale_fill_manual(name="Abundance-based associations",values=c(monvert, monbleu),breaks = c("Positive only","Bilateral"),
                    labels = c("Positive associations only ","Fully testable"))

fig1E
