# Supplementary material for: Rarity of microbial species: In search of reliable associations
Source: PLoS One. 2019 Mar 15;14(3):e0200458. doi: 10.1371/journal.pone.0200458 (PMC6420159; doi:10.1371/journal.pone.0200458)
Supplement: S2 File — Code files, data files, and result files associated with each of the figures. Implementation of testability-based filtering in CoNet and via the graphical lasso method with clr transformation (SPIEC-EASI-like). (ZIP) [file pone.0200458.s007.zip › S2_file/FIG_1F.R]

N_vect = seq(5,300,0.2)
length_N_vect=length(N_vect)

alpha_test=5/100
t_vect = qt(1-alpha_test/2, N_vect-2, lower.tail = TRUE)
K_vect = (t_vect^2)/(N_vect-2+t_vect^2)

set.seed(1985)
Npt=10^6

k=0
fpl <- function(x) {Cn*x^k}

f1<-function(x) {(1-x)/(1+((1-K)/K)*x)}

# MC_APOS=rep(0,length_N_vect)
# MC_ABIL=rep(0,length_N_vect)
INT_APOS=rep(0,length_N_vect)
INT_ABIL=rep(0,length_N_vect)


for (i in 1:length_N_vect){
  N=N_vect[i]
  K=K_vect[i]
  print(c(N,sqrt(K)))
  
  ############################################################
  # # monte carlo
  # x.unif = runif(Npt,1/N,1)
  # y.unif = runif(Npt,1/N,1)
  # 
  # sF1<- ( y.unif > f1(x.unif) )
  # 
  # MC_APOS[i] = mean( !sF1 )
  # MC_ABIL[i] = mean( sF1 )
  
  
  ############################################################
  # integrate()

  Cn <- N/(N-1)
  INT_ABIL[i]=integrate(function(x){sapply(x, function(x) {integrate(function(y) {fpl(x)*fpl(y) },max(f1(x),1/N) ,1 )$value})},1/N,1)$value
  INT_APOS[i]=integrate(function(x){sapply(x, function(x) {integrate(function(y) {fpl(x)*fpl(y) },1/N ,max(f1(x),1/N) )$value})},1/N,1)$value

}


require(ggplot2)
require(reshape2)
require(ggthemes)


MC_ABIL=INT_ABIL
MC_APOS=INT_APOS
dplot=data.frame(N=N_vect,MC_ABIL,MC_APOS)
dplot=melt(dplot,id.vars="N")
# write.csv2(x = dplot, row.names = F, file = "/Users/arcougoul/Thèse/Article1/Figure/data_fig/fig1e.csv")


dplot<-read.csv2(file = "data_fig/fig1F.csv")

monbleu="#4575b4"
monvert2="#BDBDBD"

fig1e <- ggplot(dplot, aes(x=N,y=value)) +
  ylab("Proportion of testable associations") + theme_few()+
  theme(plot.margin=unit(c(5.5, 2.5, 5.5, 2.5), "points")) +
  scale_x_continuous(expand = c(0, 0),breaks = c(5,seq(0,100,20),seq(150,300,50))) +
  scale_y_continuous(expand = c(0, 0),breaks = seq(0,1,0.1),limits=c(0,1)) +
  geom_line(aes(color=variable),size=0.8) +
  scale_color_manual("Abundance-based associations",values=c(monvert2, monbleu),
                     breaks=c("MC_APOS","MC_ABIL"),
                     labels=c("Positive associations only ", "Fully testable"))
fig1e
