# Supplementary material for: Rarity of microbial species: In search of reliable associations
Source: PLoS One. 2019 Mar 15;14(3):e0200458. doi: 10.1371/journal.pone.0200458 (PMC6420159; doi:10.1371/journal.pone.0200458)
Supplement: S2 File — Code files, data files, and result files associated with each of the figures. Implementation of testability-based filtering in CoNet and via the graphical lasso method with clr transformation (SPIEC-EASI-like). (ZIP) [file pone.0200458.s007.zip › S2_file/FIG_2A.R]

##################################################
##################################################
#
# lecture en routine de fichier .biom et .csv
#
# MLE estimation - truncated powerlaw
#
##################################################
##################################################

library(biomformat)
# library(phyloseq)

list.biom <- list.files(path="./Article_1/Figure/Microbiota data sets", pattern = "\\.biom", full.names	 = T)
list.csv <- list.files(path="./Article_1/Figure/Microbiota data sets", pattern = "\\.csv$", full.names	 = T)

res.biom = data.frame(microbiota_data_file=c(list.biom,list.csv,"Uniform distribution"),N=0,k=0,y0=0,N_OTU=0,intercept_N=0)
res.prev=NULL

seuil_prevalence=0.01
# lecture des fichiers biom
for (i in 1:length(list.biom)){
  print(i)
  otu_table <- read_biom(list.biom[i])
  otu_table <- as.data.frame(as.matrix(biom_data(otu_table)))
  otu_table <- (otu_table> 0) * 1
  otu_table <- t(otu_table)
  N <- dim(otu_table)[1]

  prev = colMeans(otu_table)
  prev = prev[prev>seuil_prevalence]
  # prev = prev[(prev)>0.05];hist(prev,breaks=20,freq=F)
  prev = sort(prev)
  data_name=strsplit(list.biom[i],split="\\.biom")[[1]]
  data_name=gsub("Microbiota data sets/","",data_name)
  res.prev= rbind(res.prev, as.data.frame(cbind( Microbiota=rep(data_name,length(prev)) , Prevalence=prev ) ))
  
  kv <- seq(-4,-0.5,0.00001)
  kv = kv[kv!=-1]
  a=max(1/N,seuil_prevalence)

  LL = log( (kv+1) / (1 - (a)^(kv+1)) ) + (kv/length(prev)) * sum(log(prev))
  maxLL = which(LL==max(LL)) #optim() would have been better
  k = kv[maxLL]
  y0 = log( (k+1)/(1- (1/N)^(k+1)) )
  res.biom[i,2:5] = c(N,k,y0,length(prev))
}

# lecture des fichiers csv
for (i in 1:length(list.csv)){
  print(i)
  otu_table <- read.csv2(list.csv[i])
  ##### noms des OTU en premi?re ligne ? enlever
  rownames(otu_table) <- otu_table[,1]
  otu_table <- otu_table[,-1]
  
  otu_table <- (otu_table> 0) * 1
  otu_table <- t(otu_table)
  N <- dim(otu_table)[1]
  
  prev = colMeans(otu_table)
  prev = prev[prev>seuil_prevalence]
  prev = sort(prev)
  
  data_name=strsplit(list.csv[i],split="\\.csv")[[1]]
  data_name=gsub("Microbiota data sets/","",data_name)
  res.prev= rbind(res.prev, as.data.frame(cbind( Microbiota=rep(data_name,length(prev)) , Prevalence=prev ) ))
  
  kv <- seq(-3,-0.5,0.0000001)
  kv = kv[kv!=-1]
  a=max(1/N,seuil_prevalence)
  
  LL = log( (kv+1) / (1 - (a)^(kv+1)) ) + (kv/length(prev)) * sum(log(prev))
  maxLL = which(LL==max(LL))
  k = kv[maxLL]
  y0 = log( (k+1)/(1- (1/N)^(k+1)) )
  res.biom[i+length(list.biom),2:5] = c(N,k,y0,length(prev))
  
}


#ajout intercept
N=10^2
# res.biom$intercept_N=res.biom$y0/(log(1/res.biom$N)/log(10^-3))
res.biom$intercept_N=log((res.biom$k+1)/(1-(1/N)^(res.biom$k+1)))
# res.biom[length(c(list.biom,list.csv))+1,5]=0

res.biom = res.biom[order(res.biom$k,decreasing = F),]

nomxx<-unlist(strsplit(as.character(res.biom$microbiota_data_file),"\\."))
nomxx<-nomxx[nomxx!="biom"&nomxx!="csv"&nomxx!=""]
nomxx<-gsub("/Article_1/Figure/Microbiota data sets/","",nomxx)
res.biom$microbiota_data_file=nomxx
res.prev$Prevalence=as.numeric(as.vector(res.prev$Prevalence))


# SAUVEGARDE
# write.csv2(x = res.biom, row.names = F, file = "./Article_1/Figure/data_fig/fig2ab_biom_0.01.csv")
# write.csv2(x = res.prev, row.names = F, file = "./Article_1/Figure/data_fig/fig2ab_prev_0.01.csv")

####################################################

res.biom<-read.csv2( file = "data_fig/fig2ab_biom_0.01.csv")
res.prev<-read.csv2(file = "data_fig/fig2ab_prev_0.01.csv")

library(ggplot2); library(ggthemes); library(scales)
res.prev_trunc=res.prev[res.prev$Prevalence>0.05,]
ggplot(data=res.prev_trunc, aes(x=Prevalence)) + 
  theme_few()+
  geom_histogram(aes(x =Prevalence, y=..density..))+
  facet_wrap(~Microbiota)+
  geom_density(aes(x =Prevalence))


ggplot() + 
  xlab("Prevalence") + ylab("Density") + theme_few()+
  # theme(plot.margin=unit(c(5.5, 2.5, 5.5, 2.5), "points")) +
  scale_x_continuous(limits = c(log(10^-3),0),expand = c(0,0),breaks=log(10^seq(-3,0,1)),labels=c(math_format()(seq(-3,-1,1)),1)) +
  scale_y_continuous(limits = c(log(10^-3),log(10^4)),expand = c(0,0),breaks=log(10^seq(-4,4,1)),labels=c(math_format()(seq(-4,-1,1)),1,math_format()(seq(1,4,1)))) +
  geom_abline(data=res.biom,mapping=aes(intercept = intercept_N, slope = k,colour=microbiota_data_file,linetype=microbiota_data_file),size=0.8) +
  scale_color_manual(name="Microbiota", breaks = res.biom$microbiota_data_file,labels=res.biom$microbiota_data_file, values= factor(res.biom$microbiota_data_file)) +
  scale_linetype_discrete(name="Microbiota", breaks = res.biom$microbiota_data_file, labels = res.biom$microbiota_data_file)


ALPHA<-0.05
Nbins=31
res.prev_trunc=res.prev[res.prev$Prevalence>ALPHA,]
neworder <- res.biom$microbiota_data_file
res.prev_trunc$facet = factor(res.prev_trunc$Microbiota, levels = neworder)

res.prev_trunc$Prevalence=as.numeric(res.prev_trunc$Prevalence)


res.prev_trunc_4 <- res.prev_trunc[res.prev_trunc$Microbiota %in% c("Global sponge microbiome", "Honeybees from Puerto Rico","TARA - Ocean systems", "Soil from California vineyards"),]
res.prev_trunc_4$facet = factor(res.prev_trunc_4$Microbiota, levels = c("Global sponge microbiome", "Honeybees from Puerto Rico","TARA - Ocean systems", "Soil from California vineyards"))


fig2a <- ggplot(data=res.prev_trunc_4,aes(x=Prevalence)) + 
  theme_few()+ ylab("Density") + xlab("OTU Prevalence")+
  scale_x_continuous(breaks = seq(0,1,0.2)) +
  theme(axis.text.x = element_text(size=10),axis.text.y = element_text(size=10), panel.spacing.x = unit(2, "lines"),strip.text.x = element_text(size=12))+
  geom_histogram(aes(y=..density..),bins=Nbins)+
  # geom_histogram(aes(y=..density..),bins=Nbins,alpha=0.4)+
  facet_wrap(~facet)

fig2a
