# Supplementary material for: Rarity of microbial species: In search of reliable associations
Source: PLoS One. 2019 Mar 15;14(3):e0200458. doi: 10.1371/journal.pone.0200458 (PMC6420159; doi:10.1371/journal.pone.0200458)
Supplement: S2 File — Code files, data files, and result files associated with each of the figures. Implementation of testability-based filtering in CoNet and via the graphical lasso method with clr transformation (SPIEC-EASI-like). (ZIP) [file pone.0200458.s007.zip › S2_file/FIG_2B.R]

##################################################
##################################################
#
# lecture en routine de fichier .biom et .csv
#
# MLE estimation - truncated powerlaw
#
##################################################
##################################################

library(ggplot2)
library(ggthemes)
library(RColorBrewer)
library(biomformat)

list.biom <- list.files(path="Microbiota data sets/",pattern = "\\.biom")
nom_fichier <- paste0("Microbiota data sets/",list.biom[7])
otu_table <- read_biom(nom_fichier)

otu_table <- as.data.frame(as.matrix(biom_data(otu_table)))
otu_table <- t(otu_table)

# keep the most 100 prevalent OTU
prevalence <- colMeans(otu_table>0)


ALPHA<-0.0
prev_trunc=prevalence[prevalence>ALPHA]


res<- sample(prev_trunc,2000)
res<-cbind(res [1:1000],res[1001:2000])

df3 <- as.data.frame(res)
names(df3)=c("prev_1","prev_2")

d <- ggplot(data=df3,aes(prev_1,prev_2)) +
  # scale_x_continuous(expand = c(0, 0)) +
  # scale_y_continuous(expand = c(0, 0)) +
  # coord_cartesian(xlim = c(0, 1),ylim = c(0, 1)) +
  geom_point()
# stat_density_2d(aes(fill = as.factor(..level..)),bins=5, geom = "polygon")
# geom_density_2d()+
# stat_density_2d(geom = "raster", aes(fill = ..density..), contour = FALSE,alpha=0.5)+
# scale_fill_gradientn(colors=c("white","steelblue","darkblue"))

library(ggExtra)

fig3b <- ggMarginal(d + theme_few(), type = "histogram",
                    fill = "steelblue", col = "darkblue", size=4)

fig3b
