# Supplementary material for: Rarity of microbial species: In search of reliable associations
Source: PLoS One. 2019 Mar 15;14(3):e0200458. doi: 10.1371/journal.pone.0200458 (PMC6420159; doi:10.1371/journal.pone.0200458)
Supplement: S2 File — Code files, data files, and result files associated with each of the figures. Implementation of testability-based filtering in CoNet and via the graphical lasso method with clr transformation (SPIEC-EASI-like). (ZIP) [file pone.0200458.s007.zip › S2_file/FIG_2C.R]

N_vect = seq(5,300,1)

alpha_test=5/100
B=qchisq(1-alpha_test,df=1)
K_vect=B/N_vect
set.seed(1985)
Npt=10^6

k_vect<-c(-2, -1.01)

F1=function(x) {(1-x)/(1+((1-K)/K)*x)}
F2=function(x) {(-1+x)/(-1+(1-K)*x)}
F3=function(x) {(x)/(K+(1-K)*x)}
F4=function(x) {(x)/(1/K+((K-1)/K)*x)} 

MC_AIRR=matrix(rep(0,length(N_vect)),nrow=length(N_vect),ncol=length(k_vect))
colnames(MC_AIRR)=k_vect
rownames(MC_AIRR)=N_vect
MC_APOS=MC_AIRR
MC_ANEG=MC_AIRR
MC_ABIL=MC_AIRR

XUNIF1=runif(Npt)
XUNIF2=runif(Npt)

for (i in 1:length(N_vect)){
  for (j in 1:length(k_vect)){
    k=k_vect[j]
    N=N_vect[i]
    K=K_vect[i]
    print(c(k,N))
  
    ############################################################
    # monte carlo
  
    x = ((1 - (1/N)^(k+1))*XUNIF1 + (1/N)^(k+1))^(1/(k+1))
    y = ((1 - (1/N)^(k+1))*XUNIF2 + (1/N)^(k+1))^(1/(k+1))
  
    sF1<- (y>F1(x))
    sF2<- (y>F2(x))
    sF3<- (y>F3(x))
    sF4<- (y>F4(x))
  
    AIRR1<- mean( sF3 * (!sF1) )
    AIRR2<- mean( sF2 * (!sF4) )
    AIRR3<- mean( sF2 * sF3 )
    AIRR4<- mean( (!sF1) * (!sF4) )
    MC_AIRR[i,j]=AIRR1+AIRR2+AIRR3+AIRR4
  
    APOS1= mean( (!sF3) * (!sF1) * sF4 )
    APOS2= mean( (!sF3) * sF2 * sF4 )
    MC_APOS[i,j]=APOS1+APOS2
  
    ANEG1= mean( sF1 * sF3 * (!sF2) )
    ANEG2= mean( sF1 * (!sF4) * (!sF2) )
    MC_ANEG[i,j]=ANEG1+ANEG2
  
    MC_ABIL[i,j]= mean( sF1 * sF4 * (!sF2) * (!sF3) )
    }
}

############################################################
# MC_AUNI=MC_APOS+MC_ANEG
library(reshape2)
require(ggplot2)
require(ggthemes)
dat=melt(MC_AIRR)
dat=cbind(test="IRR",dat)
dat=rbind(dat,cbind(test="POS",melt(MC_APOS)))
dat=rbind(dat,cbind(test="NEG",melt(MC_ANEG)))
dat=rbind(dat,cbind(test="BIL",melt(MC_ABIL)))
dat$Var2[dat$Var2==-1.01]=-1

# write.csv2(x = dat, row.names = F, file = "data_fig/fig2c.csv")

dat<-read.csv2(file = "data_fig/fig2c.csv")

monviolet="#D9F0A3"
monbleu="#4575b4"
monrouge="#d73027"
monvert="#D9D9D9"
mongris="#252525"
monrouge2="#FB6A4A"
monvert2="#BDBDBD"

fig2c <- ggplot(dat, aes(x=Var1,y=value,group=interaction(Var2,test),linetype=factor(Var2),color=factor(test))) +
  ylab("Proportion of testable associations") + theme_few()+
  theme(plot.margin=unit(c(5.5, 2.5, 5.5, 2.5), "points")) +
  scale_x_continuous(name = "N", expand = c(0, 0),breaks = c(5,seq(0,100,20),seq(150,300,50))) +
  scale_y_continuous(expand = c(0, 0),breaks = seq(0,1,0.1),limits=c(0,1)) +
  geom_line(size=0.8) +
  scale_color_manual("Occurrence-based associations",values=c(monvert2,mongris,monrouge,monbleu),
                     breaks=c("IRR","POS","NEG","BIL"),
                     labels=c("Non-testable", "Positive associations only","Negative associations only","Fully testable")) +
  scale_linetype("Power law coefficient",breaks=dat$Var2,labels=paste0("k = ",dat$Var2)) +
  # theme(legend.key.width=unit(1.7,"line")) +
  guides(color = guide_legend(order = 1))

fig2c
