# Supplementary material for: Rarity of microbial species: In search of reliable associations
Source: PLoS One. 2019 Mar 15;14(3):e0200458. doi: 10.1371/journal.pone.0200458 (PMC6420159; doi:10.1371/journal.pone.0200458)
Supplement: S2 File — Code files, data files, and result files associated with each of the figures. Implementation of testability-based filtering in CoNet and via the graphical lasso method with clr transformation (SPIEC-EASI-like). (ZIP) [file pone.0200458.s007.zip › S2_file/FIG_2D.R]

N_vect = seq(5,300,1)

# intervalle de confiacne
alpha_test=5/100
t_vect=qt(1-alpha_test/2, N_vect-2, lower.tail = TRUE)
K_vect = (t_vect^2)/(N_vect-2+t_vect^2)

# coeff de la loi de puissance
k_vect=c(-2,-1.01)

f1<-function(x) {(1-x)/(1+((1-K)/K)*x)}

set.seed(32)
Npt=10^6

MC_APOS=matrix(0,nrow=length(N_vect),ncol=length(k_vect))
rownames(MC_APOS)=N_vect
colnames(MC_APOS)=k_vect
MC_ABIL=MC_APOS

# INT_APOS<-MC_APOS
# INT_ABIL<-MC_APOS

XUNIF1<-runif(Npt)
XUNIF2<-runif(Npt)

for (i in 1:length(N_vect)){
  for(j in 1:length(k_vect)){
    N=N_vect[i]
    k=k_vect[j]
    K=K_vect[i]
    print(c(N,k))

############################################################
# monte carlo
    x = ((1 - (1/N)^(k+1))*XUNIF1 + (1/N)^(k+1))^(1/(k+1))
    y = ((1 - (1/N)^(k+1))*XUNIF2 + (1/N)^(k+1))^(1/(k+1))

    sF1<- (y>f1(x))

    MC_APOS[i,j] = mean( !sF1 )
    MC_ABIL[i,j] = mean( sF1 )
    
############################################################
# integrate()
    # Cn <- (k+1)/(1-(1/N)^(k+1))
    # fpl <- function(x) {Cn*x^k}
    # INT_ABIL[i,j]=integrate(function(x){sapply(x, function(x) {integrate(function(y) {fpl(x)*fpl(y) },max(f1(x),1/N) ,1 )$value})},1/N,1)$value
    # INT_APOS[i,j]=integrate(function(x){sapply(x, function(x) {integrate(function(y) {fpl(x)*fpl(y) },1/N ,max(f1(x),1/N) )$value})},1/N,1)$value
  }
}


############################################################
# plot()

library(reshape2)
dat=cbind(test="POS",melt(MC_APOS))
dat=rbind(dat,cbind(test="BIL",melt(MC_ABIL)))
dat$Var2[dat$Var2==-1.01]=-1

# write.csv2(x = dat, row.names = F, file = "data_fig/fig2e.csv")

dat<-read.csv2(file ="data_fig/fig2e.csv")

fig2e <- ggplot(dat, aes(x=Var1,y=value,group=interaction(Var2,test),linetype=factor(Var2),color=factor(test))) +
  ylab("Proportion of testable associations") + theme_few()+
  theme(plot.margin=unit(c(5.5, 2.5, 5.5, 2.5), "points")) +
  scale_x_continuous(name = "N", expand = c(0, 0),breaks = c(5,seq(0,100,20),seq(150,300,50))) +
  scale_y_continuous(expand = c(0, 0),breaks = seq(0,1,0.1),limits=c(0,1)) +
  geom_line(size=0.8) +
  scale_color_manual("Abundance-based associations",values=c(monvert2, monbleu),
                     breaks=c("POS","BIL"),
                     labels=c("Positive associations only", "Fully testable")) +
  scale_linetype("Power law coefficient",breaks=dat$Var2,labels=paste0("k = ",dat$Var2)) +
  # theme(legend.key.width=unit(1.7,"line")) +
  guides(color = guide_legend(order = 1))

fig2e
