# Supplementary material for: Rarity of microbial species: In search of reliable associations
Source: PLoS One. 2019 Mar 15;14(3):e0200458. doi: 10.1371/journal.pone.0200458 (PMC6420159; doi:10.1371/journal.pone.0200458)
Supplement: S2 File — Code files, data files, and result files associated with each of the figures. Implementation of testability-based filtering in CoNet and via the graphical lasso method with clr transformation (SPIEC-EASI-like). (ZIP) [file pone.0200458.s007.zip › S2_file/FIG_3A.R]

# donn�es microbiotes
library(biomformat)
library(phyloseq)
library(MASS)
library(pscl)

setwd("Microbiota data sets/")

list.biom <- list.files(pattern = "\\.biom")
list.biom

#read .biom dataset "Honeybees from Puerto Rico.biom"
otu_table_pre_op <- read_biom(list.biom[4])
otu_table_pre_op <- as.data.frame(as.matrix(biom_data(otu_table_pre_op)))
otu_table_pre_op <- t(otu_table_pre_op)
otu_table <- otu_table_pre_op
dim(otu_table)

#filter remove zero prev
otu_table<-otu_table[,colMeans(otu_table>0)>0.1]
otu_table<-otu_table[rowSums(otu_table)>100,]
dim(otu_table)

otu_table <- otu_table[,order(colMeans(otu_table>0),decreasing = F)]

library(SpiecEasi)
data.clr <- t(clr(otu_table+1, 1))

cor_phi <- cor( (otu_table > 0)*1 )
cor_pearson_clr <- cor(data.clr)

dat <- data.frame (phi=cor_phi[lower.tri(cor_pearson)], pearson_clr=cor_pearson_clr[lower.tri(cor_pearson_clr)])

library(ggplot2); require(ggthemes)

ggplot(dat, aes(x=phi, y=pearson_clr)) +
  geom_point()+ stat_density_2d(aes(fill = ..level..), geom = "polygon")
