# Supplementary material for: Rarity of microbial species: In search of reliable associations
Source: PLoS One. 2019 Mar 15;14(3):e0200458. doi: 10.1371/journal.pone.0200458 (PMC6420159; doi:10.1371/journal.pone.0200458)
Supplement: S2 File — Code files, data files, and result files associated with each of the figures. Implementation of testability-based filtering in CoNet and via the graphical lasso method with clr transformation (SPIEC-EASI-like). (ZIP) [file pone.0200458.s007.zip › S2_file/FIG_3B.R]

############################################
library(VGAM)
nsim=1000
N=100

lambda_sim=c(5, 10,20, 50, 100)

pstr=seq(0.05,0.95,0.05)

cor_quanti=vector(length=nsim)
cor_bin=vector(length=nsim)

res=data.frame(NULL)

for(l in 1:length(lambda_sim)){
  
  for(j in 1:length(pstr)){
    
    for (i in 1:nsim){
      
      XA<-rzipois(N, lambda = lambda_sim[l], pstr0 = pstr[j])
      XB<-rzipois(N, lambda = lambda_sim[l], pstr0 = pstr[j])
      
      XA_bin<-(XA>0)*1
      XB_bin<-(XB>0)*1  
      
      cor_quanti[i] <- cor(XA,XB)
      cor_bin[i] <- cor(XA_bin, XB_bin)
      
    }
    
    res= rbind(res,  c(lambda_sim[l], pstr[j], cor(cor_quanti,cor_bin,use="pairwise.complete.obs")))
  }
  
  
}

colnames(res)=c("lambda","pstr", "cor")

library(ggplot2); library(ggthemes)


ggplot(res,aes(x=pstr,y=cor,group=as.factor(lambda))) +
  xlab("Structural zero probability of each simulated variable") + ylab("Correlations between Phi and Pearson r") + theme_few()+
  scale_x_continuous(limits = c(0,1),expand = c(0,0)) +
  scale_y_continuous(limits = c(0,1),expand = c(0,0)) +
  geom_line(aes(color=as.factor(lambda)))+
  geom_point(aes(color=as.factor(lambda)))+
  scale_color_discrete(name="Lambda")
