# Supplementary material for: Rarity of microbial species: In search of reliable associations
Source: PLoS One. 2019 Mar 15;14(3):e0200458. doi: 10.1371/journal.pone.0200458 (PMC6420159; doi:10.1371/journal.pone.0200458)
Supplement: S2 File — Code files, data files, and result files associated with each of the figures. Implementation of testability-based filtering in CoNet and via the graphical lasso method with clr transformation (SPIEC-EASI-like). (ZIP) [file pone.0200458.s007.zip › S2_file/FIG_4.R]

# load source
source("simulation_functions.R")

# load library
library(vegan)
library(entropy)
library(minerva)
library(SpiecEasi)
library(CoNetinR)

library(VGAM)
library(reshape2)
library(ggplot2)
library(ggthemes)

# set simulation parameters
n_sim = 100
n = 50

prevalence_vector = seq(0.05,0.95,0.05)

# set a seed for RNG
set.seed(2001)

# nom_fichier<-"measures_all2.csv"
# write.table(cbind("PrevalenceA", "PrevalenceB",  "Measure", "Correlation", "value"), nom_fichier, sep=";",row.names=F, col.names=F )
for (s in 1:n_sim){
  print(s)
  # normal data with correlation
  zneg <- SpiecEasi::rmvnorm(n, mu=rep(0,2), Sigma = matrix(c(1,-1,-1,1),nrow=2) )
  z0   <- SpiecEasi::rmvnorm(n, mu=rep(0,2), Sigma = matrix(c(1,0,0,1),nrow=2) )
  zpos <- SpiecEasi::rmvnorm(n, mu=rep(0,2), Sigma = matrix(c(1,+1,+1,1),nrow=2) )

  # normal to uniform
  uneg <- pnorm(zneg)
  u0   <- pnorm(z0  )
  upos <- pnorm(zpos)

  for (i in 1:length(prevalence_vector)){
    for (j in 1:length(prevalence_vector)){

      # uniform to ZINB - with probability of structural zero equal to 1 - prevalence
      y1neg <- qzinegbin(uneg[,1], munb = 1000, size = 0.5, pstr0 = 1-prevalence_vector[i])
      y2neg <- qzinegbin(uneg[,2], munb = 1000, size = 0.5, pstr0 = 1-prevalence_vector[j])
      y10   <- qzinegbin(u0  [,1], munb = 1000, size = 0.5, pstr0 = 1-prevalence_vector[i])
      y20   <- qzinegbin(u0  [,2], munb = 1000, size = 0.5, pstr0 = 1-prevalence_vector[j])
      y1pos <- qzinegbin(upos[,1], munb = 1000, size = 0.5, pstr0 = 1-prevalence_vector[i])
      y2pos <- qzinegbin(upos[,2], munb = 1000, size = 0.5, pstr0 = 1-prevalence_vector[j])

      # compute measures
      simu <- try(compute_measure(y1neg,y2neg))
      if (!is(simu,"try-error")){
        res <- data.frame (PrevalenceA=rep(prevalence_vector[i],length(simu)),
                           PrevalenceB=rep(prevalence_vector[j],length(simu)),
                           Measure=names(simu),
                           Correlation=rep("neg",length(simu)),
                           value=simu)
        write.table(res, nom_fichier, append=T, sep=";",row.names=F, col.names = F)
      }
      simu <- try(compute_measure(y10,y20))
      if (!is(simu,"try-error")){
        res <- data.frame (PrevalenceA=rep(prevalence_vector[i],length(simu)),
                           PrevalenceB=rep(prevalence_vector[j],length(simu)),
                           Measure=names(simu),
                           Correlation=rep("0",length(simu)),
                           value=simu)
        write.table(res, nom_fichier, append=T, sep=";",row.names=F, col.names = F)
      }
      simu <- try(compute_measure(y1pos,y2pos))
      if (!is(simu,"try-error")){
        res <- data.frame (PrevalenceA=rep(prevalence_vector[i],length(simu)),
                           PrevalenceB=rep(prevalence_vector[j],length(simu)),
                           Measure=names(simu),
                           Correlation=rep("pos",length(simu)),
                           value=simu)
        write.table(res, nom_fichier, append=T, sep=";",row.names=F, col.names = F)
      }

    }
  }
}
# write.csv2(dat,"measures_all2.csv")

dat <- read.table("data_fig/measures_all2.csv", sep=";", header=T)

dat_aggreg <- aggregate(value ~ PrevalenceA + PrevalenceB + Measure + Correlation, data=dat, FUN=median)


monbleu="#4575b4"
monrouge="#d73027"

dat_fig<-dat_aggreg[dat_aggreg$Measure!="KLd",]
dat_fig$Measure = factor(dat_fig$Measure,levels(dat_fig$Measure)[c(5,6,1,3,4)])
levels(dat_fig$Measure) <- c("Pearson","Spearman", "Bray Curtis", "Mutual Information", "MIC")
dat_fig$Correlation = factor(dat_fig$Correlation,levels(dat_fig$Correlation)[c(2,1,3)])
levels(dat_fig$Correlation) <- c("cor = -1", "cor = 0", "cor = +1")

# dat_fig<-dat_fig[dat_fig$Measure!="Bray Curtis dissimilarity",]
ggplot(data=dat_fig, mapping = aes(x = PrevalenceA, y = PrevalenceB, fill = value))+
  geom_tile() +
  xlab("Prevalence OTU A") + ylab("Prevalence OTU B") + theme_few()+
  theme(plot.margin=unit(c(5.5, 2.5, 5.5, 2.5), "points")) +
  scale_x_continuous(expand = c(0, 0),breaks = seq(0,1,0.2)) +
  scale_y_continuous(expand = c(0, 0),breaks = seq(0,1,0.2)) +
  facet_grid(Correlation~Measure, scales = "free_y")+
  scale_fill_gradientn(colours=c(monbleu, "white", monrouge), limits = c(-1,1))
