# Supplementary material for: Rarity of microbial species: In search of reliable associations
Source: PLoS One. 2019 Mar 15;14(3):e0200458. doi: 10.1371/journal.pone.0200458 (PMC6420159; doi:10.1371/journal.pone.0200458)
Supplement: S2 File — Code files, data files, and result files associated with each of the figures. Implementation of testability-based filtering in CoNet and via the graphical lasso method with clr transformation (SPIEC-EASI-like). (ZIP) [file pone.0200458.s007.zip › S2_file/FIG_5.R]

# load library
library(SpiecEasi)
library(VGAM)
library(CoNetinR)
library(huge)
library(reshape2)
library(ggplot2)
library(ggthemes)

# load source
source("magma.roc.R")
source("simulation_function_FIG_5.R")

# set simulation parameters
n_sim = 20
n     = 50
d     = 100
e     = 100
graph_topology = "erdos_renyi"
prevalence_vector = exp(seq(log(0.05),log(1),length.out = 20))

# set a seed for RNG
set.seed(2001)

res <- NULL
y <- matrix(nrow=n, ncol=d)
for (s in 1:n_sim){
  print(s)
  # generate a graph and a correlation matrix
  graph <- SpiecEasi::make_graph(e = e, D = d, method = graph_topology)
  Omega <- graph2prec(graph, targetCondition = 100)
  Sigma <- cov2cor(prec2cov(Omega))
  # normal data with correlation (latent data)
  z <- SpiecEasi::rmvnorm(n, mu=rep(0,d), Sigma = Sigma )
  # normal to uniform
  unif <- pnorm(z)

  for (i in 1:length(prevalence_vector)){

    # uniform to ZINB - with probability of structural zero equal to 1 - prevalence
    for (j in 1:d){
      y[,j] <- qzinegbin(unif[,j], munb = 1000, size = 0.5, pstr0 = 1-prevalence_vector[i])
    }

    # simulation
    simu <- try(one_tool_sim(y,Omega))
    if (!is(simu,"try-error")){
      res <- rbind(res, c(prevalence_vector[i], simu))
    }

  }

}

# write.csv2(res,"tool.comp2.csv")

res<- read.csv2("data_fig/tool.comp2.csv")
res<-res[,-1]
dat<-data.frame(Prevalence=as.factor(res[,1]), res[,-1])
dat<-melt(dat,id = "Prevalence")
qq<-strsplit(as.character(dat$variable), "[.]")
for (i in 1:length(qq)){
  if (length(qq[[i]])==2){
    dat$Indice[i] <- qq[[i]][1]
    dat$Tool[i] <- qq[[i]][2]
    dat$Directed[i] <- "xall"
  } else {
    dat$Indice[i] <- qq[[i]][2]
    dat$Tool[i] <- qq[[i]][3]
    dat$Directed[i] <- qq[[i]][1]
  }
}

dat$Prevalence <- as.numeric(as.character(dat$Prevalence))
dat_fig <- dat[dat$Directed!="xall",]

ggplot(data=dat_fig, aes(x=Prevalence,y=value,col=Tool))+
  stat_smooth(level=0,size=1/1.5)+
  facet_grid(Indice~Directed,scale="free_y")+
  xlim(0,1)
