# Supplementary material for: Rarity of microbial species: In search of reliable associations
Source: PLoS One. 2019 Mar 15;14(3):e0200458. doi: 10.1371/journal.pone.0200458 (PMC6420159; doi:10.1371/journal.pone.0200458)
Supplement: S2 File — Code files, data files, and result files associated with each of the figures. Implementation of testability-based filtering in CoNet and via the graphical lasso method with clr transformation (SPIEC-EASI-like). (ZIP) [file pone.0200458.s007.zip › S2_file/FIG_6.R]

##########################################################################
# load library
library(SpiecEasi)
library(VGAM)
library(CoNetinR)
library(huge)
library(reshape2)
library(ggplot2)
library(ggthemes)

##########################################################################
# load source
source("magma.roc.R")
source("simulation_function_FIG_6.R")
source("1.conet_filter.R")
source("2.glasso.clr_filter.R")

##########################################################################
# set simulation parameters
n_sim = 20
n     = 300 # samples
d     = 300 # OTUs
e     = 1000   # associations
cond  = 100 # condition number of correlation matrix
graph_topology = "erdos_renyi" # random structure
k=-1.5 # powerlaw coef
meanZINB = 1000 # mean of the ZINB part
dispZINB = 0.5 # dispersion of the ZINB part
alpha.risk.prefilter = 0.05 #alpha risk for pairwise filtering
nlambda = 100 # The number of regularization paramters
lambda.min.ratio = 5e-2 # ratio between min and max lambda
min_prev_sim=5/d #minimum of simulated prevalence
# set a seed for RNG
graine=20000

##########################################################################
# Simulations

## Simulations take time, res file can be load:
res<- read.csv2("data_fig/fig6.csv",header = T)
##

# script
res <- NULL
y <- matrix(nrow=n, ncol=d)

for (s in 1:n_sim){
  print(s)
  set.seed(graine+s)
  # generate a graph and a correlation matrix
  graph <- SpiecEasi::make_graph(e = e, D = d, method = graph_topology)
  Omega <- graph2prec(graph, targetCondition = cond)
  Sigma <- cov2cor(prec2cov(Omega))
  # normal data with correlation (latent data)
  z <- SpiecEasi::rmvnorm(n, mu=rep(0,d), Sigma = Sigma )
  # normal to uniform
  unif <- pnorm(z)
  
  
  # pstr0 = 1-prevalence
  # the prevalence follows a truncated power law with a coefficient k 
  unif_prev <- seq(Fpower(min_prev_sim, k, n),1,length.out = d) 
  pstr0 <- 1- Finv(x = unif_prev, k = k, n = n) 
  # uniform to ZINB
  for (j in 1:d){
    y[,j] <- qzinegbin(unif[,j], munb = meanZINB, size = dispZINB, pstr0 = pstr0[j])
  }
  
  # simulation
  simu <- try(one_filter_sim(y, Omega, risk = alpha.risk.prefilter,n_lambda=nlambda,
                           l_m_r=lambda.min.ratio, th_prev=th_prev))
  if (!is(simu,"try-error")){
    res <- rbind(res, simu)
  }
}

# save
# nom_fichier <- paste0 ("prefilter_",n,"_",d,"_",e,"_", k,"_", alpha.risk.prefilter, ".csv")
# write.csv2(res,nom_fichier,row.names = FALSE)


##########################################################################
# simulation data
summary(res[,1:15])

##########################################################################
# figure
dat<-res[,-(1:15)]
dat<-data.frame(dat)
dat<-melt(dat)
qq<-strsplit(as.character(dat$variable), "_")
for (i in 1:length(qq)){
  dat$Filter[i] <- qq[[i]][1]
  dat$Method[i] <- qq[[i]][2]
  dat$Direction[i] <- qq[[i]][3]
  dat$Criterion[i] <- qq[[i]][4]
}
dat1 <- dat[dat$Criterion=="AUC",]


p1 <- ggplot(data=dat1, aes(y=value,x=Filter)) +
      geom_boxplot(size=0.45, outlier.size = 0.7, fatten = 1.15,
                   aes(fill= Direction), position=position_dodge(1)) +
      facet_grid(~Method, drop = FALSE) + theme_bw()+
      theme(axis.text.x = element_text(angle=45,hjust=1), axis.title.x=element_blank()) +
      scale_fill_manual(values = c("snow1","snow3"))+
      scale_x_discrete(labels=c("No filter", "Filter by pairs", "Filter by OTUs"))+
      ylab("AUC - ROC curve")
p1

# ggsave("bench_prefilter.pdf",plot = p1, width = 110,height =65,units="mm",scale = 1)
