# Supplementary material for: Rarity of microbial species: In search of reliable associations
Source: PLoS One. 2019 Mar 15;14(3):e0200458. doi: 10.1371/journal.pone.0200458 (PMC6420159; doi:10.1371/journal.pone.0200458)
Supplement: S2 File — Code files, data files, and result files associated with each of the figures. Implementation of testability-based filtering in CoNet and via the graphical lasso method with clr transformation (SPIEC-EASI-like). (ZIP) [file pone.0200458.s007.zip › S2_file/magma.roc.R]

# from huge.roc
magma.roc <- function (path, theta, verbose = TRUE)
{
  ROC = list()
  theta = as.matrix(theta)
  theta <- theta[lower.tri(theta)]
  pos.total = sum(theta != 0)
  neg.total = sum(theta == 0)
  if (verbose)
    cat("Computing AUC, AUPRC, false positive rates and true positive rates....")
  ROC$tpr = rep(0, length(path))
  ROC$fpr = rep(0, length(path))
  ROC$F1 = rep(0, length(path))
  ROC$prec = rep(0, length(path))
  for (r in 1:length(path)) {
    tmp <- as.matrix(path[[r]])
    tmp <- tmp[lower.tri(tmp)]
    tp = (theta != 0) * (tmp != 0)
    tp = sum(tp!=0)
    fp = (theta == 0) * (tmp != 0)
    fp = sum(fp!=0)
    tn = neg.total - fp
    fn = pos.total - tp
    ROC$tpr[r] <- tp/pos.total
    ROC$fpr[r] <- fp/neg.total
    if (ROC$tpr[r] + ROC$fpr[r] >= 0) {ROC$prec[r] = tp/(tp+fp)
    } else {ROC$prec[r] <- 1}
    precision = ROC$prec[r]
    recall = ROC$tpr[r]
    ROC$F1[r] = 2 * precision * recall/(precision + recall)
    if (is.na(ROC$F1[r]))
      ROC$F1[r] = 0
  }
  if (verbose)
    cat("done.\n")
  # ord.fp = order(ROC$fp)
  tmp1 = c(ROC$fpr,1)
  tmp2 = c(ROC$tpr,1)
  par(mfrow = c(1, 2))
  plot(tmp1, tmp2, type = "b", main = "ROC Curve", xlab = "False Postive Rate",
       ylab = "True Postive Rate", ylim = c(0, 1))
  ROC$AUC = sum(diff(tmp1) * (tmp2[-1] + tmp2[-length(tmp2)]))/2
  #AUPRC
  ROC$prec[is.nan(ROC$prec)] <- 0
  tmp1 = ROC$tpr
  tmp2 = ROC$prec
  plot(tmp1, tmp2, type = "b", main = "PR Curve", xlab = "Recall",
       ylab = "Precision", ylim = c(0, 1))
  ROC$AUPRC = sum(diff(tmp1) * (tmp2[-1] + tmp2[-length(tmp2)]))/2
  class(ROC) = "roc"
  return(ROC)
}
