# Supplementary material for: Rarity of microbial species: In search of reliable associations
Source: PLoS One. 2019 Mar 15;14(3):e0200458. doi: 10.1371/journal.pone.0200458 (PMC6420159; doi:10.1371/journal.pone.0200458)
Supplement: S2 File — Code files, data files, and result files associated with each of the figures. Implementation of testability-based filtering in CoNet and via the graphical lasso method with clr transformation (SPIEC-EASI-like). (ZIP) [file pone.0200458.s007.zip › S2_file/simulation_function_FIG_5.R]

one_tool_sim <- function(dat_sim, Omega)
{
  n_lambda <- 100
  l_m_e    <- 1e-3
  graph_pos <- (Omega<0)*1
  graph_neg <- (Omega>0)*1
  diag(graph_neg) <- 0

  # spiec.easi
  cat("SpiecEasi")
  SE_gl <- spiec.easi(dat_sim, method="glasso", pulsar.select=FALSE, lambda.min.ratio=l_m_e, nlambda=n_lambda,verbose = F)
  # global path
  SE_gl_path <- SE_gl$est$path
  SE_gl_path[[length(SE_gl_path) + 1]] <- matrix(1, ncol=dim(dat_sim)[2], nrow =dim(dat_sim)[2])
  # directed path
  dpath <- directed_path(SE_gl$est$icov)
  SE_gl_path_pos <- dpath$pos
  SE_gl_path_neg <- dpath$neg

  # sparCC
  cat(", sparCC")
  sparCC_cor <- sparcc(dat_sim, iter = 100, inner_iter = 20, th = 0.1)$Cor
  threshold_sparCC <- seq(1,0,-1/(2*n_lambda)); diag(sparCC_cor) <- 0
  sparCC_path <- sparCC_path_pos <- sparCC_path_neg <- list()
  for (k in 1:length(threshold_sparCC)) {
    sparCC_path[[k]]     <- (abs(sparCC_cor) >= threshold_sparCC[k]) * 1
    sparCC_path_pos[[k]] <- (sparCC_cor >= threshold_sparCC[k]) * 1
    sparCC_path_neg[[k]] <- (sparCC_cor <= - threshold_sparCC[k]) * 1
  }

  # conet
  cat(", conet","\n")
  conet_pval <- getNetwork(t(dat_sim), method="spearman", iters=100, report.full=T, verbose=F, permutandboot = T, renorm=F, permut = T)$pvalues
  spear <- cor(dat_sim,method = "spearman")
  spear[is.na(spear)] <- 0
  rrr <- range(conet_pval, na.rm=T)
  threshold_conet <- c(0,exp(seq(log(max(rrr[1],1e-8)),log(min(rrr[2],1)),length.out = 2*n_lambda)))
  conet_path <- conet_path_pos <- conet_path_neg <- list()
  for (k in 1:length(threshold_conet)) {
    conet_path[[k]]     <- (conet_pval <= threshold_conet[k]) * 1
    conet_path_pos[[k]] <- (conet_pval <= threshold_conet[k] & spear > 0) * 1
    conet_path_neg[[k]] <- (conet_pval <= threshold_conet[k] & spear < 0) * 1
  }

  roc_SE_gl     <- magma.roc(SE_gl_path, graph, verbose=F)
  roc_SE_gl_pos <- magma.roc(SE_gl_path_pos, graph_pos, verbose=F)
  roc_SE_gl_neg <- magma.roc(SE_gl_path_neg, graph_neg, verbose=F)

  roc_sparCC     <- magma.roc(sparCC_path, graph, verbose=F)
  roc_sparCC_pos <- magma.roc(sparCC_path_pos, graph_pos, verbose=F)
  roc_sparCC_neg <- magma.roc(sparCC_path_neg, graph_neg, verbose=F)

  roc_conet     <- magma.roc(conet_path, graph, verbose=F)
  roc_conet_pos <- magma.roc(conet_path_pos, graph_pos, verbose=F)
  roc_conet_neg <- magma.roc(conet_path_neg, graph_neg, verbose=F)

  rez <- c(
    ROC.SparCC    = roc_sparCC$AUC,
    ROC.SpiecEasi = roc_SE_gl$AUC,
    ROC.CoNet     = roc_conet$AUC,
    PR.SparCC    = roc_sparCC$AUPRC,
    PR.SpiecEasi = roc_SE_gl$AUPRC,
    PR.CoNet     = roc_conet$AUPRC,
    neg.ROC.SparCC    = roc_sparCC_neg$AUC,
    neg.ROC.SpiecEasi = roc_SE_gl_neg$AUC,
    neg.ROC.CoNet     = roc_conet_neg$AUC,
    neg.PR.SparCC    = roc_sparCC_neg$AUPRC,
    neg.PR.SpiecEasi = roc_SE_gl_neg$AUPRC,
    neg.PR.CoNet     = roc_conet_neg$AUPRC,
    pos.ROC.SparCC    = roc_sparCC_pos$AUC,
    pos.ROC.SpiecEasi = roc_SE_gl_pos$AUC,
    pos.ROC.CoNet     = roc_conet_pos$AUC,
    pos.PR.SparCC    = roc_sparCC_pos$AUPRC,
    pos.PR.SpiecEasi = roc_SE_gl_pos$AUPRC,
    pos.PR.CoNet     = roc_conet_pos$AUPRC)

  return(rez)
}

directed_path <- function(icov){
  positive <- negative <- icov
  for (r in 1:length(icov)){
    positive[[r]] <- as.matrix(icov[[r]]<0)*1
    negative[[r]] <- as.matrix(icov[[r]]>0)*1
    diag(negative[[r]]) <- 0
  }
  return (list(pos=positive,neg=negative))
}


compute_measure  <- function (X1, X2){
  # Pearson
  pearson  <- cor ( X1,X2, method = "pearson")
  # Spearman
  spearman  <- cor ( X1,X2, method = "spearman")
  # bray
  bray <- vegdist(rbind(X1,X2), method = "bray")
  # KLD
  KLd <- get.kld(X1,X2)
  # MI
  MI <- as.numeric(mi.shrink(rbind(X1,X2),verbose = F))
  # Maximal Information-Based Nonparametric Exploration
  mine_MIC <- as.numeric(mine (X1,X2)[1])

  c(pearson=pearson,
    spearman=spearman,
    bray=bray,
    KLd=KLd,
    MI=MI,
    MIC=mine_MIC)
}

compute_pval  <- function (X1, X2){
  # Spearman
  spearman  <- getPval (rbind(X1,X2),1,2, N.rand= 100, method = "spearman", permutandboot = T)
  # bray
  bray      <- getPval (rbind(X1,X2),1,2, N.rand= 100, method = "bray", permutandboot = T)
  # KLD
  KLd       <- getPval (rbind(X1,X2),1,2, N.rand= 100, method = "kld", permutandboot = T)

  c(spearman=spearman,
    bray=bray,
    KLd=KLd)
}


get.kld=function(x,y, pseudocount=0.00000001){
  if(length(x) != length(y)){
    stop("The two vectors should have the same length!")
  }
  x[x==0]=pseudocount
  y[y==0]=pseudocount
  dis = 0
  x = x/sum(x)
  y = y/sum(y)
  for(i in 1:length(x)){
    if(!is.nan(x[i]) && !is.nan(y[i])){
      ratioxy = log(x[i]/y[i])
      ratioyx = log(y[i]/x[i])
      dis = x[i]*ratioxy+y[i]*ratioyx + dis
    }
  }
  dis
}
