# Supplementary material for: Rarity of microbial species: In search of reliable associations
Source: PLoS One. 2019 Mar 15;14(3):e0200458. doi: 10.1371/journal.pone.0200458 (PMC6420159; doi:10.1371/journal.pone.0200458)
Supplement: S2 File — Code files, data files, and result files associated with each of the figures. Implementation of testability-based filtering in CoNet and via the graphical lasso method with clr transformation (SPIEC-EASI-like). (ZIP) [file pone.0200458.s007.zip › S2_file/simulation_function_FIG_6.R]

one_filter_sim <- function(dat_sim, Omega, risk, n_lambda, l_m_r, th_prev)
{
  # prevalence
  prev <- colMeans((dat_sim> 0) * 1)
  
  # order OTU and keep OTU seen at least 1 times
  o <- order (prev)
  oo <- (prev[o]*n)>0
  ooo <- o[oo]
  
  dat_sim <- dat_sim[,ooo] 
  prev <- colMeans((dat_sim> 0) * 1)
  
  graph_pos <- (Omega[ooo,ooo]<0)*1
  graph_neg <- (Omega[ooo,ooo]>0)*1
  diag(graph_neg) <- 0
  
  ####################
  ## spiec.easi (glasso with clr normalization)

  # no filter
  cat("0")
  T1<-Sys.time()
  icov <- glasso.clr_filter(dat=dat_sim, prefilter=F)
  time_filter_glasso_0 <- difftime(Sys.time(),T1, units="secs")
  
  dpath <- directed_path(icov)
  path_glasso_0_pos <- dpath$pos
  path_glasso_0_neg <- dpath$neg
  
  
  # pairwise filter
  cat("1")
  T1<-Sys.time()
  icov <- glasso.clr_filter(dat=dat_sim, prefilter=T, prefilter.alpha=risk)
  time_filter_glasso_1 <- difftime(Sys.time(),T1, units="secs")
  
  dpath <- directed_path(icov)
  path_glasso_1_pos <- dpath$pos
  path_glasso_1_neg <- dpath$neg 
  
  
  # threshold filter - threshold choosed to have same number of excluded correllations as in pairwise filter
  cat("2")
  n_excluded <- sum(filter_by_pair(dat_sim, risk=risk)==0)

  x=1:d
  n_excluded_otu <- min(which((d*x)+(d-x)*x > n_excluded)) - 1
  
  dat_clr <- log(dat_sim+1) - rowMeans(log(dat_sim+1))
  dat_clr2 <- dat_clr[,-(1:n_excluded_otu)]
  
  d = dim(dat_clr2)[2]
  Sigma.y=cor(dat_clr2,method="pearson")
  rho.max = max(max(Sigma.y-diag(d)),-min(Sigma.y-diag(d)))
  rho.min = l_m_r*rho.max
  rho = exp(seq(log(rho.max), log(rho.min), length = n_lambda))
  
  T1<-Sys.time()
  icov <- lapply(rho, function(i) (glasso::glasso(Sigma.y,rho=i)$wi))
  time_filter_glasso_2 <- difftime(Sys.time(),T1, units="secs")

  dpath <- directed_path(icov)
  path_glasso_2_pos <- dpath$pos
  path_glasso_2_neg <- dpath$neg 
  
  ####################
  ## conet
  # no filter
  cat("0")
  T1<-Sys.time()
  conet_pval_0 <- getNetwork_filtered (t(dat_sim), method="spearman", report.full=T,
                                        permutandboot = T, permut = T, prefilter=F)$pvalues
  time_filter_conet_0 <- difftime(Sys.time(),T1, units="secs")
  # path 
  rrr<-range(conet_pval_0, na.rm=T)
  threshold_conet <- c(0,exp(seq(log(max(rrr[1],1e-8)),log(min(rrr[2],1)),length.out = 400)))
  conet_path <- path_conet_0_pos <- path_conet_0_neg <- list()
  Sigma <- cor(dat_sim, method="spearman")
  for (k in 1:length(threshold_conet)) {
    conet_path[[k]] <- (conet_pval_0 <= threshold_conet[k]) * 1
    path_conet_0_pos[[k]] <- conet_path[[k]] * (Sigma > 0)
    path_conet_0_neg[[k]] <- conet_path[[k]] * (Sigma < 0)
  }
  
  # pairwise filter
  cat("1")
  T1<-Sys.time()
  conet_pval_1 <- getNetwork_filtered (t(dat_sim), method="spearman", report.full=T,
                                       permutandboot = T, permut = T, prefilter=T,
                                       prefilter.alpha=0.05)$pvalues
  time_filter_conet_1 <- difftime(Sys.time(),T1, units="secs")
  # path 
  rrr<-range(conet_pval_1, na.rm=T)
  threshold_conet <- c(0,exp(seq(log(max(rrr[1],1e-8)),log(min(rrr[2],1)),length.out = 400)))
  conet_path <- path_conet_1_pos <- path_conet_1_neg <- list()
  Sigma <- cor(dat_sim, method="spearman")
  for (k in 1:length(threshold_conet)) {
    conet_path[[k]] <- (conet_pval_1 <= threshold_conet[k]) * 1
    path_conet_1_pos[[k]] <- conet_path[[k]] * (Sigma > 0)
    path_conet_1_neg[[k]] <- conet_path[[k]] * (Sigma < 0)
  }
  
  # threshold filter
  cat("2")
  dat_sim2 <- dat_sim[,-(1:n_excluded_otu)]
  T1<-Sys.time()
  conet_pval_2 <- getNetwork_filtered (t(dat_sim2), method="spearman", report.full=T,
                                       permutandboot = T, permut = T, prefilter=F)$pvalues
  time_filter_conet_2 <- difftime(Sys.time(),T1, units="secs")
  # path 
  rrr<-range(conet_pval_2, na.rm=T)
  threshold_conet <- c(0,exp(seq(log(max(rrr[1],1e-8)),log(min(rrr[2],1)),length.out = 400)))
  conet_path <- path_conet_2_pos <- path_conet_2_neg <- list()
  Sigma <- cor(dat_sim2, method="spearman")
  for (k in 1:length(threshold_conet)) {
    conet_path[[k]] <- (conet_pval_2 <= threshold_conet[k]) * 1
    path_conet_2_pos[[k]] <- conet_path[[k]] * (Sigma > 0)
    path_conet_2_neg[[k]] <- conet_path[[k]] * (Sigma < 0)
  }
  
  
  # auc auprc
  graph_pos_filter1 <- graph_pos
  graph_pos_filter1 [forced_zero] <- 0
  graph_neg_filter1 <- graph_neg
  graph_neg_filter1 [forced_zero] <- 0
  graph_pos_filter2 <- graph_pos[-(1:n_excluded_otu),-(1:n_excluded_otu)]
  graph_neg_filter2 <- graph_neg[-(1:n_excluded_otu),-(1:n_excluded_otu)]

  filter0_glasso_pos <- magma.roc(path_glasso_0_pos, graph_pos, verbose=F)
  filter0_glasso_neg <- magma.roc(path_glasso_0_neg, graph_neg, verbose=F)
  filter0_conet_pos  <- magma.roc(path_conet_0_pos, graph_pos, verbose=F)
  filter0_conet_neg  <- magma.roc(path_conet_0_neg, graph_neg, verbose=F)
  
  filter1_glasso_pos <- magma.roc(path_glasso_1_pos, graph_pos_filter1, verbose=F)
  filter1_glasso_neg <- magma.roc(path_glasso_1_neg, graph_neg_filter1, verbose=F)
  filter1_conet_pos  <- magma.roc(path_conet_1_pos, graph_pos_filter1, verbose=F)
  filter1_conet_neg  <- magma.roc(path_conet_1_neg, graph_neg_filter1, verbose=F)
  
  filter2_glasso_pos <- magma.roc(path_glasso_2_pos, graph_pos_filter2, verbose=F)
  filter2_glasso_neg <- magma.roc(path_glasso_2_neg, graph_neg_filter2, verbose=F)
  filter2_conet_pos  <- magma.roc(path_conet_2_pos, graph_pos_filter2, verbose=F)
  filter2_conet_neg  <- magma.roc(path_conet_2_neg, graph_neg_filter2, verbose=F)
 
  rez <- c(
  n_otu = length(prev),
  n_excluded_corr_filter1 = n_excluded/2,
  prop_excluded_corr_filter1 = (n_excluded/2)/(length(prev)*(length(prev)-1)/2),
  n_excluded_otu_filter2 = n_excluded_otu,
  min_prev_filter2 = prev[n_excluded_otu+1],
  n_corr_pos_filter1 = sum(graph_pos_filter1)/2,
  n_corr_neg_filter1 = sum(graph_neg_filter1)/2,
  n_corr_pos_filter2 = sum(graph_pos_filter2)/2,
  n_corr_neg_filter2 = sum(graph_neg_filter2)/2,
  time_filter_glasso_0 = time_filter_glasso_0,
  time_filter_glasso_1 = time_filter_glasso_1,
  time_filter_glasso_2 = time_filter_glasso_2,
  time_filter_conet_0 = time_filter_conet_0,
  time_filter_conet_1 = time_filter_conet_1,
  time_filter_conet_2 = time_filter_conet_2,
  filter0_glasso_pos_AUC = filter0_glasso_pos$AUC,
  filter0_glasso_neg_AUC = filter0_glasso_neg$AUC,
  filter0_conet_pos_AUC = filter0_conet_pos$AUC,
  filter0_conet_neg_AUC = filter0_conet_neg$AUC,
  filter1_glasso_pos_AUC = filter1_glasso_pos$AUC,
  filter1_glasso_neg_AUC = filter1_glasso_neg$AUC,
  filter1_conet_pos_AUC = filter1_conet_pos$AUC,
  filter1_conet_neg_AUC = filter1_conet_neg$AUC,
  filter2_glasso_pos_AUC = filter2_glasso_pos$AUC,
  filter2_glasso_neg_AUC = filter2_glasso_neg$AUC,
  filter2_conet_pos_AUC = filter2_conet_pos$AUC,
  filter2_conet_neg_AUC = filter2_conet_neg$AUC,
  filter0_glasso_pos_AUPRC = filter0_glasso_pos$AUPRC,
  filter0_glasso_neg_AUPRC = filter0_glasso_neg$AUPRC,
  filter0_conet_pos_AUPRC = filter0_conet_pos$AUPRC,
  filter0_conet_neg_AUPRC = filter0_conet_neg$AUPRC,
  filter1_glasso_pos_AUPRC = filter1_glasso_pos$AUPRC,
  filter1_glasso_neg_AUPRC = filter1_glasso_neg$AUPRC,
  filter1_conet_pos_AUPRC = filter1_conet_pos$AUPRC,
  filter1_conet_neg_AUPRC = filter1_conet_neg$AUPRC,
  filter2_glasso_pos_AUPRC = filter2_glasso_pos$AUPRC,
  filter2_glasso_neg_AUPRC = filter2_glasso_neg$AUPRC,
  filter2_conet_pos_AUPRC = filter2_conet_pos$AUPRC,
  filter2_conet_neg_AUPRC = filter2_conet_neg$AUPRC
  )
  return(rez)
}


directed_path <- function(icov){
  positive <- negative <- icov
  for (r in 1:length(icov)){
    positive[[r]] <- as.matrix(icov[[r]]<0)*1
    negative[[r]] <- as.matrix(icov[[r]]>0)*1
    diag(negative[[r]]) <- 0
  }
  return (list(pos=positive,neg=negative))
}

# inverse cumulative distribution function of he truncated power law distribution between 1/n and 1
# k power law coef
# n sample size
Finv = function(x,k,n){
  if (k==-1){
    exp(x*log(n) - log(n))
  } else {
    ( (1-(1/n)^(k+1))*x + (1/n)^(k+1) )^(1/(k+1))
  }
}

# inverse cumulative distribution function of he truncated power law distribution between 1/n and 1
# k power law coef
# n sample size
Fpower = function(x,k,n){
  if (k==-1){
    (1/log(n)) * (log(x)+log(n))
  } else {
    (x^(k+1)-(1/n)^(k+1)) / (1-(1/n)^(k+1))
  }
}


##############################################################################################
# Filtering function for abundance data
# otu_table: a matrix of count data with samples per row and species per column
# risk: alpha level for testability
# return a matrix whose values are equal to 1 for OTU pairs fully testable and 0 if not.

filter_by_pair <- function (otu_table, risk=0.05){
  
  prevalence = colMeans (otu_table>0)
  N = dim(otu_table)[1]
  d = dim(otu_table)[2]
  
  tt = qt(1-risk/2, N-2, lower.tail = TRUE)
  K = (tt^2)/(N-2+tt^2)
  
  f1<-function(x){(1-x)/(1+((1-K)/K)*x)}
  
  res <- matrix(0,ncol=d,nrow=d)
  for (i in 1:(d-1)){
    for (j in (i+1):d){
      if(f1(prevalence[i]) < prevalence[j]) res[i,j]<-1
    }
  } 
  
  res <- res+t(res)
  diag(res)=1
  res
}
